# Supplementary material for: Amplicon-based metagenomic association analysis of gut microbiota in relation to egg-laying period and breeds of hens
Source: BMC Microbiol. 2023 May 18;23:138. doi: 10.1186/s12866-023-02857-2 (PMC10193603; doi:10.1186/s12866-023-02857-2)
Supplement: Supplementary file 2 — Additional file 2: Supplemental Table 1. Number of sequence of ASVs in samples. Supplemental Table 2. Taxonomy information of ASVs. Supplemental Table 3. Proportion of bacterial abundance of four groups, including top 10 phyla and top 20 genus. Supplemental Table 4. The abundance of KO in each sample and KO hierarchy relationship predicted by PICRUSt2. [file 12866_2023_2857_MOESM2_ESM.xlsx]

## Sheet: ST1
Supplemental Table 1: Number of sequence of ASVs in samples.
	Early laying period of Isa laying hens (YE)										Early laying period Hyland brown laying hens (HE)										Peak laying period of Isa laying hens (YP)										Peak laying period of Hyland brown laying hens (HP)
ASV	LHEB1	LHEB10	LHEB2	LHEB3	LHEB4	LHEB5	LHEB6	LHEB7	LHEB8	LHEB9	LHEC1	LHEC10	LHEC2	LHEC3	LHEC4	LHEC5	LHEC6	LHEC7	LHEC8	LHEC9	LHPB1	LHPB10	LHPB2	LHPB3	LHPB4	LHPB5	LHPB6	LHPB7	LHPB8	LHPB9	LHPC1	LHPC10	LHPC2	LHPC3	LHPC4	LHPC5	LHPC6	LHPC7	LHPC8	LHPC9
ASV_1	18565	7162	16929	16781	18222	5558	662	1096	1167	766	6241	3894	447	585	3726	5268	13451	2104	3443	526	1281	231	1036	5380	231	2000	3903	2523	13398	152	6437	589	195	7064	6703	368	311	6718	637	298
ASV_2	3425	1904	3866	1221	5041	2865	367	521	582	413	1652	1469	610	561	1301	1840	1194	821	959	976	7352	628	773	3200	467	5735	1792	18382	8337	645	542	483	613	504	1143	390	81	345	346	510
ASV_3	473	5917	662	1903	683	1802	458	708	897	744	461	201	70	163	144	130	910	86	67	78	10557	8248	613	1269	211	5805	1589	172	938	3687	287	1714	5426	239	970	258	76	387	502	55
ASV_4	33	1906	965	48	463	149	56	27	48	39	16942	232	425	399	12439	1085	7482	446	1146	282	553	70	81	548	74	147	115	7642	2796	1197	192	252	2754	10519	72	259	49	424	96	369
ASV_5	160	1518	570	545	184	388	96	56	63	119	57	119	15	34	20	40	2735	26	29	16	273	110	415	343	71	1562	16006	112	524	305	121	135	217	322	4166	168	55	7454	627	78
ASV_6	12	0	114	1719	20	0	0	23	0	0	56	1406	92	52	53	84	0	4185	4056	377	248	0	110	58	138	179	0	56	267	7440	1916	13213	8172	5914	103	697	2437	4839	0	830
ASV_7	0	21	559	959	0	0	18	0	17	7	0	396	65	45	31	57	0	2088	5296	180	198	43	77	51	90	76	31	27	173	5600	1144	7501	6174	6542	61	466	2616	2718	86	300
ASV_8	158	1990	689	654	659	2808	312	563	331	347	402	118	35	24	59	160	62	32	61	49	2605	2715	106	59	71	598	144	47	426	2036	64	1990	1049	91	170	148	50	162	250	34
ASV_9	126	174	162	202	77	5	232	267	1065	2016	129	1994	771	483	1368	899	24	426	110	2366	16	19	520	49	430	0	37	36	0	8	1950	7	0	0	50	928	235	0	184	318
ASV_10	1546	3998	1889	1813	1380	5765	0	112	127	128	188	196	0	0	169	380	924	121	128	0	115	0	66	188	0	157	270	359	822	0	0	0	0	70	177	0	0	0	0	0
ASV_11	623	15	176	48	76	0	20	50	43	25	1037	300	353	273	1098	464	2144	337	6897	300	100	16	199	159	64	1541	243	160	568	524	142	293	1198	98	611	98	27	226	68	40
ASV_12	665	657	756	245	851	797	72	129	155	83	217	138	50	53	95	229	54	51	126	63	521	79	135	676	76	7116	286	978	1560	128	116	92	113	59	143	62	0	158	48	42
ASV_13	116	92	502	0	188	158	0	640	195	0	0	0	0	0	0	0	0	0	0	31	2739	4761	52	36	66	490	94	32	1103	97	0	0	0	0	0	0	0	0	27	0
ASV_14	0	0	0	0	0	0	0	0	0	0	0	0	0	0	0	0	0	0	0	0	95	41	45	15334	35	58	40	89	89	131	41	0	0	0	0	246	0	0	0	0
ASV_15	0	0	0	0	0	3	0	0	0	0	24	27	13	16	45	13	263	22	24	15	0	0	121	8	0	7	324	0	6	25	26	27	0	70	12107	42	27	126	129	41
ASV_16	96	693	128	216	167	509	84	79	134	113	81	8	0	12	7	15	105	10	9	12	989	1937	137	108	48	572	238	41	170	528	55	279	1374	39	151	54	8	70	110	20
ASV_17	0	0	0	0	0	0	0	0	0	0	0	0	0	0	37	0	0	0	0	0	69	16	167	63	96	258	74	53	207	5997	63	566	2504	16	810	35	46	1339	50	44
ASV_18	79	20	74	130	71	0	309	278	208	311	133	311	489	1952	337	451	32	234	180	530	18	10	851	97	884	11	146	55	11	13	251	21	7	8	105	919	415	12	778	233
ASV_19	77	19	46	70	42	0	3560	1335	28	88	76	118	2783	585	190	1946	0	167	88	348	0	5	79	0	173	0	42	0	0	0	13	0	2	0	25	142	329	0	643	24
ASV_20	0	0	0	0	4	139	0	0	0	0	20	348	29	69	58	76	5	113	21	52	55	6346	32	39	28	90	258	29	120	268	1049	52	32	12	1	19	2	23	32	4
ASV_21	0	0	0	0	0	0	0	0	0	0	102	2176	1219	612	545	642	0	454	107	3210	0	0	100	11	8	0	24	19	0	0	29	0	0	0	21	489	216	0	586	496
ASV_22	0	0	0	0	0	0	0	0	0	0	14	33	42	43	34	29	0	3617	22	40	0	0	0	13	532	0	12	0	0	0	93	0	0	0	47	198	4598	11	130	277
ASV_23	21	0	163	66	13	0	0	9	7	0	238	114	103	100	1603	130	2232	98	1151	123	64	13	149	18	24	160	49	36	50	676	193	122	580	163	666	63	38	732	98	28
ASV_24	0	0	118	121	84	23	325	225	382	383	62	123	334	409	80	212	19	95	58	180	64	0	499	67	758	36	57	73	53	0	329	49	0	0	100	269	561	50	285	275
ASV_25	518	133	146	328	166	31	151	418	78	145	207	62	77	38	44	81	24	26	24	60	59	16	0	0	3	14	83	2	9	41	3	16	44	37	15	16	10	33	37	0
ASV_26	20	6	0	42	15	0	173	79	69	57	56	288	285	279	152	472	35	185	78	329	20	0	670	55	570	6	86	47	4	15	632	13	3	9	84	598	625	17	675	727
ASV_27	14	6	7	22	9	0	38	868	20	13	0	0	0	0	0	0	0	0	0	0	7	0	161	23	5603	0	33	32	8	14	43	0	4	0	8	11	298	0	78	541
ASV_28	37	0	65	58	17	0	25	14	9	7	0	0	0	0	0	0	0	0	0	0	40	0	0	15	0	0	15	0	0	1	0	0	0	4	12	787	68	0	306	21
ASV_29	104	0	44	67	0	0	94	74	35	4114	0	0	0	0	0	0	0	0	0	0	0	0	0	0	0	0	0	0	0	0	0	0	0	0	0	0	0	0	0	0
ASV_30	51	18	61	46	34	0	824	147	886	199	48	88	110	2912	63	70	0	116	45	82	0	6	468	15	466	0	27	17	2	0	95	0	0	0	32	284	282	0	197	242
ASV_31	41	0	13	14	7	0	8	13	0	15	75	125	2207	207	112	119	31	144	66	189	13	0	59	0	537	5	35	0	0	10	236	0	0	0	0	62	42	0	177	70
ASV_32	5	34	35	0	7	26	0	2	17	5	61	20	7	11	7	0	2	3	7	5	181	262	33	13	12	5063	174	24	22	140	23	92	426	15	11	4	3	499	17	2
ASV_33	38	16	81	87	83	0	221	932	497	107	18	57	56	724	32	50	0	55	15	50	1	6	232	21	24	0	48	17	0	6	260	0	0	5	27	489	243	0	911	604
ASV_34	0	0	169	0	64	88	0	0	0	0	0	0	0	0	0	0	0	0	52	0	58	31	0	5281	30	0	0	0	618	105	0	0	68	0	0	82	0	35	0	0
ASV_35	55	225	69	23	83	146	35	866	105	29	0	0	0	0	0	0	0	0	0	0	972	1370	57	29	49	325	37	40	60	37	29	0	14	22	0	0	0	0	12	0
ASV_36	18	0	33	47	0	0	59	47	43	76	14	65	90	46	362	323	0	334	32	42	0	0	231	0	87	0	28	12	0	11	352	0	0	0	18	285	68	0	181	482
ASV_37	76	933	396	111	179	1275	49	160	138	85	48	20	13	9	8	33	14	12	6	25	97	440	7	14	7	24	18	4	20	21	8	97	25	10	20	93	5	10	27	55
ASV_38	0	0	37	0	0	0	0	0	0	64	56	100	275	103	693	567	8	371	32	104	0	0	0	46	60	0	63	38	3	0	651	0	0	0	33	434	101	0	184	718
ASV_39	1601	1883	243	57	448	484	17	11	19	8	8	20	0	0	14	0	82	0	7	5	6	1642	0	18	0	40	14	0	81	0	0	0	4	0	8	0	0	6	0	0
ASV_40	21	20	38	44	23	0	83	56	330	268	33	654	245	241	141	403	26	182	36	728	0	8	323	16	219	0	33	9	0	0	768	0	0	0	13	159	92	0	84	33
ASV_41	89	40	71	63	60	0	86	63	40	5548	0	0	0	0	0	0	0	0	0	0	0	0	0	0	0	0	0	0	0	0	0	0	0	0	0	0	0	0	0	0
ASV_42	74	0	28	45	39	0	543	107	93	277	50	72	148	576	126	176	54	167	48	169	24	0	131	40	263	19	26	40	15	18	300	7	3	4	32	83	220	13	38	507
ASV_43	0	0	0	63	0	58	0	0	0	0	0	0	0	0	0	0	396	0	0	0	0	0	34	0	0	0	2338	0	0	0	0	0	0	39	35	0	0	92	51	0
ASV_44	347	20	72	528	319	0	24	47	32	30	841	288	119	112	214	263	340	98	272	83	32	8	46	143	31	1034	28	27	115	43	42	39	88	86	96	39	13	84	25	9
ASV_45	28	0	35	41	23	0	46	80	28	50	22	76	113	76	78	91	8	87	39	135	24	9	499	46	349	13	91	49	11	20	615	8	6	7	56	356	359	7	489	527
ASV_46	108	96	38	71	0	0	263	197	232	453	21	56	166	155	38	130	15	67	26	95	0	0	129	32	250	0	36	0	0	0	229	0	0	32	0	195	387	0	183	62
ASV_47	20	13	22	26	28	3	542	365	14	42	0	4	4	0	0	0	6	0	0	0	0	0	104	0	39	0	0	0	0	0	29	0	0	0	0	0	33	0	0	0
ASV_48	37	3	24	21	24	0	425	122	215	280	16	72	131	160	24	32	12	37	23	88	10	6	177	22	227	5	64	24	0	0	161	11	4	6	36	326	369	6	636	439
ASV_49	0	0	0	0	0	0	0	0	0	0	0	56	611	0	0	35	0	0	0	92	0	13	2216	22	271	0	45	29	0	0	92	4	0	0	100	0	26	0	191	42
ASV_50	0	0	24	17	0	0	0	0	0	0	0	48	114	42	385	357	0	180	36	53	0	0	482	0	71	0	0	0	0	0	409	0	0	0	27	356	51	0	82	471
ASV_51	54	18	41	99	27	0	78	57	5283	51	0	0	0	0	0	0	0	0	0	0	0	0	0	0	0	0	0	0	0	0	3	0	0	0	0	0	8	0	62	0
ASV_52	84	27	39	56	53	0	153	219	560	205	20	98	74	135	89	124	42	67	32	110	9	0	97	24	265	0	39	19	0	0	35	10	4	10	34	177	180	0	317	128
ASV_53	29	9	31	40	38	0	381	162	25	40	27	55	51	116	67	261	9	79	24	102	21	0	323	15	568	12	29	17	2	6	17	0	0	5	15	0	54	0	40	0
ASV_54	0	0	10	9	7	0	190	11	0	222	30	165	131	101	106	54	0	137	25	119	0	8	51	21	1343	0	43	31	0	6	282	0	2	0	0	184	211	0	290	74
ASV_55	26	254	395	146	116	1668	50	169	56	59	18	19	12	11	35	8	8	0	0	27	99	105	0	3	0	106	0	0	0	0	0	0	0	0	0	0	0	0	3	0
ASV_56	0	0	0	0	0	0	0	0	0	0	76	39	27	16	76	37	492	24	33	0	12	14	50	0	0	27	42	8	0	52	54	15	0	117	2844	17	9	188	41	15
ASV_57	42	0	54	54	30	0	76	150	334	49	0	109	78	148	22	132	42	43	25	60	28	0	151	27	202	0	55	0	0	0	102	0	0	0	0	101	198	0	231	117
ASV_58	0	0	0	0	0	0	156	0	298	0	74	141	564	275	100	268	10	124	104	112	0	0	251	0	358	0	52	0	0	33	71	0	24	0	37	135	244	0	223	0
ASV_59	42	18	47	99	28	0	84	2395	38	52	0	73	85	70	282	88	0	510	0	304	0	0	0	0	0	0	0	0	0	0	51	0	0	0	0	12	27	0	12	0
ASV_60	0	8	0	0	0	0	0	0	0	0	11	34	287	30	10	24	10	527	17	27	0	0	0	26	80	0	14	17	0	0	101	0	0	4	25	599	284	0	580	1365
ASV_61	48	11	24	44	20	0	106	155	13	187	0	0	0	0	0	0	0	0	0	0	10	7	566	11	35	0	9	10	2	9	198	0	0	0	28	0	6	0	0	0
ASV_62	20	184	27	54	28	168	0	26	0	29	0	0	5	0	0	0	11	0	0	0	261	827	32	31	20	125	60	0	59	116	0	110	328	0	41	0	0	0	20	0
ASV_63	0	0	0	0	0	0	0	0	0	0	11	0	0	0	0	12	7	11	13	0	73	8	37	30	80	57	42	24	37	754	34	264	518	604	16	94	259	552	41	73
ASV_64	0	0	0	0	0	0	0	0	0	0	0	0	0	0	0	0	203	0	0	0	0	0	0	0	0	0	1606	0	0	0	0	0	0	0	0	0	0	138	34	0
ASV_65	28	13	9	29	21	0	2928	29	30	42	0	0	0	0	0	0	0	0	0	0	0	0	2	9	603	0	24	3	0	0	0	0	0	0	0	188	36	0	330	12
ASV_66	80	452	162	207	152	484	47	78	89	73	14	7	7	14	10	10	26	0	0	0	314	376	14	0	18	25	14	6	17	24	0	100	14	9	8	66	4	34	16	7
ASV_67	61	15	47	51	26	10	38	370	91	0	21	32	68	119	33	44	0	65	19	78	0	0	60	0	48	0	0	5	0	0	2	0	0	0	12	7	23	0	23	0
ASV_68	0	0	0	0	0	0	0	0	0	0	0	0	0	0	0	0	0	0	0	0	17	2	0	12	0	0	0	0	76	0	0	2648	0	5	12	125	25	8	12	17
ASV_69	42	0	19	24	8	0	45	68	25	61	18	22	60	100	36	56	0	90	22	69	16	0	341	18	194	0	38	0	0	0	70	0	0	0	29	100	215	0	44	15
ASV_70	20	0	19	28	19	0	68	53	96	90	10	23	45	70	34	49	12	43	20	42	8	1	306	22	258	10	62	17	0	0	219	0	2	8	26	122	104	0	538	154
ASV_71	41	18	44	31	30	0	59	129	235	188	18	25	99	126	35	83	14	48	22	93	0	0	88	0	246	6	17	0	6	0	0	0	0	5	7	32	69	0	62	17
ASV_72	0	9	0	0	0	0	86	111	0	0	64	110	114	210	93	718	6	148	0	155	0	0	264	16	89	0	28	0	0	0	594	0	0	0	38	40	67	0	102	104
ASV_73	59	69	148	0	36	35	38	223	178	91	14	8	12	0	9	33	0	0	0	21	164	374	33	0	0	52	23	10	51	33	0	81	47	0	51	27	0	25	12	11
ASV_74	31	12	19	27	13	0	137	88	131	55	17	49	76	102	40	54	21	59	30	84	14	4	118	11	137	0	36	11	9	0	157	4	6	18	11	138	152	0	172	198
ASV_75	26	19	32	43	28	0	191	100	190	128	22	69	92	102	62	105	19	80	37	67	6	0	140	10	164	0	26	15	8	10	170	9	0	5	17	77	171	0	97	187
ASV_76	50	0	0	16	0	0	59	36	0	0	0	46	79	36	31	26	0	212	20	45	0	0	0	0	0	0	3	0	0	0	0	0	0	0	0	17	0	0	58	33
ASV_77	179	113	198	73	177	166	0	0	0	0	83	84	0	0	52	81	46	43	63	70	279	0	0	147	0	0	64	826	351	0	0	0	0	0	44	0	0	0	0	0
ASV_78	15	0	0	23	0	0	43	42	47	19	25	86	83	93	112	107	0	91	30	143	16	0	164	30	317	0	35	32	13	12	291	12	0	15	24	201	148	0	261	169
ASV_79	56	10	23	99	11	0	29	31	2243	26	0	0	0	0	0	0	0	0	0	0	0	0	10	0	0	0	0	0	0	0	0	0	0	0	0	0	0	0	0	0
ASV_80	18	0	7	0	7	0	32	403	26	82	0	0	0	0	0	0	0	0	0	0	0	6	525	0	180	0	27	0	0	0	162	0	0	0	26	0	561	7	525	20
ASV_81	127	59	120	0	273	131	0	0	0	0	62	57	0	0	69	0	0	0	0	42	314	0	0	171	0	0	52	928	597	0	0	0	0	0	0	0	0	0	0	0
ASV_82	0	0	0	12	5	135	3	0	0	0	37	49	27	29	28	30	15	24	433	46	0	437	16	5	4	52	0	8	41	48	254	629	13	7	141	17	21	69	11	9
ASV_83	310	526	279	15	432	333	0	0	6	0	0	0	0	0	0	0	0	0	0	0	0	922	0	0	0	0	0	0	0	0	0	0	3	0	0	0	0	0	0	0
ASV_84	18	0	23	17	18	0	0	0	0	0	0	0	0	0	0	0	0	0	0	0	8	0	372	0	0	0	10	0	0	0	155	0	0	0	13	0	0	0	0	0
ASV_85	0	0	27	43	17	0	100	590	0	190	16	54	48	70	41	81	12	54	6	51	0	0	86	11	78	0	0	14	0	0	0	0	0	0	25	0	51	0	69	199
ASV_86	16	0	0	30	0	0	57	37	56	124	0	0	0	0	0	0	0	0	0	0	6	8	793	14	172	0	0	28	0	0	55	0	5	0	30	0	0	0	0	295
ASV_87	0	0	32	0	0	0	137	41	96	148	0	52	44	48	29	23	0	0	23	51	0	0	74	46	219	0	42	42	0	0	228	0	9	0	30	456	92	0	217	200
ASV_88	28	0	0	32	19	0	238	0	134	0	0	198	153	56	79	0	0	267	65	85	0	6	306	0	0	0	0	26	0	8	314	0	0	0	0	0	47	0	122	109
ASV_89	0	0	39	0	0	0	1401	0	0	0	0	0	0	344	0	27	0	0	0	0	0	0	127	0	349	0	26	0	0	0	0	0	4	0	0	112	66	0	249	73
ASV_90	0	0	0	0	0	0	0	0	0	0	0	0	0	0	0	0	0	0	0	0	121	175	121	125	140	151	132	58	121	93	174	92	147	102	89	136	106	129	83	91
ASV_91	0	0	0	0	0	0	0	0	0	0	0	0	0	0	0	0	0	0	0	0	0	0	0	0	0	0	872	0	0	0	0	0	0	0	0	0	0	0	0	0
ASV_92	20	0	0	16	10	0	432	32	86	106	33	256	132	105	62	178	0	217	30	157	0	0	19	0	22	0	11	0	0	0	28	0	0	0	7	72	51	0	85	171
ASV_93	0	0	28	0	15	0	0	0	0	0	0	0	36	0	0	0	0	0	0	0	0	0	0	0	0	0	0	0	0	0	0	0	0	0	0	85	91	0	103	157
ASV_94	22	245	21	150	79	237	0	24	25	106	47	10	0	0	0	0	0	5	7	7	162	178	11	12	13	28	20	0	16	140	5	36	64	10	7	0	0	25	0	0
ASV_95	32	30	16	64	73	15	56	61	216	214	0	22	33	22	29	33	0	27	0	21	0	0	0	18	42	0	14	0	0	0	93	0	0	0	8	150	23	0	61	41
ASV_96	0	0	0	0	0	0	0	0	0	0	0	0	0	0	0	0	0	0	0	0	0	0	0	0	0	0	0	0	0	0	0	0	0	0	0	0	0	2274	0	0
ASV_97	0	0	0	0	0	0	0	0	0	0	77	111	156	102	439	157	0	839	74	424	0	0	0	0	0	0	0	0	0	0	0	0	0	0	0	0	33	0	0	0
ASV_98	0	0	0	0	0	0	0	0	0	0	0	0	0	0	28	0	0	0	9	0	32	0	18	9	0	50	15	7	41	498	12	228	326	9	64	28	19	646	13	20
ASV_99	0	0	4	22	0	0	0	0	0	0	0	0	0	0	0	0	0	0	0	0	0	0	58	0	41	0	7	13	0	0	0	0	0	0	10	33	557	0	78	138
ASV_100	21	0	9	0	13	0	101	58	0	156	0	0	0	0	0	0	0	0	0	0	2	12	197	0	170	0	0	0	0	0	93	0	0	0	34	12	50	0	90	87
ASV_101	0	0	0	0	0	0	15	39	0	0	0	0	0	0	0	0	0	0	0	0	0	0	170	6	263	0	41	0	0	0	11	0	0	0	43	0	73	0	492	284
ASV_102	21	0	21	19	12	0	266	164	51	47	17	35	43	220	45	45	0	23	16	52	0	0	72	8	143	0	16	5	0	6	38	0	0	0	18	81	87	0	86	78
ASV_103	0	0	0	0	0	0	0	0	0	0	29	80	500	0	41	51	0	109	22	81	0	0	0	0	65	0	0	10	0	0	11	0	0	0	20	52	84	0	27	363
ASV_104	21	9	15	21	16	0	1749	39	10	48	4	14	39	18	5	37	0	7	0	31	0	0	3	0	0	0	0	0	0	0	0	0	0	0	0	209	7	0	91	10
ASV_105	0	0	0	0	0	0	0	0	0	0	0	104	0	0	0	0	0	139	878	47	0	0	0	0	0	0	0	0	0	0	0	0	0	924	0	49	0	73	0	0
ASV_106	0	0	0	0	0	0	0	329	0	0	0	0	713	143	47	516	0	47	0	77	0	0	0	7	41	0	0	0	0	0	0	0	0	0	0	0	81	0	168	0
ASV_107	9	0	7	9	9	0	80	100	49	53	14	103	83	57	39	133	0	78	17	51	0	0	22	3	43	0	5	0	0	0	4	0	0	0	4	66	28	0	80	11
ASV_108	11	0	9	15	10	0	350	149	54	48	13	52	31	340	49	55	10	34	14	70	0	0	62	7	88	0	11	9	0	0	14	0	0	0	11	69	53	0	84	90
ASV_109	0	0	0	0	0	0	0	0	0	0	0	0	0	0	0	0	0	0	0	0	0	0	3	4	103	0	66	11	0	0	17	0	0	2	22	43	70	0	1163	363
ASV_110	9	0	6	17	7	0	0	574	6	5	16	80	0	794	21	25	0	34	14	47	0	0	95	3	67	0	5	0	0	0	35	0	0	0	0	67	64	0	35	67
ASV_111	14	0	26	25	0	0	80	79	127	77	18	38	78	63	23	65	12	41	17	59	0	0	124	0	97	0	16	8	4	0	32	8	0	4	16	44	59	0	87	40
ASV_112	0	8	0	0	6	0	0	5	0	0	23	85	50	113	158	56	0	69	27	638	0	0	0	16	27	0	11	0	0	0	201	0	0	0	14	125	85	0	93	40
ASV_113	12	0	0	0	0	0	112	57	0	32	0	0	0	0	0	0	0	0	0	0	1	0	22	0	2	0	0	0	0	0	38	0	0	0	0	10	4	0	40	55
ASV_114	67	0	67	125	0	0	199	58	103	230	0	0	19	52	63	33	12	51	42	0	0	0	0	0	0	0	0	0	0	0	0	0	0	22	0	102	53	0	71	22
ASV_115	17	9	7	16	10	0	665	43	64	23	8	33	39	70	28	32	0	77	17	0	0	0	20	10	45	0	0	9	0	0	0	6	0	3	12	140	488	7	12	145
ASV_116	0	0	11	14	0	0	24	36	44	18	17	41	93	78	41	117	7	72	27	68	9	0	149	12	133	0	18	18	0	7	23	12	0	0	21	107	104	0	122	167
ASV_117	11	0	11	0	10	0	216	26	7	41	26	359	76	84	93	75	0	64	38	99	0	3	64	0	0	0	0	5	0	0	64	0	0	0	10	0	0	0	0	41
ASV_118	9	0	4	0	0	0	78	13	162	8	0	0	0	0	0	0	0	0	0	0	0	2	87	23	379	0	13	46	0	0	4	0	0	0	17	39	84	0	12	663
ASV_119	0	0	0	0	0	2	16	25	50	43	11	162	51	39	21	374	0	42	12	51	0	0	0	13	14	0	0	0	0	0	14	0	0	0	3	676	90	0	46	68
ASV_120	0	0	0	0	0	0	0	0	0	58	0	0	0	0	0	0	0	0	0	0	4	0	498	6	45	0	13	13	0	0	97	0	0	0	13	82	54	0	50	551
ASV_121	0	0	35	27	0	0	103	193	37	57	20	44	47	48	25	124	0	48	39	50	22	0	53	0	0	0	27	0	0	0	0	0	0	0	15	77	61	0	62	13
ASV_122	0	0	0	0	0	0	40	17	0	177	27	174	385	79	158	104	7	165	26	198	0	0	0	0	28	0	0	12	0	0	0	0	0	0	0	29	36	0	43	153
ASV_123	26	35	20	42	25	0	288	251	403	167	0	40	47	34	0	68	0	18	0	130	0	0	12	0	0	0	0	0	0	0	0	0	0	0	0	0	0	0	0	34
ASV_124	0	0	5	14	9	2	47	53	57	60	16	30	33	22	41	42	8	33	14	26	0	0	109	14	163	0	20	12	11	4	112	0	0	0	17	139	82	4	88	94
ASV_125	11	0	9	17	8	0	22	22	55	23	25	45	172	75	31	57	7	54	21	81	0	0	70	8	74	0	14	0	5	0	35	5	5	7	11	75	76	4	72	98
ASV_126	25	3	10	44	0	0	21	185	113	131	7	8	28	36	16	0	0	7	0	40	0	0	114	0	68	0	0	0	0	2	6	0	0	0	9	65	100	0	10	31
ASV_127	0	217	51	0	0	0	0	0	0	34	0	0	0	0	0	0	29	0	0	0	69	171	0	19	0	43	0	0	0	142	0	25	278	0	40	0	0	0	0	0
ASV_128	0	0	0	0	8	0	0	0	0	0	0	0	0	0	0	0	0	0	0	0	10	3	22	5	17	0	9	7	88	140	8	819	43	0	8	15	61	6	25	44
ASV_129	0	0	7	5	19	0	0	11	0	0	16	46	317	19	21	31	0	92	13	29	0	0	0	0	0	0	0	0	0	0	24	0	0	0	0	14	23	0	10	16
ASV_130	31	15	33	35	28	0	63	941	52	100	12	15	31	24	34	15	0	18	6	28	0	0	50	2	8	0	0	0	0	0	12	0	0	0	0	36	32	0	9	19
ASV_131	9	0	20	14	5	0	88	49	56	27	19	55	106	78	40	86	0	133	26	121	2	0	31	17	44	4	6	7	3	0	19	0	0	0	7	165	81	0	20	69
ASV_132	22	0	25	19	11	0	44	98	34	80	0	40	39	40	19	27	0	33	27	37	3	0	51	7	62	0	13	2	0	0	22	0	0	0	13	94	55	3	75	35
ASV_133	0	0	0	0	0	0	0	56	106	30	0	0	69	65	0	40	0	0	0	38	0	0	43	0	72	0	0	0	0	0	0	0	0	0	0	38	105	0	83	23
ASV_134	6	0	11	27	8	0	21	92	11	71	10	36	35	140	27	41	7	16	13	49	1	0	26	0	20	0	2	9	0	0	0	0	1	3	0	0	70	4	44	126
ASV_135	0	0	0	0	0	0	0	0	0	0	0	61	90	235	71	97	0	56	41	414	0	0	0	0	0	0	0	0	0	0	0	0	0	0	0	0	0	0	53	0
ASV_136	6	0	5	6	7	0	53	28	22	52	14	62	64	61	40	59	4	57	12	49	5	0	79	18	73	10	17	12	0	0	72	12	0	0	23	125	173	5	93	79
ASV_137	25	0	11	0	0	0	36	45	0	35	0	0	236	20	0	0	0	25	0	17	0	0	108	10	58	0	13	10	0	1	59	0	0	0	0	116	0	0	123	109
ASV_138	0	0	0	0	0	0	0	15	21	13	17	39	44	73	36	52	5	49	29	62	0	0	45	21	70	5	17	12	11	8	248	8	5	9	8	247	66	4	81	77
ASV_139	0	0	0	15	0	0	16	95	103	109	0	0	19	34	14	0	0	0	0	17	15	0	56	15	65	0	13	0	4	0	48	0	0	0	8	67	44	0	32	26
ASV_140	0	0	0	0	0	0	0	0	0	103	41	32	464	27	20	32	0	23	0	35	0	0	0	0	0	0	0	0	0	0	0	0	0	0	0	0	0	0	0	0
ASV_141	0	4	0	0	8	0	7	5	17	7	8	14	34	36	24	43	0	10	15	21	3	0	29	7	78	0	19	6	0	0	33	7	0	10	12	179	158	7	312	44
ASV_142	0	0	0	0	0	0	0	0	0	46	0	0	0	0	0	0	0	0	0	33	11	0	55	0	249	18	37	0	0	0	260	19	0	0	0	160	81	14	137	236
ASV_143	0	0	0	0	0	0	0	0	0	0	0	0	0	0	0	0	0	0	0	0	0	0	0	0	160	0	0	0	0	0	0	0	0	0	0	329	450	88	0	0
ASV_144	0	0	69	0	0	0	0	0	0	0	0	0	0	0	0	0	0	0	700	0	0	0	0	0	0	0	0	0	0	92	0	0	75	0	0	0	480	92	0	0
ASV_145	0	0	0	0	0	0	0	0	0	0	22	159	47	75	24	108	22	40	30	114	0	0	14	0	51	0	30	0	0	0	44	0	0	0	11	66	80	0	116	45
ASV_146	7	8	10	13	5	0	44	26	53	20	19	21	47	44	24	29	6	26	11	37	5	0	106	10	106	0	10	9	0	5	105	5	6	6	5	67	45	6	101	45
ASV_147	0	0	0	0	0	0	0	0	0	0	0	0	0	0	0	0	0	0	0	0	0	0	20	12	1094	0	8	0	0	0	0	0	0	0	0	6	47	0	0	22
ASV_148	0	0	0	0	0	16	0	15	0	15	6	17	0	42	0	20	0	28	14	48	5	0	25	5	44	0	43	0	2	0	6	9	0	4	12	55	39	0	321	16
ASV_149	20	0	21	18	12	0	49	63	184	66	4	5	15	24	4	11	5	3	0	4	2	0	41	0	69	0	3	0	0	0	7	0	0	0	2	5	8	0	13	14
ASV_150	11	0	16	22	14	0	382	61	46	116	0	70	154	9	17	16	0	21	2	14	4	0	17	0	30	0	0	0	0	0	26	0	0	0	0	8	9	0	0	0
ASV_151	28	0	0	0	0	0	0	0	0	0	28	111	0	0	78	0	0	39	25	139	0	0	0	0	0	0	13	0	0	0	39	0	0	0	0	41	92	13	128	29
ASV_152	21	0	10	6	14	0	12	64	13	5	13	26	81	109	14	28	0	29	11	53	34	0	30	0	32	0	3	3	0	1	3	0	0	0	0	0	6	0	3	0
ASV_153	0	0	0	0	0	0	0	0	0	43	0	36	218	46	365	65	0	70	0	61	0	0	0	0	37	0	0	0	0	0	0	0	0	0	0	181	19	0	78	27
ASV_154	0	0	0	0	0	0	0	0	12	0	0	0	0	0	0	0	0	0	0	0	0	0	0	0	0	0	0	0	0	0	0	0	0	0	0	0	0	0	0	0
ASV_155	0	0	0	0	0	0	0	0	0	0	7	27	13	13	7	14	0	17	43	21	13	0	12	9	19	13	1	7	29	36	6	330	101	11	14	92	180	79	11	38
ASV_156	0	0	0	0	0	24	0	22	37	38	0	0	50	61	0	0	0	0	0	0	16	0	117	0	82	0	14	0	0	0	196	0	0	0	19	85	157	0	91	115
ASV_157	0	0	0	0	0	0	0	0	0	0	0	9	24	0	0	140	0	16	0	0	33	9	30	20	12	42	13	16	42	367	14	41	239	6	37	13	0	17	0	0
ASV_158	0	0	0	0	0	0	0	0	0	9	13	23	125	16	7	15	0	28	9	18	0	6	152	16	25	0	11	1	0	1	173	0	0	0	11	49	31	0	56	16
ASV_159	0	0	0	18	14	0	58	37	134	44	12	19	40	47	0	33	0	14	15	43	0	0	26	0	7	0	10	0	0	0	0	0	0	0	5	5	0	0	93	0
ASV_160	0	0	0	0	22	0	66	242	0	52	0	67	146	115	0	42	0	66	0	55	0	0	27	0	36	0	0	0	0	0	0	2	0	0	0	36	0	0	0	96
ASV_161	15	7	16	40	18	29	104	117	111	68	15	18	36	66	7	36	5	41	13	24	0	4	18	0	38	0	0	0	0	0	51	0	0	0	0	27	47	0	32	14
ASV_162	20	14	19	13	18	46	63	46	49	32	0	13	24	11	10	14	8	5	7	9	0	0	12	0	30	0	8	9	0	0	19	0	0	0	7	18	50	5	50	208
ASV_163	0	0	0	0	0	0	37	21	21	6	15	45	111	130	62	95	12	77	22	75	0	0	34	0	53	0	5	9	0	0	88	0	0	0	9	91	59	0	80	67
ASV_164	0	0	0	0	0	0	95	50	57	29	21	45	46	44	41	48	13	36	0	40	0	0	57	20	35	0	9	0	0	0	0	10	0	0	9	104	0	0	68	78
ASV_165	0	0	0	0	0	0	0	0	0	0	0	83	178	38	0	22	0	18	17	37	0	0	0	9	0	0	22	29	0	0	0	19	0	7	27	95	52	0	108	409
ASV_166	0	0	0	0	0	0	0	0	0	0	0	0	0	0	0	0	0	0	0	0	0	0	0	0	0	0	0	0	0	0	0	0	0	0	0	0	0	0	0	0
ASV_167	0	0	0	4	0	0	39	0	0	1	16	27	232	29	8	27	0	122	14	31	0	0	0	11	9	0	0	0	0	7	127	4	0	0	0	315	142	0	0	0
ASV_168	0	0	0	0	0	0	85	0	137	25	13	62	188	225	53	78	7	40	29	37	0	0	17	0	38	0	15	0	0	0	22	0	0	0	0	20	24	0	83	0
ASV_169	22	0	13	18	0	0	0	295	25	71	24	83	195	131	31	51	0	82	13	77	0	0	0	0	0	0	0	0	0	0	10	0	0	0	0	0	51	0	6	93
ASV_170	15	8	11	18	6	0	283	174	28	171	9	35	23	28	18	16	0	192	15	168	0	0	0	0	0	0	0	4	0	0	0	0	0	0	2	0	6	0	0	31
ASV_171	6	4	16	17	15	8	42	22	136	356	0	2	17	0	5	17	0	14	0	0	0	0	0	0	0	0	0	0	0	0	3	0	0	0	0	0	0	0	26	4
ASV_172	0	0	0	0	0	0	0	0	0	0	0	0	0	0	0	0	0	0	0	0	0	0	0	0	0	0	0	0	0	563	0	68	263	0	107	0	0	94	0	0
ASV_173	19	0	11	10	20	0	0	34	0	0	0	16	36	9	0	28	0	0	10	10	0	0	0	0	23	0	0	0	0	0	0	0	0	0	0	0	9	0	0	0
ASV_174	28	0	0	0	0	0	0	0	0	0	0	34	48	0	233	24	0	72	0	85	3	0	305	0	0	0	0	0	0	0	47	0	0	0	26	0	64	0	0	28
ASV_175	9	0	7	13	9	0	24	94	38	143	15	25	56	48	310	30	0	45	16	42	0	0	68	3	7	0	2	0	0	0	9	0	0	0	5	27	4	0	74	15
ASV_176	0	0	0	0	0	0	0	0	0	0	0	0	0	0	0	0	0	0	0	0	0	0	836	0	31	0	0	0	0	0	27	0	0	0	0	111	0	0	0	0
ASV_177	0	0	0	0	0	2	0	0	0	29	0	0	12	15	6	28	5	0	0	18	0	0	29	23	26	0	16	6	0	0	91	0	0	0	11	172	104	7	55	260
ASV_178	0	0	0	0	0	0	0	0	0	0	0	0	0	0	0	0	0	0	0	0	0	0	15	9	11	0	41	6	0	6	497	0	0	0	12	43	18	0	408	16
ASV_179	23	0	0	0	0	0	0	0	45	26	0	20	26	24	0	28	0	17	14	18	0	0	41	18	53	0	13	10	0	0	67	0	0	2	0	134	79	8	57	63
ASV_180	0	14	9	26	0	0	40	31	0	22	24	38	35	57	24	29	0	39	18	115	0	0	30	0	47	0	19	0	0	0	27	0	0	0	21	67	63	0	47	27
ASV_181	0	0	0	0	0	0	0	0	0	0	0	0	0	0	0	0	0	0	0	0	288	0	33	12	16	10	22	12	66	10	8	359	15	44	13	25	34	6	18	29
ASV_182	7	12	4	45	0	0	6	32	23	50	24	0	30	8	7	9	0	1	0	4	3	0	0	0	0	2	4	0	0	0	0	0	0	0	0	0	0	12	0	0
ASV_183	0	0	17	0	11	0	26	0	0	0	12	20	0	17	11	64	0	19	0	52	0	0	0	0	92	0	0	0	0	0	0	0	0	0	0	0	14	0	0	0
ASV_184	0	0	0	0	0	0	40	1164	0	0	0	0	0	0	0	0	0	0	0	0	0	0	0	0	0	0	0	0	0	3	66	0	0	0	0	0	0	0	0	0
ASV_185	11	0	10	12	7	0	0	67	0	28	0	26	0	0	24	39	4	0	17	21	0	0	86	11	121	0	19	0	0	0	19	4	4	0	11	28	31	0	53	0
ASV_186	0	0	0	0	0	0	0	0	0	0	0	0	0	0	0	0	0	0	0	0	5	0	87	0	51	0	0	13	0	0	14	0	0	0	0	127	103	4	158	371
ASV_187	27	22	0	49	26	0	0	0	475	0	21	0	0	74	23	43	9	0	0	55	0	0	0	0	0	0	0	0	0	0	0	0	0	0	0	0	0	0	0	0
ASV_188	5	0	6	18	3	0	11	42	32	9	18	60	73	66	31	92	4	50	23	65	2	0	49	4	19	2	9	4	0	0	0	0	0	2	9	38	72	4	42	74
ASV_189	0	0	0	0	0	0	0	0	0	0	0	0	0	0	0	0	0	0	0	0	0	0	0	0	953	0	0	0	3	0	0	0	0	0	0	0	0	0	0	0
ASV_190	6	10	0	7	0	0	48	21	62	26	0	0	8	0	10	17	0	0	0	12	0	0	62	20	67	0	10	0	0	0	116	3	2	0	4	130	74	0	91	148
ASV_191	11	0	0	15	0	0	0	0	0	0	0	21	19	17	11	10	0	14	0	16	0	0	0	36	7	0	25	0	0	6	61	0	0	0	19	353	85	0	135	10
ASV_192	24	0	0	0	66	0	0	0	0	15	0	0	0	0	0	38	0	0	0	51	0	0	0	25	17	0	0	0	0	0	58	0	0	0	4	122	28	0	32	0
ASV_193	0	0	0	0	12	0	0	606	0	0	0	0	0	0	0	0	0	0	0	0	0	0	47	10	11	0	11	7	0	0	40	0	0	0	0	105	30	0	44	125
ASV_194	0	0	0	0	0	0	0	0	0	0	0	0	0	0	0	0	3	0	0	0	73	42	75	62	63	88	87	52	75	52	36	33	24	29	19	37	40	38	51	30
ASV_195	0	6	7	13	8	0	43	40	55	65	0	17	22	18	10	33	6	0	0	25	12	0	39	0	28	0	12	0	0	0	14	1	0	7	7	69	41	4	51	132
ASV_196	8	3	0	12	5	0	339	16	186	32	0	15	0	0	3	0	0	4	0	0	0	0	0	0	10	0	0	0	0	0	6	0	0	0	0	13	21	0	6	76
ASV_197	0	0	0	0	0	31	8	17	0	10	0	0	0	0	0	0	0	0	0	0	184	219	9	12	0	22	10	0	0	15	0	42	0	0	0	0	0	0	0	0
ASV_198	82	92	0	71	72	0	88	52	74	63	0	0	0	0	0	0	0	0	0	0	0	0	0	0	0	0	0	0	0	0	0	0	0	0	0	0	0	0	0	0
ASV_199	0	0	0	0	0	0	0	0	0	0	23	52	61	187	159	50	0	300	18	174	0	0	0	0	0	0	0	0	0	0	0	0	0	0	0	0	24	0	0	65
ASV_200	0	0	0	0	0	0	0	0	0	0	0	0	0	0	0	0	0	0	0	0	82	32	77	63	53	80	79	17	17	13	72	20	37	33	29	65	47	48	34	21
ASV_201	0	0	0	0	0	0	0	0	0	0	11	22	36	802	14	25	0	25	15	27	0	0	0	4	0	0	0	0	0	0	0	0	0	0	0	48	48	0	42	9
ASV_202	0	0	0	0	0	16	39	49	0	42	0	16	38	0	0	0	0	0	0	0	0	0	19	0	78	0	0	0	0	0	38	0	0	0	0	94	54	0	83	56
ASV_203	28	0	11	28	0	0	63	43	53	55	0	22	18	0	9	25	0	31	0	15	0	0	95	18	52	5	25	0	0	0	37	0	0	10	44	31	62	7	69	24
ASV_204	0	8	0	33	16	0	61	35	34	71	16	107	23	26	0	20	0	8	0	45	0	0	0	7	24	0	6	3	0	2	17	0	0	0	5	136	75	0	39	39
ASV_205	0	0	0	0	0	0	0	0	0	0	0	16	29	986	15	28	0	16	21	24	0	0	7	0	2	0	0	0	0	0	0	0	0	0	0	0	0	0	0	0
ASV_206	0	0	0	0	0	5	0	123	0	0	0	0	60	0	0	0	0	14	0	50	0	0	184	0	100	0	35	0	0	0	0	0	0	0	22	0	0	0	0	0
ASV_207	8	0	0	0	11	0	0	19	0	0	0	0	0	0	0	0	0	0	0	0	0	0	0	0	0	0	0	0	0	0	0	0	0	0	0	0	0	0	0	0
ASV_208	0	0	0	0	0	0	0	0	0	0	15	49	33	306	57	33	0	63	18	132	0	0	23	0	0	0	7	0	0	0	8	0	0	0	0	17	12	0	58	198
ASV_209	0	0	0	0	0	0	0	0	8	0	0	0	0	0	0	0	0	0	0	0	0	0	4	0	0	0	0	0	0	0	69	0	0	0	0	0	0	0	9	12
ASV_210	6	0	8	0	0	0	21	63	25	20	12	36	74	52	36	39	6	35	21	58	0	0	15	6	40	0	2	0	0	0	8	0	0	0	0	7	12	0	3	9
ASV_211	0	0	0	5	0	0	61	35	22	9	15	410	45	49	13	41	0	26	8	40	0	0	6	0	10	0	0	0	0	0	0	0	0	0	0	6	12	0	0	47
ASV_212	0	0	0	0	0	0	10	8	0	0	6	199	21	32	27	122	0	44	14	397	0	0	4	0	10	0	0	2	0	0	0	0	0	0	3	38	23	0	17	7
ASV_213	0	0	48	0	0	0	0	30	0	85	0	0	38	35	39	0	0	0	0	0	0	0	22	0	17	0	0	0	0	0	32	0	0	0	13	57	11	0	54	0
ASV_214	12	0	0	0	0	0	26	16	0	0	11	17	24	23	13	37	0	14	6	27	3	0	9	16	29	0	14	9	0	0	80	0	0	0	0	50	75	2	84	82
ASV_215	0	0	0	0	0	720	0	0	0	0	0	0	0	0	0	0	0	0	0	0	0	0	0	0	0	0	0	0	0	0	0	0	0	0	0	0	0	0	0	0
ASV_216	0	0	0	0	0	0	0	0	0	0	0	0	0	0	0	0	0	0	0	0	9	0	0	0	0	0	0	0	7	333	13	0	340	167	0	0	0	0	0	0
ASV_217	15	0	9	18	7	0	210	91	0	66	0	13	32	20	0	29	0	16	11	10	0	0	49	7	23	0	6	0	0	0	30	0	0	0	6	24	25	0	23	8
ASV_218	0	3	0	0	6	0	7	0	27	13	11	16	38	24	38	81	0	31	6	39	7	0	95	0	40	0	10	0	0	0	16	0	0	0	11	41	51	0	103	32
ASV_219	16	6	17	10	0	0	26	595	14	12	0	0	0	0	0	0	0	0	0	0	0	0	51	0	0	0	0	0	0	0	35	0	0	0	13	77	0	0	50	99
ASV_220	84	0	84	0	95	107	0	0	0	0	36	0	0	0	0	40	0	0	0	0	98	0	0	0	0	0	0	278	120	0	0	0	0	0	0	0	0	0	0	0
ASV_221	50	0	0	0	0	0	209	0	600	0	0	0	0	0	0	0	0	0	0	0	0	0	0	0	0	0	0	0	0	0	49	0	0	0	0	152	0	0	0	0
ASV_222	0	0	0	0	0	0	0	57	14	0	22	244	78	225	45	31	0	71	17	154	0	0	0	0	5	0	0	0	0	0	5	0	0	0	0	2	7	0	0	0
ASV_223	0	0	0	5	0	0	9	6	0	0	0	0	0	0	0	0	0	0	0	0	0	0	105	10	5	0	1	0	0	0	0	0	0	2	6	533	17	0	22	9
ASV_224	0	0	0	0	0	0	0	0	0	0	0	193	0	0	0	17	0	0	0	0	0	0	328	13	49	0	0	9	0	0	68	0	0	0	37	70	27	0	0	54
ASV_225	0	0	14	0	0	0	68	29	37	64	0	14	7	0	8	14	0	9	0	15	0	0	22	5	19	0	11	0	0	0	28	10	0	0	9	59	39	0	74	109
ASV_226	0	0	0	0	0	0	0	0	0	0	22	44	462	67	20	48	0	126	25	39	0	0	0	0	0	0	0	0	0	0	43	0	0	0	0	19	28	0	0	25
ASV_227	0	0	0	0	0	0	40	26	0	17	0	13	10	28	12	35	0	11	0	16	0	0	51	4	52	0	12	6	0	3	43	5	0	2	5	79	38	0	95	50
ASV_228	0	0	0	10	0	0	0	0	0	0	0	0	0	0	0	0	0	0	0	0	0	0	0	0	0	0	1	8	0	0	6	0	0	0	8	21	6	0	8	436
ASV_229	0	0	0	0	0	171	0	0	0	0	0	0	0	0	0	0	0	0	0	0	181	192	0	0	0	195	34	0	0	0	0	0	0	0	0	0	0	0	0	0
ASV_230	0	0	0	0	0	3	0	0	0	0	0	0	0	0	0	0	57	0	0	0	25	2	35	3	0	0	162	4	2	0	9	6	0	0	222	0	11	249	24	0
ASV_231	13	8	86	372	17	29	13	19	12	9	8	3	0	0	0	9	35	0	0	0	8	3	3	20	9	45	31	59	53	6	4	57	0	0	0	3	0	2	10	8
ASV_232	0	0	0	0	0	0	0	0	0	0	6	424	23	17	11	0	0	18	4	26	0	0	195	0	49	0	10	0	0	0	0	0	0	0	0	49	0	0	0	55
ASV_233	0	0	0	0	0	0	13	21	0	0	10	32	105	76	35	16	0	28	14	37	0	0	38	0	72	0	0	0	0	0	0	0	0	0	0	48	83	0	46	17
ASV_234	0	0	0	19	0	0	0	0	0	0	0	0	0	0	0	0	0	0	0	0	0	0	46	0	0	0	0	0	0	0	0	0	0	0	0	0	0	0	0	0
ASV_235	0	0	0	8	0	0	32	24	28	35	8	24	27	25	16	29	5	26	6	22	0	0	41	0	33	0	0	3	0	0	18	2	0	0	0	50	86	0	33	77
ASV_236	0	0	0	0	0	0	0	0	0	0	0	0	0	0	0	3	0	0	12	0	11	0	8	0	0	10	3	4	35	17	0	315	23	10	5	25	32	150	26	123
ASV_237	10	4	4	6	0	0	29	60	6	4	10	43	12	36	4	27	2	9	28	18	0	0	8	18	24	0	5	4	0	0	67	2	0	0	7	146	29	1	16	16
ASV_238	0	0	0	0	0	0	0	0	0	0	0	0	0	0	0	0	0	0	0	0	0	0	0	0	0	0	0	0	0	0	0	0	0	0	0	0	0	839	0	0
ASV_239	17	165	39	21	16	0	43	15	44	443	6	6	7	9	11	15	0	8	5	23	0	0	0	0	0	0	0	0	0	0	0	0	0	0	0	0	0	0	0	0
ASV_240	0	0	0	0	0	0	0	0	0	0	14	26	30	36	26	25	0	77	23	248	0	0	5	8	3	0	3	0	0	0	64	9	0	2	0	103	66	0	29	45
ASV_241	0	329	0	0	0	26	0	0	0	0	0	0	0	0	0	0	0	0	0	0	247	120	0	0	0	0	44	0	0	0	0	40	51	0	0	0	0	0	0	0
ASV_242	0	0	0	0	0	0	0	0	0	0	0	0	0	0	0	0	0	0	0	0	0	0	9	18	48	0	0	0	0	0	0	0	0	2	7	602	39	0	0	38
ASV_243	0	0	0	0	0	32	0	0	0	0	0	0	0	0	0	0	0	0	0	0	121	417	0	0	0	31	31	0	18	0	0	0	42	0	0	0	0	0	0	0
ASV_244	0	1	0	0	0	0	0	69	5	0	8	44	18	29	22	32	0	22	13	135	0	0	15	0	76	0	6	14	3	0	20	4	0	0	5	28	16	0	43	194
ASV_245	0	0	0	0	0	28	0	0	0	0	0	0	0	0	0	0	0	0	0	0	0	0	0	0	0	0	0	0	0	0	0	0	148	0	0	0	0	0	0	0
ASV_246	0	0	0	0	0	0	0	0	0	0	0	92	0	0	0	0	0	0	693	0	0	0	0	0	0	0	0	0	0	85	55	0	0	0	0	0	0	0	0	0
ASV_247	0	0	0	0	0	0	0	0	0	0	46	0	0	0	53	27	69	0	643	27	0	0	0	0	0	0	0	0	0	26	0	0	52	0	0	0	0	0	0	0
ASV_248	9	0	0	0	0	0	17	99	0	7	0	0	0	0	0	0	0	0	0	0	0	0	0	9	4	0	0	0	0	0	70	0	0	0	2	46	13	0	0	4
ASV_249	0	0	0	26	0	0	25	0	0	58	0	0	26	0	46	0	0	50	0	29	11	0	22	0	63	4	0	0	0	0	0	0	0	0	0	23	43	0	28	37
ASV_250	0	0	0	0	0	0	0	0	0	0	0	0	0	0	0	0	0	0	0	0	192	0	0	0	9	27	2	0	7	0	6	139	0	25	5	7	31	312	0	7
ASV_251	0	0	0	0	0	0	0	0	0	0	0	0	0	0	0	0	0	0	0	0	62	6	89	46	66	95	72	22	38	31	9	11	6	18	10	34	23	33	31	23
ASV_252	0	0	38	0	0	0	0	102	0	143	0	0	37	0	0	0	0	0	0	0	0	0	0	0	25	0	0	0	0	0	0	0	0	0	0	38	38	0	0	0
ASV_253	0	8	0	16	6	0	46	54	25	0	0	0	56	42	40	25	0	0	8	0	7	0	41	0	92	0	18	5	0	0	0	5	0	0	0	0	67	0	116	37
ASV_254	0	76	93	0	94	77	0	0	0	0	0	0	0	0	0	0	0	0	0	0	0	0	0	103	0	0	40	111	203	0	0	0	0	0	0	0	0	0	0	0
ASV_255	6	2	7	15	12	0	62	15	86	101	6	17	41	29	17	25	0	24	4	22	0	0	12	0	10	0	0	0	0	0	16	0	0	0	4	7	5	0	8	7
ASV_256	12	44	13	12	24	48	11	38	18	32	3	0	0	0	0	0	0	0	0	0	46	87	3	2	0	17	0	0	5	25	0	37	40	0	0	8	0	0	1	0
ASV_257	0	0	0	0	0	0	0	0	0	0	0	0	0	0	0	0	0	0	0	0	0	0	14	0	14	29	0	0	0	175	0	82	159	5	0	0	0	263	0	0
ASV_258	14	0	7	0	0	0	34	67	77	25	0	51	18	13	10	21	0	9	3	15	0	0	7	0	9	0	0	0	0	0	0	0	0	0	0	12	17	0	37	8
ASV_259	12	10	0	0	0	19	26	44	0	18	0	14	11	37	0	31	0	0	0	33	0	0	13	4	22	5	7	0	0	0	59	0	0	0	12	34	36	0	79	28
ASV_260	0	0	0	0	0	0	0	0	0	0	34	332	47	109	0	76	0	37	196	14	0	0	0	0	0	0	0	0	0	0	0	0	0	0	0	0	0	0	0	0
ASV_261	12	0	22	20	8	0	13	216	11	0	0	6	0	0	13	0	0	11	11	20	7	0	66	0	15	0	0	4	0	0	0	0	0	0	11	0	0	0	0	0
ASV_262	8	0	0	1	3	3	10	30	16	10	5	11	12	5	7	38	0	4	3	12	0	0	26	4	13	2	6	6	0	0	5	0	0	0	5	23	6	0	23	60
ASV_263	0	0	0	0	0	0	65	79	0	0	0	14	34	0	21	0	0	0	0	38	0	0	41	0	0	0	0	0	0	0	0	0	0	0	0	24	0	0	0	0
ASV_264	0	0	0	0	0	0	24	5	16	0	0	23	43	28	15	41	0	19	0	16	0	0	58	8	46	0	13	0	0	0	42	4	0	0	8	53	58	0	96	37
ASV_265	0	0	0	0	0	0	0	0	0	0	0	0	0	0	0	0	0	142	0	0	0	0	0	0	0	0	0	0	0	51	0	0	51	467	0	0	0	0	0	0
ASV_266	10	9	0	0	8	0	171	66	42	63	0	12	29	21	4	11	0	8	11	15	0	0	0	0	14	0	5	0	0	0	0	0	0	0	0	31	42	0	114	6
ASV_267	0	0	3	0	0	0	48	22	24	0	14	26	38	41	20	32	0	29	19	28	4	0	68	7	59	0	11	3	0	0	18	0	0	0	6	64	56	0	29	56
ASV_268	0	0	0	11	0	0	6	10	0	26	0	0	0	0	0	0	0	0	6	0	6	0	42	0	8	0	4	5	0	3	11	0	0	0	3	21	14	0	32	56
ASV_269	6	5	0	6	3	0	0	94	3	5	9	26	28	229	12	9	0	53	8	14	0	0	40	0	0	0	3	0	0	5	54	0	0	0	0	7	2	0	32	31
ASV_270	104	54	28	144	128	225	17	12	27	19	0	0	0	0	0	0	0	0	0	0	0	0	0	0	0	0	0	0	4	0	0	0	0	0	0	0	0	0	0	0
ASV_271	0	0	0	11	0	0	0	55	0	0	0	0	0	0	0	0	0	0	0	0	0	0	37	0	0	0	0	0	0	0	0	0	0	0	2	72	0	0	0	0
ASV_272	0	0	0	0	0	13	0	26	30	16	0	0	0	20	0	0	0	0	0	0	0	0	15	0	36	0	0	0	0	0	0	0	0	0	0	30	0	0	0	0
ASV_273	0	139	0	0	0	0	0	0	0	0	0	0	0	0	0	0	0	0	0	0	205	0	0	0	0	214	0	0	0	0	0	87	56	0	0	0	0	0	0	0
ASV_274	0	0	0	0	0	0	23	0	0	0	0	0	194	97	0	0	0	0	0	0	0	0	0	0	0	0	0	0	0	0	59	0	0	0	0	0	0	0	0	0
ASV_275	0	0	0	0	0	0	0	0	0	0	0	4	0	3	0	0	27	0	0	0	0	0	0	0	0	36	0	0	0	0	0	0	0	17	237	0	0	276	0	13
ASV_276	0	0	5	0	6	0	37	16	47	11	20	53	67	133	41	57	0	44	18	65	3	0	48	0	57	2	0	0	0	0	0	0	0	0	0	18	16	0	0	0
ASV_277	4	4	4	10	0	0	35	14	49	255	8	21	22	15	2	75	3	16	8	39	0	0	5	2	2	0	0	5	0	0	5	0	0	0	4	25	7	2	0	103
ASV_278	0	0	106	0	0	0	0	0	0	0	0	0	0	0	0	0	0	0	651	0	0	0	0	0	0	0	0	0	0	76	0	0	0	0	0	0	0	0	0	0
ASV_279	0	0	5	5	0	0	83	31	29	25	0	18	38	18	11	22	5	10	9	29	0	0	25	0	26	0	11	0	0	0	35	5	0	0	3	26	20	0	33	108
ASV_280	0	0	0	0	0	0	0	0	0	0	15	40	232	27	63	40	0	17	9	70	0	0	0	0	31	0	0	0	0	0	0	0	0	0	0	0	14	0	11	30
ASV_281	0	0	0	0	0	0	0	0	0	0	0	0	0	0	0	0	0	0	0	0	0	0	0	0	34	19	3	0	17	7	0	149	0	11	0	43	52	264	26	12
ASV_282	10	4	0	8	8	0	52	80	71	155	13	36	52	36	17	20	0	20	0	0	0	0	0	0	11	0	0	0	0	0	0	0	0	0	0	20	0	0	0	0
ASV_283	0	0	0	0	0	0	0	0	0	0	13	14	126	25	0	16	0	17	7	15	0	0	0	0	0	0	0	0	0	0	0	0	0	0	0	36	105	0	77	59
ASV_284	0	0	0	0	0	0	46	38	103	82	0	28	30	16	22	12	0	35	0	24	0	0	0	0	0	0	0	0	0	0	0	2	0	0	0	17	0	0	15	10
ASV_285	0	0	0	0	0	0	0	0	0	0	0	0	0	131	0	0	0	0	0	0	0	0	0	0	56	0	0	0	0	0	0	0	0	0	0	51	39	0	91	135
ASV_286	0	0	0	0	0	0	0	0	0	0	0	0	0	0	0	0	0	125	0	0	0	0	0	0	0	0	0	0	0	124	0	167	79	124	0	0	0	0	0	0
ASV_287	0	0	0	0	0	0	0	0	0	8	0	0	0	0	0	0	0	0	0	0	0	0	0	0	18	0	0	35	0	0	0	0	0	0	21	14	14	0	18	462
ASV_288	0	0	0	0	0	0	0	0	0	0	0	60	119	87	0	83	0	0	0	42	0	0	52	0	85	0	0	0	0	0	0	0	0	0	0	0	84	0	0	0
ASV_289	15	0	6	0	0	0	38	12	369	202	0	0	0	0	0	0	0	0	0	0	0	0	0	0	81	0	2	0	0	0	11	0	0	0	0	0	8	0	0	0
ASV_290	31	0	11	16	14	0	0	97	0	131	0	15	5	0	0	24	0	13	6	22	0	0	0	0	0	0	0	0	0	0	0	0	0	0	2	16	9	0	24	9
ASV_291	11	0	0	24	0	0	27	57	139	40	0	21	11	0	12	25	0	21	0	31	0	0	1	0	14	0	0	0	0	0	0	0	0	0	0	0	4	0	2	0
ASV_292	0	0	0	0	0	0	11	65	0	7	14	48	21	30	25	18	0	44	2	401	0	0	6	0	3	0	0	0	0	0	0	0	0	0	0	4	11	0	6	7
ASV_293	12	0	0	0	0	0	66	25	0	0	0	0	21	15	0	17	0	11	0	22	16	0	21	0	39	0	0	0	0	2	24	0	0	9	7	41	33	0	35	45
ASV_294	0	0	0	0	0	0	0	0	0	0	7	140	12	16	10	10	0	29	4	504	0	0	0	0	0	0	0	0	0	0	0	0	0	0	0	0	0	0	0	0
ASV_295	0	0	0	0	0	0	0	51	0	0	0	0	0	49	0	0	14	0	0	0	0	0	0	0	0	0	0	0	0	0	0	0	0	0	0	0	33	0	0	0
ASV_296	0	0	0	0	0	0	0	0	0	0	13	20	43	21	16	301	0	88	0	28	0	0	14	0	0	0	0	0	0	0	33	0	0	0	0	74	0	0	4	3
ASV_297	0	0	0	0	0	0	0	0	0	0	0	0	0	0	0	0	0	0	0	0	163	0	0	0	0	0	0	365	107	0	0	0	0	0	0	0	0	0	0	0
ASV_298	0	0	5	3	0	0	6	19	13	6	0	9	18	39	0	13	0	11	8	25	6	0	36	14	26	0	14	6	0	1	49	0	0	0	5	28	34	0	67	19
ASV_299	0	0	0	0	0	0	0	0	0	0	0	0	0	0	0	0	0	0	0	0	4	9	67	8	119	0	13	6	0	0	22	0	0	0	5	57	79	0	20	141
ASV_300	0	0	0	28	0	0	0	50	0	0	0	17	24	40	7	27	0	12	0	59	0	0	12	0	17	0	0	0	0	0	19	0	0	0	0	37	41	0	83	0
ASV_301	0	0	0	0	0	2	0	0	20	37	0	14	0	21	0	0	0	0	0	12	0	0	14	0	24	0	7	4	0	0	0	0	0	0	0	7	0	0	51	0
ASV_302	0	0	0	5	0	0	0	5	0	0	7	21	76	64	42	19	0	17	18	39	5	2	70	0	46	2	0	0	2	0	2	0	4	0	12	0	29	0	17	1
ASV_303	0	0	0	0	0	0	0	0	0	0	35	0	0	0	26	0	121	0	0	0	0	0	0	0	0	0	95	0	0	16	19	0	0	0	185	0	0	84	0	0
ASV_304	0	0	0	0	0	0	0	0	0	7	38	0	0	0	31	7	174	0	6	8	0	0	0	0	0	18	0	0	0	17	23	0	0	15	189	0	0	64	8	0
ASV_305	9	5	3	8	0	0	17	49	21	83	6	8	30	28	21	17	0	14	7	31	3	0	11	0	7	12	0	3	0	0	22	7	0	7	4	34	35	9	10	30
ASV_306	14	0	7	12	0	0	47	16	0	0	0	18	40	0	14	24	0	15	10	0	0	0	26	0	45	0	7	0	0	0	0	0	0	0	6	0	14	0	0	0
ASV_307	24	13	20	30	0	160	0	14	12	0	10	0	0	0	7	6	0	0	5	0	26	66	0	0	0	34	7	0	0	13	0	10	0	6	0	3	6	22	0	0
ASV_308	6	0	0	0	0	0	11	22	0	6	12	30	25	21	12	42	0	21	11	50	0	0	21	6	21	0	7	4	0	0	0	0	0	0	4	23	20	3	34	43
ASV_309	0	0	0	0	0	0	0	0	0	0	0	0	0	0	0	0	0	0	0	0	0	0	0	0	0	0	36	12	0	0	0	0	0	0	0	0	0	0	415	126
ASV_310	8	2	0	5	4	0	91	17	72	10	10	37	40	132	12	23	0	23	9	104	0	0	0	0	11	0	0	4	0	0	0	0	0	0	1	0	22	0	0	25
ASV_311	0	0	0	18	0	0	0	0	0	41	0	0	0	11	0	0	0	0	0	0	0	0	0	0	0	0	0	0	0	0	0	0	0	0	0	0	0	0	0	0
ASV_312	0	0	0	0	0	0	0	0	0	0	0	6	0	575	0	5	0	12	0	5	0	0	0	0	0	0	0	0	0	0	0	0	0	0	0	0	72	0	0	0
ASV_313	0	0	0	0	0	0	0	0	0	0	0	0	0	0	0	0	0	0	0	0	0	0	56	0	103	0	0	0	0	0	0	0	0	0	0	0	30	0	0	0
ASV_314	0	0	0	0	0	0	0	0	0	0	0	32	427	27	19	29	0	32	21	29	0	0	0	0	0	0	0	0	0	0	4	0	0	0	0	0	0	0	0	0
ASV_315	2	0	3	6	3	0	24	29	21	10	8	13	11	17	16	8	0	19	10	24	0	0	75	12	42	0	5	5	0	3	32	0	2	0	8	42	34	0	21	23
ASV_316	0	0	0	0	0	0	28	0	14	12	12	9	38	14	8	10	9	14	7	11	0	0	25	5	17	0	6	10	0	0	23	0	0	2	0	25	23	0	48	36
ASV_317	0	0	0	0	0	0	0	2	0	0	16	41	101	33	61	42	0	80	22	168	0	0	2	0	9	0	2	0	0	0	14	0	0	0	0	12	12	2	15	4
ASV_318	7	0	0	11	0	0	0	0	0	0	0	0	0	0	0	0	0	0	0	0	0	0	0	0	0	0	0	0	0	0	35	0	0	0	0	0	0	0	40	251
ASV_319	0	0	0	0	0	0	0	0	0	0	0	0	0	0	0	0	0	0	0	0	0	0	205	13	266	0	28	10	0	0	0	0	0	0	0	0	0	0	0	0
ASV_320	0	0	0	12	15	0	25	41	17	0	0	10	31	10	0	6	0	9	6	0	5	0	58	0	20	0	0	0	0	0	11	0	0	0	9	12	20	0	18	18
ASV_321	7	0	0	0	0	0	50	7	25	20	11	21	13	45	11	22	0	49	8	34	0	0	21	0	10	0	0	7	0	0	6	3	0	0	10	101	34	5	13	51
ASV_322	0	0	0	4	0	0	264	6	316	92	0	0	0	0	0	0	0	0	0	48	0	0	0	0	0	0	0	0	0	0	0	0	0	0	0	0	0	0	0	0
ASV_323	0	0	0	0	10	0	0	37	0	0	0	0	14	0	0	0	0	0	0	0	0	0	0	0	0	0	0	0	0	0	32	0	0	0	0	0	0	0	15	0
ASV_324	0	0	5	5	0	0	0	15	0	9	4	4	10	0	5	12	0	11	0	11	0	0	23	4	19	0	11	5	0	0	39	0	0	0	9	40	31	0	58	72
ASV_325	90	61	21	10	60	261	9	13	16	9	16	0	0	0	0	0	0	0	0	0	0	0	0	5	0	0	0	0	0	0	0	0	0	0	0	0	1	8	4	0
ASV_326	13	0	0	0	0	0	23	0	0	0	0	0	6	0	0	18	0	23	0	9	0	0	71	0	53	0	16	8	0	0	7	0	0	0	6	15	49	0	54	77
ASV_327	0	0	0	0	0	0	14	11	0	13	12	19	36	20	16	20	0	0	14	23	0	0	49	11	34	0	24	0	0	0	24	0	0	0	13	53	50	0	56	26
ASV_328	6	0	6	0	0	0	20	15	28	4	4	17	16	19	9	9	4	13	4	24	0	0	29	5	14	3	5	4	0	0	31	1	0	4	5	46	31	0	35	40
ASV_329	0	0	0	0	0	0	0	0	0	0	0	0	551	0	0	0	0	0	0	23	0	0	0	0	0	0	0	0	0	0	27	0	0	0	0	0	0	0	0	0
ASV_330	0	0	0	0	0	0	0	0	0	0	14	386	26	45	10	27	0	25	17	21	0	0	22	0	0	0	0	0	0	0	0	0	0	0	0	0	0	0	8	13
ASV_331	26	0	0	0	0	0	16	19	235	0	0	0	0	0	0	0	0	0	0	0	0	0	0	0	0	0	0	0	0	0	0	0	0	0	0	0	0	0	0	0
ASV_332	0	0	0	0	0	0	0	0	0	0	0	28	42	32	14	35	0	30	0	33	0	0	10	0	23	0	0	0	0	0	0	0	0	0	0	27	52	0	38	58
ASV_333	0	0	0	0	0	0	74	0	0	0	18	47	97	24	12	52	0	23	18	41	0	0	12	0	13	0	0	0	0	0	0	0	0	0	0	10	13	0	0	14
ASV_334	0	0	0	0	0	0	0	0	0	0	0	0	19	31	3	12	0	10	0	67	0	0	25	0	30	0	0	5	0	0	0	0	0	0	8	12	159	0	6	139
ASV_335	0	0	0	59	50	0	53	0	43	49	0	0	0	0	0	0	0	0	0	0	0	0	0	0	0	0	0	0	0	0	0	0	0	0	0	0	0	0	0	0
ASV_336	5	0	0	0	0	0	40	14	119	48	3	12	10	8	9	9	0	6	3	10	0	0	13	3	7	0	0	2	0	0	4	0	0	0	0	0	15	0	21	4
ASV_337	7	3	0	5	5	16	40	18	52	23	9	14	21	21	0	16	0	13	7	14	12	0	11	0	14	0	0	9	0	0	14	0	0	0	10	39	44	0	16	69
ASV_338	0	0	0	5	0	0	14	0	0	0	0	19	0	18	23	0	6	19	0	0	11	0	22	5	14	0	9	11	0	0	40	0	0	4	7	60	34	8	67	53
ASV_339	0	0	0	0	0	0	0	0	0	0	56	42	11	38	0	61	0	52	54	287	0	0	0	0	0	0	0	0	0	0	0	0	0	0	0	0	0	0	0	0
ASV_340	0	0	0	0	0	0	0	0	0	0	0	0	0	0	0	0	0	127	0	0	0	0	0	0	0	0	0	0	0	0	0	0	0	389	0	0	0	0	0	0
ASV_341	0	0	20	16	15	0	58	30	85	151	0	0	0	13	0	10	0	0	0	0	0	0	2	0	14	0	0	0	0	0	0	0	0	0	0	20	13	0	6	0
ASV_342	24	0	0	0	0	0	0	0	0	26	0	0	0	0	0	0	0	27	0	0	0	0	37	0	42	0	0	0	0	0	73	0	0	0	10	0	41	0	45	5
ASV_343	0	0	0	0	0	0	27	0	0	0	15	12	94	68	0	24	0	36	11	73	0	0	10	0	31	0	11	0	0	0	49	6	0	2	1	0	31	2	31	12
ASV_344	0	0	0	0	0	0	0	0	0	0	0	0	0	0	0	0	0	0	0	0	0	0	0	0	0	0	0	0	0	177	0	0	186	0	0	0	0	122	0	0
ASV_345	0	0	0	24	0	0	46	43	23	5	0	0	75	49	0	20	0	33	17	0	18	0	30	1	25	0	4	4	4	0	0	0	0	1	6	0	0	0	0	3
ASV_346	13	0	16	0	0	0	0	32	40	50	0	0	9	0	0	6	0	0	0	0	0	0	13	0	20	0	0	0	0	0	0	0	0	0	0	0	0	0	0	0
ASV_347	0	0	19	0	0	0	0	28	0	0	0	0	0	0	0	0	0	0	0	0	61	265	18	0	0	0	0	0	12	11	0	0	0	0	0	0	0	0	0	0
ASV_348	0	0	0	0	8	5	0	27	37	48	0	0	0	26	0	0	0	0	0	28	4	0	29	4	39	0	0	9	0	4	81	0	0	0	0	59	0	0	33	53
ASV_349	0	0	0	0	0	0	0	0	0	0	77	75	27	118	0	63	0	67	90	98	0	0	0	0	0	0	0	0	0	0	0	0	0	0	0	0	0	0	0	0
ASV_350	0	0	15	0	0	0	85	119	0	0	0	0	18	27	0	34	0	15	0	61	0	0	0	9	0	0	0	0	0	0	0	0	0	0	0	61	0	0	0	22
ASV_351	0	0	0	0	0	0	0	0	0	259	0	0	0	0	0	0	0	0	0	0	0	0	68	0	45	0	0	0	0	0	114	0	0	0	0	0	0	0	0	0
ASV_352	0	0	0	0	0	0	132	0	0	34	6	94	48	21	32	39	0	37	12	66	0	0	31	0	0	0	0	0	0	0	9	0	0	0	0	0	0	0	0	0
ASV_353	0	0	0	7	0	0	0	0	0	0	8	19	12	13	11	30	0	28	0	21	0	0	0	0	0	0	0	0	0	0	0	0	0	0	3	10	0	0	17	6
ASV_354	0	0	0	0	0	0	0	0	0	0	0	0	0	0	0	0	0	0	0	0	0	0	136	0	2	0	3	0	0	0	40	0	0	0	0	0	0	0	0	0
ASV_355	4	0	0	6	0	0	20	16	10	6	1	15	25	22	20	25	0	13	9	24	5	0	34	0	33	0	8	0	4	0	24	0	0	4	4	10	25	0	36	21
ASV_356	0	0	0	0	0	0	0	0	0	0	19	32	39	29	19	33	0	296	15	35	0	0	0	0	3	0	0	0	0	0	38	0	0	0	0	0	0	0	0	5
ASV_357	23	0	0	0	0	0	51	62	0	0	0	27	28	123	32	32	0	47	19	17	0	0	0	0	0	0	0	0	0	0	0	0	0	0	0	0	0	0	0	0
ASV_358	0	0	0	0	0	0	0	0	0	0	7	0	65	21	31	12	0	0	5	18	0	0	102	0	33	0	0	0	0	0	6	0	0	0	18	20	39	0	46	83
ASV_359	0	0	16	9	0	0	0	31	0	0	0	0	0	37	0	11	0	0	0	16	7	0	18	0	14	0	0	0	0	0	0	0	0	0	0	0	0	0	3	0
ASV_360	0	0	0	0	0	0	77	0	90	40	17	0	14	18	45	0	0	17	0	0	14	0	0	0	0	0	0	0	0	0	0	0	0	0	0	63	0	0	45	0
ASV_361	11	3	0	11	7	0	11	20	20	273	0	0	0	0	11	0	0	0	0	0	0	0	13	5	16	0	5	0	0	4	0	3	0	0	0	22	4	0	11	2
ASV_362	0	0	0	19	0	0	103	0	137	0	4	0	12	27	14	0	0	0	0	22	3	0	28	0	22	0	0	0	0	0	4	0	0	0	0	0	0	0	0	0
ASV_363	0	0	0	0	0	0	0	0	22	0	3	28	24	14	4	25	0	0	0	15	0	0	4	0	0	0	3	0	0	0	17	0	0	0	0	11	17	0	11	5
ASV_364	25	0	0	0	0	0	0	0	0	0	0	0	0	0	0	0	0	0	0	0	31	0	84	7	11	6	0	0	0	0	22	0	0	0	7	0	0	0	44	0
ASV_365	0	0	0	0	0	0	0	0	0	0	0	1	0	0	3	0	0	0	0	0	11	1	4	14	9	7	19	4	11	328	0	0	80	0	0	0	0	0	0	0
ASV_366	3	3	3	0	2	0	19	16	15	20	0	17	25	13	15	20	6	6	7	16	0	0	24	6	14	0	2	9	3	1	18	1	0	0	0	45	17	0	20	85
ASV_367	0	0	6	0	21	0	0	0	0	0	0	0	11	0	7	0	0	0	0	7	0	0	17	0	18	0	0	0	0	0	0	0	0	0	0	0	0	0	0	0
ASV_368	0	0	0	0	0	0	0	0	0	0	0	20	38	13	0	0	3	13	0	18	0	0	16	0	18	0	13	0	0	0	31	0	0	0	0	34	70	0	0	112
ASV_369	0	0	3	0	0	0	20	6	9	6	0	7	8	4	11	8	0	0	0	9	0	0	22	5	22	0	0	5	2	0	24	0	0	0	0	117	27	0	36	57
ASV_370	0	0	0	0	0	0	0	11	123	32	0	12	10	8	12	0	0	6	0	0	0	0	71	0	57	0	0	0	0	0	0	0	0	0	0	46	107	0	14	23
ASV_371	0	0	0	0	0	0	0	0	0	0	0	0	90	15	12	0	0	8	0	7	0	0	0	0	0	0	0	0	0	0	59	0	0	0	0	146	0	0	93	16
ASV_372	0	0	0	0	0	19	59	10	0	96	0	0	0	0	0	0	7	0	0	0	0	0	74	0	51	0	20	0	0	11	16	0	0	0	14	0	0	0	48	0
ASV_373	0	0	0	0	0	0	0	12	47	0	7	0	0	65	0	0	0	3	0	4	2	0	86	0	15	0	0	0	0	0	0	0	0	0	2	0	0	0	19	0
ASV_374	0	0	0	0	0	6	0	8	12	0	0	11	28	35	18	11	0	0	8	11	0	0	0	0	14	0	0	0	0	0	0	0	0	0	17	15	50	99	66	29
ASV_375	0	0	0	0	0	0	0	0	0	0	0	0	49	25	40	42	0	0	0	0	0	0	0	0	0	0	0	0	0	0	0	0	0	0	0	136	0	0	0	198
ASV_376	0	0	0	0	0	0	0	0	0	0	0	0	0	0	0	0	0	0	0	0	60	0	70	49	34	48	42	0	0	0	5	0	4	33	24	36	17	21	24	0
ASV_377	0	0	0	0	0	0	0	0	0	0	8	16	23	10	3	6	0	129	16	19	0	0	179	0	16	0	10	0	0	0	20	0	3	0	17	11	6	0	0	2
ASV_378	0	0	0	0	0	0	0	0	0	0	0	3	3	0	0	0	0	0	0	0	20	4	0	0	9	6	0	0	21	0	0	155	18	0	8	42	46	46	10	36
ASV_379	11	0	0	0	0	92	0	45	32	22	2	0	0	0	11	0	0	0	0	0	0	0	0	0	0	0	0	0	0	0	0	0	0	0	0	0	0	0	0	0
ASV_380	0	0	0	0	0	0	0	0	0	0	0	0	0	165	0	0	0	18	0	17	0	0	6	0	0	0	3	5	0	0	64	0	0	0	0	0	0	0	0	68
ASV_381	0	74	0	0	0	280	0	0	0	0	0	0	0	0	0	0	3	0	0	0	0	0	0	0	0	0	0	0	0	8	0	0	0	46	1	0	0	0	0	0
ASV_382	0	0	0	0	0	0	0	0	0	0	15	291	40	28	22	39	0	22	17	71	0	0	0	0	0	0	0	0	0	0	0	0	0	0	0	0	0	0	0	0
ASV_383	0	0	16	0	0	0	0	0	0	170	0	0	27	0	0	0	0	0	21	0	0	0	0	0	0	0	0	0	0	0	0	0	0	0	0	22	0	0	0	0
ASV_384	0	0	0	0	6	0	55	22	0	0	0	255	23	0	0	0	0	59	0	18	0	0	21	0	0	0	0	0	0	0	0	0	0	0	0	0	0	0	0	0
ASV_385	0	0	0	0	0	0	41	32	20	0	0	0	22	42	0	23	0	0	0	27	0	0	43	0	58	0	0	0	0	0	0	0	0	0	0	20	55	0	0	50
ASV_386	3	0	8	0	6	5	38	27	45	70	3	15	20	39	7	12	3	6	4	36	0	0	0	0	10	0	6	0	0	0	23	0	0	0	0	21	12	0	17	53
ASV_387	0	0	0	0	0	0	8	8	29	11	0	6	16	13	9	8	0	17	0	8	0	0	16	9	13	0	2	3	0	0	33	0	0	0	0	64	18	0	42	45
ASV_388	0	0	0	0	0	0	0	21	11	0	0	24	43	21	54	47	0	45	14	15	0	0	0	0	0	0	0	0	0	0	5	0	0	0	0	70	27	0	0	67
ASV_389	26	0	0	33	0	0	0	26	0	323	0	25	0	0	0	10	0	24	0	0	24	0	0	0	0	0	0	0	0	0	0	0	0	0	0	0	0	0	0	0
ASV_390	0	0	0	0	0	0	16	250	0	0	0	54	0	0	0	0	0	0	0	0	0	0	54	0	44	0	0	4	0	0	0	0	0	0	0	0	0	0	0	83
ASV_391	0	0	0	0	0	0	0	39	0	0	0	0	0	0	0	0	0	0	0	0	10	197	0	0	0	0	12	0	0	0	0	0	0	0	0	0	0	0	0	0
ASV_392	8	0	9	4	0	0	17	0	0	14	0	16	0	0	5	12	1	10	0	20	0	0	35	0	63	5	18	4	0	0	10	0	0	0	28	0	23	0	61	0
ASV_393	12	0	0	18	12	0	38	32	70	24	0	0	4	0	0	0	0	0	0	7	0	0	0	0	4	0	6	0	0	0	0	0	0	0	0	12	3	0	26	11
ASV_394	0	0	0	0	0	0	0	0	0	0	10	79	106	33	21	58	0	12	10	30	0	0	5	0	0	0	7	0	0	0	0	0	0	0	0	4	0	0	37	0
ASV_395	0	0	0	0	0	0	11	5	22	8	9	15	18	48	17	11	4	18	0	18	0	0	55	2	12	0	2	0	0	2	17	0	0	0	7	29	17	0	38	5
ASV_396	28	0	0	54	0	0	0	0	0	372	0	0	0	0	0	0	0	0	0	0	0	0	0	0	0	0	0	0	0	0	0	0	0	0	0	48	12	0	0	0
ASV_397	0	0	0	0	0	0	26	0	0	0	12	0	66	0	19	44	0	47	0	72	0	0	35	0	22	0	0	0	0	0	62	0	0	0	5	0	0	0	0	32
ASV_398	58	12	7	91	65	227	0	4	0	5	0	0	0	0	0	0	0	0	0	0	3	0	0	0	0	0	0	0	0	0	0	0	0	0	0	0	0	0	0	0
ASV_399	25	0	31	44	31	0	56	0	5	0	0	0	0	0	0	0	0	0	0	0	0	0	0	0	0	0	0	0	0	0	0	0	0	0	0	0	0	0	0	0
ASV_400	0	0	0	0	0	0	0	0	0	0	0	0	0	0	0	0	0	0	0	0	0	0	0	0	0	0	0	0	0	0	0	0	0	415	0	0	0	0	0	0
ASV_401	0	0	0	0	0	0	0	0	0	0	15	0	61	0	43	63	0	34	19	83	0	0	32	7	6	0	0	0	0	0	23	0	0	0	7	45	0	0	0	8
ASV_402	0	0	0	0	0	0	0	0	0	0	0	0	0	0	0	0	99	0	0	13	0	0	0	0	0	0	150	0	0	0	0	0	0	43	0	7	0	47	62	0
ASV_403	45	23	19	29	25	170	0	7	0	7	0	0	0	0	0	0	0	0	0	0	0	3	0	0	0	0	12	13	48	22	0	12	0	0	0	0	0	0	3	10
ASV_404	0	0	0	0	0	0	0	3	0	0	16	103	18	34	20	45	0	28	9	173	0	0	0	0	0	0	0	0	0	0	0	0	0	0	0	0	0	0	0	0
ASV_405	0	0	0	0	0	0	11	0	0	0	0	19	29	14	14	20	0	25	16	15	0	0	21	0	19	0	11	9	0	0	10	0	0	0	0	21	49	0	53	12
ASV_406	0	0	0	0	0	0	0	0	0	0	4	6	7	3	1	0	0	29	0	18	0	0	27	4	28	0	0	14	0	0	39	0	4	0	11	47	54	2	16	131
ASV_407	0	0	0	0	0	0	48	25	0	89	0	13	0	49	0	26	0	18	28	28	0	0	0	0	0	0	0	0	0	0	0	0	0	0	0	0	0	0	0	26
ASV_408	0	0	0	0	0	0	0	0	0	0	0	0	0	0	0	0	27	0	0	0	0	0	0	47	0	0	0	0	0	0	0	0	0	0	0	0	0	113	0	0
ASV_409	9	0	0	0	0	0	29	0	0	0	0	10	18	0	7	0	0	9	6	10	0	0	17	0	14	0	0	0	0	0	0	0	0	0	0	22	11	0	12	14
ASV_410	0	0	0	0	0	0	0	0	0	0	0	0	19	25	20	24	0	9	0	34	0	0	90	0	81	0	0	0	0	0	7	0	0	0	8	14	15	0	42	9
ASV_411	0	0	0	0	0	0	0	0	0	0	0	0	33	0	0	0	0	0	0	0	0	0	100	0	90	0	0	0	0	0	0	0	0	0	0	0	48	0	80	0
ASV_412	0	0	0	0	0	0	0	32	0	0	0	0	18	0	18	35	0	12	0	14	0	0	26	0	27	0	0	0	0	0	16	0	0	0	0	76	60	0	11	13
ASV_413	0	53	0	0	0	0	0	0	0	0	0	0	0	0	0	0	61	0	0	0	0	0	0	11	0	55	0	0	34	0	0	0	0	0	63	0	0	0	0	0
ASV_414	0	0	0	0	5	0	0	0	0	0	0	0	0	0	0	0	0	0	0	0	11	10	21	0	7	14	19	35	71	56	0	55	10	10	15	20	0	5	10	46
ASV_415	0	0	0	0	0	0	0	0	0	0	0	0	0	0	0	0	0	0	0	0	6	0	6	5	10	12	9	63	82	76	0	57	0	6	0	0	0	0	7	70
ASV_416	0	0	0	0	0	0	0	0	0	0	0	0	0	0	0	0	0	0	0	0	10	0	0	0	0	0	0	0	0	0	0	0	0	0	0	378	14	0	0	0
ASV_417	0	0	0	0	0	3	0	0	53	50	0	0	17	11	0	14	0	12	0	9	0	0	0	0	0	0	7	0	0	0	0	0	0	0	0	26	0	0	34	0
ASV_418	0	0	0	0	0	0	0	0	0	0	0	0	0	0	0	0	0	0	0	0	0	0	0	0	0	0	20	0	0	0	11	0	0	0	7	36	11	0	303	5
ASV_419	40	26	23	22	42	59	0	0	0	0	8	0	0	0	0	18	0	0	0	0	18	0	0	37	0	0	13	39	81	0	0	0	7	0	0	0	0	0	0	0
ASV_420	0	0	0	0	0	0	21	15	39	8	8	13	35	19	9	20	0	13	0	38	0	0	6	0	14	0	0	5	0	0	0	3	0	3	0	28	30	0	9	77
ASV_421	0	0	0	0	0	0	0	0	32	54	0	0	0	0	0	39	0	0	0	0	0	0	17	0	21	0	0	0	0	0	0	0	0	0	0	0	0	0	0	0
ASV_422	10	0	0	10	0	0	14	89	41	14	0	0	16	0	0	0	0	9	0	13	0	0	48	0	14	0	0	0	0	0	9	0	0	0	0	8	55	0	18	0
ASV_423	0	0	0	0	0	0	29	19	21	9	0	9	32	17	9	21	0	16	8	8	0	0	10	0	21	0	6	0	4	0	9	0	0	0	0	10	18	0	17	19
ASV_424	0	0	0	0	0	0	19	0	0	0	0	10	0	0	8	0	0	0	0	0	0	0	14	9	22	0	0	8	0	0	31	0	0	0	10	34	60	0	27	120
ASV_425	0	0	0	20	0	0	0	0	16	0	0	11	19	33	11	23	0	22	15	32	0	0	0	12	16	0	6	0	0	0	9	0	0	0	0	61	39	0	0	49
ASV_426	0	0	0	0	0	0	56	87	0	0	0	13	16	0	22	0	0	90	0	0	0	0	61	0	11	0	11	0	0	0	0	0	2	0	0	0	0	0	28	0
ASV_427	7	0	0	11	0	0	17	56	34	67	0	0	18	14	8	5	0	11	0	27	0	0	0	0	0	0	0	0	0	0	0	0	0	0	0	9	0	0	0	0
ASV_428	0	0	17	14	24	0	0	24	14	3	0	0	0	0	0	0	0	0	0	0	70	80	0	0	0	10	6	0	0	0	0	0	7	0	3	0	0	0	0	0
ASV_429	4	0	0	3	1	0	15	10	8	5	4	27	32	18	20	26	2	19	6	19	0	0	69	3	19	2	1	0	2	0	23	0	0	0	7	23	5	0	13	6
ASV_430	0	0	0	0	0	0	0	0	0	0	0	0	0	0	0	0	0	0	0	0	16	36	29	14	23	39	43	0	24	0	29	18	32	0	18	14	0	0	24	17
ASV_431	0	0	0	9	0	0	72	16	0	0	0	0	35	0	19	16	0	19	0	0	0	0	9	0	31	0	0	0	0	0	12	0	0	0	0	10	19	0	0	14
ASV_432	0	0	0	0	0	0	424	0	0	152	0	0	0	0	0	0	0	0	0	0	0	0	0	0	0	0	0	0	0	0	0	0	0	0	0	0	0	0	0	0
ASV_433	0	0	0	0	0	0	0	0	0	0	0	0	0	0	0	0	0	0	0	0	0	0	12	0	0	0	0	0	0	0	0	0	0	0	0	0	49	0	35	0
ASV_434	0	0	0	0	0	0	0	31	60	0	13	35	25	36	0	0	0	0	0	30	0	0	0	0	18	0	0	0	0	0	0	0	0	0	0	0	0	0	0	0
ASV_435	0	0	0	0	0	0	0	0	0	0	0	0	0	25	0	0	0	0	0	13	0	0	0	0	21	0	0	0	0	0	0	0	0	0	0	46	18	0	22	38
ASV_436	0	0	0	0	0	0	0	0	0	0	0	0	0	0	0	0	0	0	0	23	0	0	60	0	14	0	7	0	0	0	0	0	0	0	8	5	43	0	33	0
ASV_437	0	0	0	9	0	0	0	20	84	0	0	28	10	15	53	17	0	11	9	15	0	0	11	0	23	0	0	0	0	0	8	0	0	0	0	11	27	0	35	12
ASV_438	0	0	0	0	0	0	0	0	0	0	15	41	93	0	8	0	0	0	0	0	0	0	0	0	0	0	0	0	0	0	0	0	0	0	0	32	0	0	40	176
ASV_439	0	0	0	0	0	0	0	0	0	0	0	0	0	0	0	0	0	0	0	0	30	42	30	0	32	29	29	18	0	19	38	25	30	0	0	26	26	0	20	0
ASV_440	3	0	4	0	0	0	12	21	129	0	9	18	14	44	19	15	31	9	0	18	0	0	0	0	7	0	0	0	0	0	0	0	0	0	0	0	0	0	0	0
ASV_441	0	0	0	0	0	0	0	0	0	0	34	104	4	12	0	45	0	25	78	141	0	0	0	0	0	0	0	0	0	0	0	0	0	0	0	0	0	0	0	0
ASV_442	0	0	0	0	0	0	0	0	0	0	0	28	64	21	22	26	0	30	12	40	0	0	0	10	0	0	17	0	0	0	68	0	0	0	0	44	0	0	34	0
ASV_443	0	0	0	0	0	0	30	23	32	14	0	0	0	0	0	12	10	0	0	15	0	0	40	0	0	0	0	3	0	0	0	0	0	0	0	0	23	0	0	10
ASV_444	0	0	0	0	0	0	0	0	0	0	0	0	0	0	0	0	0	0	0	0	0	0	0	0	0	0	0	0	404	0	0	0	0	0	0	0	0	0	0	0
ASV_445	25	50	17	91	0	106	0	0	0	5	0	0	0	0	0	0	0	0	0	0	0	7	0	0	0	0	35	0	0	0	0	0	0	0	0	0	0	0	0	0
ASV_446	0	0	0	0	0	0	0	0	0	0	12	21	20	10	297	10	0	25	9	16	0	0	0	0	0	0	0	0	0	0	0	0	0	0	0	0	0	0	0	0
ASV_447	0	0	5	4	0	0	0	43	0	0	7	6	26	0	7	46	3	7	5	8	0	0	2	0	6	0	0	0	0	0	0	0	0	0	0	0	0	0	0	0
ASV_448	0	0	0	0	0	0	0	0	0	0	0	0	0	0	0	0	29	0	0	0	0	18	0	0	0	0	111	0	0	0	0	0	0	13	73	0	0	55	52	0
ASV_449	0	0	0	0	0	0	0	0	0	0	12	0	0	430	0	0	0	0	0	0	0	0	0	0	0	0	0	0	0	0	0	0	0	0	0	0	0	0	0	0
ASV_450	0	0	0	0	0	0	62	0	0	0	0	0	0	32	0	0	0	0	0	0	0	0	0	0	0	0	0	0	0	0	0	0	0	0	0	0	0	0	40	0
ASV_451	25	0	0	0	0	0	52	25	33	36	0	0	0	0	0	0	0	0	0	11	0	0	8	0	0	0	0	0	0	0	0	0	0	0	0	0	0	0	0	0
ASV_452	0	0	171	0	0	0	0	0	0	0	0	22	0	0	0	9	0	8	15	30	0	0	0	0	0	0	0	0	0	0	0	0	0	0	0	0	0	0	0	0
ASV_453	2	0	3	0	0	0	0	0	0	0	0	0	0	0	0	0	0	0	0	0	0	0	0	0	0	0	0	0	0	0	0	0	0	0	0	0	0	0	0	0
ASV_454	0	0	0	0	0	0	18	9	8	0	4	16	17	17	8	18	0	0	9	21	3	0	30	11	24	0	13	0	0	0	23	7	0	0	10	14	4	0	45	18
ASV_455	0	0	0	0	0	0	13	11	15	15	0	9	15	6	0	0	0	9	0	11	0	0	13	0	8	0	0	0	0	0	0	0	0	0	0	61	56	0	42	22
ASV_456	5	0	0	4	0	0	22	18	35	36	7	37	24	24	15	19	0	56	0	19	0	0	0	0	0	0	0	0	0	0	0	0	0	0	0	2	6	0	0	0
ASV_457	0	0	0	0	0	0	0	0	0	0	0	0	0	9	0	0	4	0	0	0	0	0	5	0	0	0	0	0	0	0	0	0	0	0	0	13	4	0	0	0
ASV_458	0	0	0	10	0	11	8	21	64	57	0	8	7	7	7	11	2	5	0	11	11	0	6	3	0	0	0	0	0	0	0	1	0	0	0	0	7	23	3	0
ASV_459	0	0	25	0	0	0	0	286	0	27	0	0	35	0	0	0	0	0	0	0	0	0	0	0	0	0	0	0	0	0	0	0	0	0	0	0	0	0	0	26
ASV_460	0	0	0	0	0	0	0	0	34	0	0	0	42	0	0	0	0	0	0	0	0	0	0	0	33	0	0	0	0	0	67	0	0	0	0	39	58	0	0	60
ASV_461	0	6	16	0	260	112	0	0	3	0	0	0	0	0	0	0	0	0	0	0	0	0	0	0	0	0	0	0	0	0	0	0	0	0	0	0	0	0	0	0
ASV_462	0	0	0	0	0	0	0	0	0	0	0	41	42	0	0	41	0	0	0	0	0	0	0	0	15	0	0	0	0	0	17	0	0	0	0	0	27	0	131	0
ASV_463	0	0	0	14	0	0	0	44	31	18	0	0	24	0	0	0	0	18	0	17	5	0	0	0	12	0	0	0	0	0	0	0	0	0	0	21	4	0	23	26
ASV_464	0	0	0	0	0	0	0	0	0	0	0	0	25	383	0	0	0	0	0	0	0	0	0	0	0	0	0	0	0	0	0	0	0	0	0	0	0	0	0	0
ASV_465	0	0	0	0	5	0	0	0	0	0	156	29	3	179	0	12	0	0	32	0	0	0	0	0	0	0	0	0	0	0	0	0	0	0	0	0	0	0	0	0
ASV_466	0	0	0	10	3	5	23	23	0	48	1	8	0	8	0	19	4	8	4	13	7	0	3	0	4	0	0	0	0	0	43	0	0	0	0	0	13	0	4	5
ASV_467	0	0	0	0	0	0	0	0	0	0	23	16	31	225	0	57	0	0	31	32	0	0	0	0	0	0	0	0	0	0	0	0	0	0	0	0	0	0	0	0
ASV_468	0	0	0	0	0	0	0	0	0	0	0	0	0	0	0	0	0	0	0	0	0	0	0	0	0	0	0	0	0	0	0	311	0	0	0	0	0	0	0	0
ASV_469	0	0	0	0	0	0	0	0	0	0	0	0	129	0	0	0	0	0	0	0	0	0	0	0	0	0	0	0	0	0	0	0	0	0	0	0	0	0	0	0
ASV_470	0	0	0	0	0	0	0	22	59	37	0	0	0	7	0	21	0	0	0	0	0	0	0	0	0	0	0	7	0	0	0	2	0	0	3	0	0	0	21	98
ASV_471	15	0	0	0	0	0	0	0	0	0	90	66	0	0	0	66	0	69	0	78	0	0	0	0	0	0	0	0	0	0	0	0	0	0	0	0	0	0	0	0
ASV_472	0	0	0	0	0	0	14	4	5	0	0	17	11	0	9	10	0	9	0	13	0	0	49	0	38	0	9	4	0	0	30	0	0	0	0	19	49	0	17	54
ASV_473	0	29	0	7	0	0	0	57	33	87	0	0	0	0	0	0	0	0	0	0	0	0	0	0	0	0	0	0	0	0	0	0	0	0	0	0	0	0	0	0
ASV_474	53	0	49	39	0	0	0	10	25	15	0	0	0	0	0	0	11	0	0	0	83	28	0	0	0	0	0	2	0	0	0	0	0	0	0	0	0	0	0	0
ASV_475	0	0	0	0	0	283	0	0	0	0	0	0	0	0	0	0	0	0	0	0	0	0	0	0	0	0	0	0	0	0	0	0	0	0	0	0	0	0	0	0
ASV_476	0	0	0	0	0	0	0	0	0	35	0	0	0	0	0	0	0	0	0	0	0	0	14	0	23	0	0	0	0	0	0	0	0	0	0	0	14	0	9	0
ASV_477	0	0	0	0	0	0	0	0	40	0	0	0	0	0	0	34	0	0	0	57	0	0	0	0	0	0	0	0	0	0	0	0	0	0	0	0	0	0	23	0
ASV_478	5	0	0	0	0	0	31	7	6	0	0	0	28	27	8	0	0	17	0	0	0	0	42	0	34	0	0	0	0	0	0	0	0	0	0	25	63	0	0	32
ASV_479	0	0	0	0	0	0	0	0	0	0	0	0	0	0	0	0	0	65	0	0	0	0	0	0	0	0	0	0	0	140	0	0	131	0	0	0	0	0	0	0
ASV_480	0	0	0	0	0	0	0	4	0	0	0	7	0	0	0	0	0	0	0	0	0	0	0	8	0	0	9	0	0	0	65	0	0	0	0	27	9	11	47	0
ASV_481	0	0	0	0	0	0	0	0	0	0	0	0	0	0	0	0	0	0	0	0	0	0	0	0	0	0	0	0	0	0	0	0	0	0	0	31	0	0	16	0
ASV_482	0	0	0	0	0	0	0	21	22	35	0	12	19	23	28	10	0	11	0	27	0	0	22	0	0	0	0	0	0	0	0	0	0	0	0	9	0	0	0	17
ASV_483	64	32	11	74	44	109	11	12	11	10	0	0	0	0	0	0	0	0	0	0	0	0	0	0	0	0	0	0	0	0	0	0	0	2	0	0	0	0	0	0
ASV_484	0	0	0	0	0	0	0	0	0	0	0	0	0	0	0	0	0	0	0	0	0	0	0	0	0	0	0	0	0	0	0	0	0	0	0	0	0	0	333	0
ASV_485	11	0	11	15	0	0	48	41	36	22	0	0	0	27	0	20	0	0	0	9	0	0	0	0	0	0	0	0	0	0	4	0	0	0	0	0	5	0	0	18
ASV_486	0	7	0	0	0	0	15	22	28	19	0	11	0	31	15	10	0	15	0	20	0	0	12	0	16	0	0	0	0	3	8	0	0	0	1	0	5	0	7	0
ASV_487	0	0	0	0	0	0	47	0	92	59	0	0	0	0	0	0	0	0	0	0	0	0	0	0	0	0	0	0	0	0	0	0	0	0	0	36	37	0	0	0
ASV_488	0	211	0	0	0	57	0	0	0	0	0	0	0	0	0	0	0	0	0	0	0	0	0	0	0	91	0	0	0	0	0	0	0	0	0	0	0	0	0	0
ASV_489	0	0	0	0	0	0	0	12	22	0	5	0	6	25	0	0	0	0	7	0	0	0	25	19	0	0	0	0	0	0	0	0	0	0	0	163	0	0	0	23
ASV_490	36	8	11	0	0	0	48	8	17	17	0	0	0	0	0	0	0	0	0	0	0	0	0	0	0	0	0	0	0	0	0	0	0	0	0	0	0	0	0	0
ASV_491	0	0	0	0	0	0	0	0	0	0	0	0	46	0	37	21	0	0	9	110	0	0	0	0	0	0	0	2	0	0	10	0	0	0	0	46	0	0	0	56
ASV_492	0	0	0	0	0	0	0	0	0	0	0	27	0	18	80	0	11	15	0	13	0	0	43	0	96	0	0	0	0	0	0	0	0	0	0	0	19	0	0	0
ASV_493	0	0	0	0	0	0	0	53	0	0	0	0	21	23	0	24	0	31	0	16	0	0	18	0	35	0	0	0	0	0	0	0	0	0	0	0	0	0	43	0
ASV_494	0	0	0	0	0	0	0	0	0	0	11	142	7	30	0	57	0	37	56	13	0	0	0	0	0	0	0	0	0	0	0	0	0	0	0	0	0	0	0	0
ASV_495	0	0	0	0	8	0	8	11	15	0	0	0	4	9	8	10	0	3	0	15	4	0	12	0	51	0	0	0	0	0	8	0	0	0	0	8	21	0	25	0
ASV_496	0	0	0	0	0	0	0	14	15	17	0	5	7	7	13	7	0	9	5	12	7	0	12	8	7	2	11	0	0	0	5	0	0	0	0	7	4	0	11	19
ASV_497	0	0	0	0	0	0	0	0	0	0	0	0	15	9	0	0	0	6	0	0	0	0	13	0	30	0	1	0	0	0	39	0	0	0	0	19	44	0	29	40
ASV_498	25	87	17	206	19	11	7	7	5	6	2	0	0	0	3	2	3	0	0	0	2	0	0	0	0	0	0	0	3	0	0	0	0	0	0	0	0	0	0	0
ASV_499	2	0	0	0	0	0	34	10	40	50	0	15	15	18	9	14	0	11	3	36	0	0	0	0	0	0	0	0	0	0	0	0	0	0	0	0	0	0	0	0
ASV_500	0	10	0	0	0	0	0	0	0	0	0	0	28	11	0	0	0	26	8	0	0	5	0	13	0	0	6	4	0	0	53	21	0	0	0	34	0	0	26	66
ASV_501	0	8	0	0	0	0	0	71	37	0	23	11	11	0	0	8	0	0	36	21	0	0	0	0	0	0	0	0	0	0	0	0	0	0	0	0	0	0	0	0
ASV_502	0	0	0	0	0	0	0	0	0	0	0	0	0	0	0	0	0	0	0	117	0	0	0	0	0	0	0	0	0	0	0	0	0	5	0	64	0	0	105	32
ASV_503	6	0	0	0	0	0	0	18	12	0	6	81	17	0	8	138	0	7	12	23	0	0	0	0	0	0	0	0	0	0	0	0	0	0	0	0	0	0	0	0
ASV_504	0	0	0	0	0	0	0	7	0	14	8	60	13	20	5	12	0	10	11	0	0	0	10	5	10	0	0	0	0	0	0	0	0	0	0	17	31	0	8	73
ASV_505	0	0	0	0	0	0	0	0	0	0	0	0	0	0	0	0	138	0	114	0	0	0	0	0	0	0	0	0	0	0	0	0	53	0	42	0	0	0	0	0
ASV_506	0	0	3	0	0	0	0	0	0	48	0	0	0	0	0	0	0	0	0	0	0	0	15	0	0	0	0	0	0	0	0	0	0	0	0	0	12	0	28	0
ASV_507	0	0	0	0	0	0	0	0	0	0	0	0	0	0	0	0	0	0	0	0	196	57	0	54	0	0	0	0	0	0	0	0	0	0	0	0	0	0	0	0
ASV_508	0	0	0	0	0	0	0	0	0	0	0	0	47	54	0	0	0	0	0	44	0	0	0	0	0	0	0	0	0	0	27	0	0	0	0	39	0	0	0	66
ASV_509	0	9	0	0	0	0	116	20	30	37	0	0	0	0	25	0	0	144	0	0	0	0	0	0	10	0	0	3	0	0	0	0	0	0	0	0	0	0	0	0
ASV_510	0	0	0	0	2	0	0	0	0	0	4	6	24	21	8	18	0	14	4	54	0	0	4	2	7	0	0	0	0	0	20	0	0	0	0	17	23	0	37	0
ASV_511	0	0	0	0	0	0	0	12	0	0	0	0	13	24	20	25	0	0	0	14	0	0	12	0	22	0	0	0	0	0	0	0	0	0	0	27	50	0	26	66
ASV_512	0	0	0	0	0	0	0	40	0	32	0	13	16	15	11	7	0	0	0	13	0	0	0	0	13	0	0	8	0	0	79	0	0	0	0	0	8	0	0	20
ASV_513	0	0	0	0	0	0	0	349	0	24	0	0	0	0	0	0	0	0	0	0	0	0	0	0	0	0	0	0	0	0	0	0	0	0	0	0	0	0	0	0
ASV_514	0	0	0	0	0	287	0	0	0	0	0	0	0	0	0	0	0	0	0	0	0	0	0	0	0	0	0	0	0	0	0	0	0	0	0	0	0	0	0	0
ASV_515	0	0	0	0	0	0	0	0	0	0	44	25	58	55	0	22	0	53	29	60	0	0	0	0	0	0	0	0	0	0	0	0	0	0	0	0	0	0	0	0
ASV_516	89	41	10	58	71	65	0	8	5	3	0	0	0	0	0	0	0	0	0	0	0	0	0	0	0	0	0	0	0	0	0	0	0	0	0	0	0	0	0	0
ASV_517	0	0	0	0	0	0	0	0	15	10	0	5	0	0	6	0	0	0	0	19	0	0	6	0	16	0	7	0	0	0	72	0	0	0	0	15	13	0	24	30
ASV_518	0	0	0	0	0	0	8	5	0	0	7	20	21	14	7	13	0	0	8	19	4	0	5	8	10	0	0	3	0	0	21	1	0	0	9	41	9	0	22	6
ASV_519	0	0	0	21	16	0	0	71	7	0	0	0	0	0	0	0	0	0	0	0	10	0	0	0	0	0	0	0	0	0	0	0	0	1	0	30	0	0	0	0
ASV_520	3	0	3	3	0	0	6	18	3	21	0	6	10	6	7	8	0	10	0	10	0	0	0	1	2	0	3	0	0	0	7	0	0	0	0	40	28	2	26	27
ASV_521	0	0	0	0	0	53	19	34	16	18	0	0	21	8	6	0	0	0	0	7	2	0	0	0	0	0	0	0	0	0	0	0	0	0	0	6	3	0	0	0
ASV_522	0	0	0	0	0	0	0	0	0	0	0	0	0	0	0	0	0	0	0	0	0	0	0	0	0	0	0	0	0	0	0	0	0	0	116	0	0	175	0	0
ASV_523	5	0	3	0	0	0	21	6	14	24	0	5	8	21	6	6	0	7	0	13	0	2	20	1	24	0	2	0	0	0	4	0	0	0	0	23	31	0	11	1
ASV_524	0	0	0	14	0	0	0	0	0	0	0	0	0	0	0	0	0	0	0	0	0	0	0	0	0	0	8	0	0	0	0	0	0	0	0	8	10	0	149	9
ASV_525	0	0	0	0	0	0	4	22	20	12	0	13	12	10	0	3	0	12	3	96	0	0	9	0	1	0	0	0	0	0	0	0	0	0	0	16	8	0	8	0
ASV_526	0	0	0	0	0	0	0	0	0	0	14	35	29	25	0	83	0	91	31	27	0	0	0	0	0	0	0	0	0	0	0	0	0	0	0	0	0	0	0	0
ASV_527	0	0	0	0	0	0	0	0	0	33	0	0	0	0	0	0	0	0	0	0	0	0	0	0	0	0	0	0	0	0	0	0	0	0	0	0	0	0	0	0
ASV_528	0	0	0	0	0	0	0	0	0	0	0	0	0	0	0	0	0	0	0	0	0	0	8	0	12	0	0	2	0	0	0	0	0	0	0	0	25	0	6	116
ASV_529	0	0	0	0	0	0	0	0	0	0	0	0	0	0	0	0	140	0	100	0	0	0	0	0	0	0	0	0	0	0	0	0	41	0	55	0	0	0	0	0
ASV_530	0	0	0	0	0	1	0	4	16	11	7	0	8	18	0	11	0	5	0	15	0	0	0	0	10	0	0	0	0	0	0	0	0	0	0	0	20	0	14	0
ASV_531	0	0	0	0	0	0	0	0	0	0	0	0	0	0	0	0	0	0	0	0	0	0	0	0	0	0	0	0	0	0	0	0	0	0	0	0	0	305	0	0
ASV_532	0	0	0	0	0	0	22	13	33	11	0	5	23	13	6	17	0	9	6	9	0	0	6	0	5	0	0	5	0	0	13	0	0	0	0	10	17	0	12	16
ASV_533	0	0	0	0	0	0	0	0	0	0	0	0	0	62	0	0	0	0	0	0	1	0	147	0	0	0	0	9	0	0	0	0	0	0	14	0	0	0	0	49
ASV_534	0	0	0	0	0	0	18	14	20	23	0	8	7	3	4	9	0	0	0	13	0	0	25	0	13	0	0	0	0	0	18	0	0	0	0	13	0	0	27	5
ASV_535	0	0	0	0	0	0	0	0	0	0	5	17	75	0	7	25	0	35	0	15	0	0	27	0	12	4	0	0	0	4	0	0	0	0	13	31	33	0	0	0
ASV_536	0	0	0	0	0	0	14	4	51	32	18	0	14	17	12	11	0	69	0	17	0	0	0	0	0	0	0	0	0	0	0	0	0	0	0	30	18	0	0	20
ASV_537	0	0	0	0	0	0	0	0	0	0	0	0	0	0	0	0	0	0	0	0	16	0	163	5	10	4	15	0	0	0	0	0	0	0	16	0	0	0	4	16
ASV_538	0	0	0	0	0	0	0	0	0	0	0	0	0	0	0	0	0	0	0	0	0	0	0	0	0	0	0	0	0	89	0	0	179	0	0	0	0	0	0	0
ASV_539	0	0	0	0	0	0	0	0	20	0	0	20	14	0	0	0	0	0	0	0	0	0	29	0	42	0	0	0	0	0	68	0	0	0	0	18	0	0	0	24
ASV_540	2	0	0	5	0	0	12	12	24	0	6	2	6	10	6	9	0	12	1	13	0	0	15	6	18	0	0	0	0	0	12	0	0	1	0	25	7	0	9	7
ASV_541	0	0	0	0	0	0	0	0	0	0	14	10	25	70	5	9	0	7	8	13	0	0	20	4	7	0	0	0	0	0	5	0	0	0	7	21	47	0	8	8
ASV_542	0	0	0	9	0	0	14	0	19	14	0	0	9	0	0	5	0	0	0	0	0	0	12	0	27	0	4	0	0	0	13	0	0	3	0	0	0	4	0	4
ASV_543	0	0	0	0	0	0	0	0	0	0	0	0	0	0	0	0	0	0	0	0	0	0	0	0	0	0	0	0	0	43	0	0	220	0	0	0	0	0	0	0
ASV_544	0	0	0	0	0	0	0	0	0	0	0	0	0	0	0	0	0	0	0	0	0	0	0	0	0	0	0	0	0	0	0	0	0	0	0	15	33	0	231	19
ASV_545	0	0	0	0	0	0	0	0	0	0	0	0	0	0	0	0	0	0	0	0	0	0	278	4	0	0	0	4	0	0	2	0	0	0	4	0	0	0	0	0
ASV_546	20	12	20	0	0	0	16	78	68	43	0	0	0	0	0	4	0	0	0	0	0	0	0	0	0	0	0	0	0	0	0	0	0	0	0	0	0	0	12	0
ASV_547	0	0	0	0	0	0	0	0	0	0	10	12	217	10	0	9	0	12	0	8	0	0	0	0	0	0	0	0	0	0	0	0	0	0	0	0	0	0	0	0
ASV_548	0	7	0	0	0	0	7	16	39	7	0	0	5	8	0	5	0	4	0	5	0	0	13	0	11	2	9	2	0	0	45	0	0	0	0	28	0	0	25	20
ASV_549	0	0	0	0	0	0	24	0	2	24	0	0	0	7	13	0	0	8	0	0	0	0	49	2	22	0	0	5	0	0	14	0	0	0	6	16	43	7	12	23
ASV_550	0	0	0	0	0	0	3	0	0	0	0	0	0	0	0	0	0	0	0	0	0	0	0	0	25	0	0	0	0	0	26	0	0	0	0	0	0	0	0	0
ASV_551	0	0	0	0	0	0	0	0	0	0	0	125	0	0	0	0	0	65	0	0	0	0	0	0	0	0	0	0	0	0	0	0	0	0	0	0	0	65	0	39
ASV_552	0	0	0	0	0	0	0	0	0	0	0	0	0	0	0	0	0	0	0	0	0	0	0	0	0	0	0	0	0	0	0	0	0	0	0	0	0	0	285	0
ASV_553	8	0	0	0	0	0	0	0	0	0	0	0	0	0	0	0	0	0	0	0	0	0	0	0	0	0	0	0	0	0	0	0	0	0	0	0	0	0	0	0
ASV_554	0	0	0	0	0	0	0	0	0	0	0	0	0	0	0	0	279	0	0	0	0	0	0	0	0	0	0	0	0	0	0	0	0	0	0	0	0	0	0	0
ASV_555	0	0	0	0	0	0	0	0	0	0	0	0	0	0	0	0	0	0	0	0	0	0	27	0	12	0	0	0	0	0	11	0	0	0	0	17	27	0	35	80
ASV_556	0	0	0	0	0	0	0	0	0	0	0	0	0	0	0	0	0	0	0	0	0	0	0	0	0	0	0	0	0	0	0	0	0	0	0	0	0	0	0	0
ASV_557	0	0	0	0	0	0	0	0	0	7	0	0	0	0	0	0	0	0	0	0	0	0	175	0	29	0	0	0	0	0	29	0	1	0	0	15	0	0	0	0
ASV_558	0	0	0	0	0	0	0	0	0	0	0	0	0	0	0	0	0	0	0	0	187	0	0	0	0	0	0	0	0	0	0	0	0	0	0	0	0	0	0	0
ASV_559	0	0	0	0	0	0	9	7	260	0	0	2	5	0	9	17	0	4	3	6	0	0	0	0	0	0	0	0	0	0	5	0	0	0	0	0	0	0	0	2
ASV_560	0	0	0	0	0	0	0	0	13	0	0	0	0	32	0	0	0	0	0	34	0	0	0	0	17	0	0	0	0	0	0	0	0	0	0	14	0	0	0	0
ASV_561	19	34	9	19	25	177	0	0	0	6	0	0	0	0	0	2	0	0	0	0	2	0	0	0	0	0	0	0	0	0	0	0	0	0	0	0	0	0	0	0
ASV_562	0	0	0	0	0	0	0	0	8	0	0	0	0	0	0	0	0	0	0	0	0	0	0	0	220	0	0	0	2	0	0	0	0	0	0	0	13	0	0	0
ASV_563	0	0	0	0	0	0	0	0	0	0	0	0	0	0	0	0	0	0	0	0	0	0	0	0	0	0	0	0	0	0	0	0	268	0	0	0	0	0	0	0
ASV_564	0	0	0	0	0	0	0	123	47	0	0	0	0	0	0	0	0	0	0	0	0	0	0	0	0	0	0	0	0	0	0	0	0	0	0	0	0	0	0	0
ASV_565	0	0	0	0	0	0	0	0	0	0	0	0	0	0	0	0	0	0	0	0	0	0	0	0	0	0	0	0	0	0	0	0	0	0	5	100	0	0	36	6
ASV_566	0	0	0	0	0	0	0	15	47	0	0	0	0	0	33	0	0	0	0	14	0	0	34	0	29	0	0	0	0	0	0	0	0	0	0	0	22	0	18	7
ASV_567	0	0	0	0	0	0	0	0	57	0	0	0	0	0	0	0	0	0	0	0	0	0	0	0	23	0	0	0	0	0	24	0	0	0	0	15	44	0	0	31
ASV_568	0	0	0	0	0	0	0	0	0	0	0	0	0	0	0	0	0	0	0	0	0	69	0	0	0	0	0	0	0	0	0	0	0	0	26	45	47	0	48	34
ASV_569	0	0	0	0	0	0	0	0	0	0	0	50	40	0	0	41	0	0	0	0	0	0	0	11	0	0	0	0	0	0	0	8	0	0	0	119	0	0	0	0
ASV_570	11	0	0	0	0	0	0	0	0	0	0	0	0	0	0	0	0	0	0	0	0	0	0	0	0	0	0	0	0	0	0	0	0	0	0	61	0	0	3	0
ASV_571	32	0	12	0	0	0	0	13	35	185	0	0	0	0	11	0	0	0	0	0	0	0	0	0	0	0	0	0	0	0	0	0	0	0	0	0	0	0	0	0
ASV_572	0	0	0	0	9	0	35	0	17	0	0	0	0	0	0	16	0	0	0	22	0	0	0	0	13	0	0	0	0	0	38	0	0	0	0	0	47	0	24	0
ASV_573	0	0	0	0	35	0	50	0	37	38	0	0	0	0	0	0	0	0	0	0	0	0	0	0	0	0	0	0	0	0	0	0	0	0	0	0	0	0	19	0
ASV_574	0	0	0	0	0	0	0	0	0	0	0	0	0	0	0	0	0	0	0	0	0	0	0	0	0	0	0	0	0	0	0	0	0	0	2	232	2	0	0	4
ASV_575	0	0	0	0	0	0	0	0	8	84	6	5	10	12	14	50	6	11	0	24	0	0	17	0	0	0	0	0	0	0	0	0	0	0	0	0	0	0	0	0
ASV_576	23	0	0	0	0	0	80	0	0	0	0	0	0	14	19	0	0	0	0	0	0	0	23	0	0	0	0	0	0	0	0	0	0	0	0	0	23	0	0	0
ASV_577	0	0	0	0	0	0	0	0	0	0	0	18	0	18	0	0	0	24	14	0	0	0	47	0	19	0	0	0	0	0	0	0	0	0	9	0	17	0	29	10
ASV_578	0	0	0	0	0	0	0	0	0	0	0	0	0	0	0	0	0	0	0	0	0	0	0	0	0	0	0	0	0	0	0	0	0	0	0	0	0	0	0	0
ASV_579	0	0	0	0	0	0	0	0	9	4	9	13	43	24	9	58	0	0	0	43	0	0	0	0	10	0	0	9	0	0	0	0	0	0	0	0	10	0	0	35
ASV_580	0	0	0	0	0	0	0	0	0	0	0	6	5	5	6	7	0	5	0	7	0	0	0	0	15	0	0	3	0	0	6	0	0	0	4	29	79	6	10	56
ASV_581	0	0	0	0	0	0	12	0	14	0	0	0	0	0	0	15	0	0	0	12	0	0	29	0	17	0	5	0	0	0	25	0	0	0	0	30	22	0	45	47
ASV_582	0	0	0	0	0	0	0	0	50	78	0	0	0	0	0	72	0	38	0	0	0	0	0	0	0	0	0	15	0	0	0	0	0	0	0	0	0	0	0	24
ASV_583	0	0	0	0	0	0	38	15	20	22	0	12	16	29	0	0	0	24	0	15	0	0	8	0	14	3	1	0	0	0	0	0	2	0	0	17	19	0	0	18
ASV_584	0	0	0	0	0	0	0	0	0	0	0	0	0	0	0	5	0	0	0	0	0	0	15	0	0	0	0	0	0	0	0	0	0	0	0	0	0	0	49	32
ASV_585	0	0	0	0	0	0	0	0	0	0	23	11	23	0	31	100	0	27	31	43	0	0	0	0	0	0	0	0	0	0	0	0	0	0	0	0	0	0	0	0
ASV_586	7	0	0	0	0	0	38	0	0	0	0	0	30	0	0	0	0	0	0	0	0	0	0	0	0	0	0	0	0	0	0	0	0	0	0	0	20	0	15	0
ASV_587	0	0	0	0	0	0	0	0	0	0	0	11	0	0	15	13	0	0	21	9	0	0	18	2	0	0	0	0	0	0	46	0	0	0	0	54	8	3	13	30
ASV_588	0	0	0	0	0	0	54	0	55	27	0	0	0	0	0	0	0	0	0	0	0	0	0	0	0	0	0	0	0	0	0	0	0	0	0	0	21	0	0	0
ASV_589	0	0	0	13	0	0	0	0	0	0	0	0	0	0	0	0	0	0	0	0	0	0	0	0	0	0	0	0	0	0	0	0	0	0	0	11	0	0	12	84
ASV_590	0	0	0	0	0	0	0	0	0	0	0	9	9	10	10	6	0	13	0	0	0	0	0	0	0	0	1	0	0	0	1	0	0	0	0	13	0	0	27	0
ASV_591	0	0	0	0	0	0	4	6	6	5	2	0	7	9	0	2	0	4	0	7	0	0	13	2	7	0	6	0	0	0	35	0	0	0	3	25	9	0	22	17
ASV_592	0	0	0	0	0	0	0	0	0	0	0	0	0	0	0	0	0	0	0	0	0	0	0	0	0	0	0	0	0	0	27	0	0	0	0	65	5	0	19	0
ASV_593	0	0	0	0	0	0	0	0	0	0	0	0	0	0	0	0	0	0	0	0	69	154	0	0	0	0	0	0	0	0	0	0	0	0	0	0	0	0	0	0
ASV_594	0	0	0	0	0	0	11	0	0	0	0	0	0	0	0	0	0	0	0	13	0	0	25	0	0	0	0	0	0	0	0	0	0	0	5	0	0	0	0	0
ASV_595	0	0	0	0	0	0	0	0	0	0	60	0	0	0	0	72	0	0	118	31	0	0	0	0	0	0	0	0	0	0	0	0	0	0	0	0	0	0	0	0
ASV_596	6	0	0	0	0	0	0	0	0	0	0	0	0	0	0	0	0	0	0	0	0	0	0	0	0	0	0	0	0	0	0	0	0	0	0	0	0	0	0	0
ASV_597	0	0	0	0	0	0	0	0	0	0	0	36	22	20	13	0	0	51	0	57	0	0	0	0	0	0	0	0	0	0	0	0	0	0	0	30	0	0	0	9
ASV_598	0	0	0	0	0	0	0	0	0	0	0	0	0	0	0	0	0	0	0	0	0	0	105	0	87	0	0	11	0	0	0	0	0	0	0	0	0	0	3	38
ASV_599	0	0	0	0	0	0	0	0	0	8	6	26	23	34	15	10	0	0	0	87	0	0	5	3	8	0	0	0	0	0	9	0	0	0	0	28	0	0	5	0
ASV_600	0	0	0	0	0	0	0	0	0	0	0	0	0	0	55	0	181	0	48	0	0	0	0	0	0	0	0	0	0	0	0	0	0	0	0	0	0	0	0	0
ASV_601	0	0	0	0	0	0	5	18	6	0	0	28	24	37	6	10	0	12	0	102	0	0	0	0	0	0	0	0	0	0	0	0	0	0	0	8	0	0	0	4
ASV_602	13	0	0	0	264	0	0	0	0	0	0	0	0	0	0	0	0	0	0	0	0	0	0	0	0	0	0	0	0	0	0	0	0	0	0	0	0	0	0	0
ASV_603	3	0	0	3	2	0	24	24	30	35	0	7	0	0	0	0	0	9	0	5	0	0	9	0	5	0	0	0	0	0	12	0	0	1	0	34	12	0	0	24
ASV_604	0	0	0	0	0	0	31	0	0	0	0	0	0	0	0	0	0	0	0	0	0	0	50	0	0	0	0	0	0	10	102	0	0	0	0	61	0	0	0	0
ASV_605	0	0	0	0	0	0	0	0	0	0	72	53	0	46	0	14	0	58	9	22	0	0	0	0	0	0	0	0	0	0	0	0	0	0	0	0	0	0	0	0
ASV_606	0	0	0	0	0	0	0	0	0	0	23	58	31	0	0	0	0	72	53	60	0	0	0	0	0	0	0	0	0	0	0	0	0	0	0	0	0	0	0	0
ASV_607	0	0	0	0	0	0	0	0	0	0	0	0	0	15	0	0	0	0	0	0	12	0	21	0	61	0	4	0	0	0	0	0	0	0	0	0	0	0	0	0
ASV_608	49	35	13	47	54	60	6	6	6	0	0	0	0	0	0	0	0	2	0	0	0	0	0	0	0	0	0	0	0	0	0	0	0	0	0	0	0	0	0	0
ASV_609	3	0	0	26	132	102	0	0	0	0	0	0	0	0	0	0	0	0	0	0	0	0	0	0	0	0	0	0	0	0	0	0	0	0	0	0	0	0	0	0
ASV_610	0	0	0	0	0	0	0	0	0	0	55	0	0	0	0	0	0	0	48	0	0	0	0	0	0	0	0	0	0	0	0	0	0	167	0	0	0	0	0	0
ASV_611	0	0	0	0	0	0	20	24	28	8	0	0	8	0	0	0	0	0	0	0	0	0	12	0	14	0	0	0	0	0	0	0	0	0	0	9	19	0	0	16
ASV_612	0	0	0	0	0	0	0	0	0	0	18	20	0	36	0	28	0	9	41	132	0	0	0	0	0	0	0	0	0	0	0	0	0	0	0	0	0	0	0	0
ASV_613	0	0	0	0	0	2	0	0	0	0	0	0	0	0	0	0	0	0	0	0	0	0	8	0	0	0	0	36	71	37	0	43	0	0	0	0	0	0	0	39
ASV_614	0	0	0	0	0	0	0	0	0	0	0	0	0	0	0	0	0	0	0	0	190	0	0	0	0	0	0	0	0	0	0	0	55	0	0	0	0	0	0	0
ASV_615	0	0	0	0	0	0	0	23	0	0	0	0	25	0	0	0	8	0	0	0	0	0	56	0	0	0	0	0	0	0	0	0	0	0	18	26	0	0	0	26
ASV_616	0	0	0	0	0	0	0	0	0	0	0	143	33	23	38	15	0	0	0	20	0	0	0	0	0	0	0	0	0	0	0	0	0	0	0	0	0	0	0	0
ASV_617	0	0	0	0	0	0	0	0	0	0	0	0	0	0	0	0	0	0	0	35	0	0	113	0	0	0	0	0	0	0	0	0	0	0	0	0	0	0	0	15
ASV_618	0	0	0	0	0	0	0	244	0	0	0	0	0	0	0	0	0	0	0	0	0	0	6	0	15	0	0	0	0	0	0	0	0	0	0	0	0	0	0	0
ASV_619	9	0	0	5	0	0	0	22	0	0	3	0	16	12	0	6	7	6	0	22	0	0	10	0	16	0	0	0	0	0	0	0	4	0	0	7	21	0	0	0
ASV_620	0	0	0	7	0	0	0	0	0	0	0	0	20	49	6	19	0	10	0	16	0	0	4	0	22	0	0	0	0	0	0	0	0	0	0	0	0	0	0	0
ASV_621	5	0	0	0	9	0	0	0	0	0	0	0	30	0	0	0	0	0	0	22	0	0	9	6	0	0	0	0	0	0	21	0	0	0	0	13	0	0	0	13
ASV_622	0	0	0	0	0	0	0	0	0	0	2	219	5	9	6	5	0	11	4	11	0	0	0	0	0	0	0	0	0	0	0	0	0	0	0	0	0	0	0	0
ASV_623	0	0	0	0	0	0	17	0	0	19	0	6	0	25	0	0	0	0	0	0	0	0	0	11	0	0	8	0	0	0	0	0	0	0	0	95	0	0	44	0
ASV_624	0	0	0	0	0	0	0	0	0	0	0	0	0	0	0	0	0	0	0	0	0	0	7	0	0	0	0	0	0	0	14	0	0	0	0	33	27	0	50	8
ASV_625	31	0	0	0	0	0	17	0	36	89	0	0	0	0	4	0	0	0	0	0	0	0	0	0	0	0	0	0	0	0	0	0	0	0	0	0	0	0	0	0
ASV_626	0	17	0	0	0	0	0	29	25	55	0	0	13	0	0	0	0	0	0	0	0	0	0	0	0	6	0	0	0	0	75	0	0	0	0	0	0	0	0	0
ASV_627	0	0	0	0	0	0	0	0	0	0	0	0	0	0	0	0	0	0	0	0	0	0	0	0	201	0	0	0	0	0	0	0	0	0	0	0	18	0	0	0
ASV_628	0	0	3	3	4	22	13	25	5	11	3	4	19	7	0	12	0	4	0	22	0	0	0	0	3	2	0	0	0	0	14	0	0	0	0	5	13	0	0	6
ASV_629	0	0	0	0	15	0	18	0	18	8	7	11	17	9	8	6	0	7	6	5	0	0	55	0	12	0	0	0	0	0	0	0	0	0	8	0	4	0	10	21
ASV_630	0	306	0	0	0	0	0	0	0	0	0	0	0	0	0	0	0	0	0	0	0	0	0	0	0	0	0	0	0	0	0	0	0	0	0	0	0	0	0	0
ASV_631	0	0	0	0	0	0	0	68	0	0	0	0	0	0	0	0	0	0	0	0	0	0	28	0	0	0	0	0	0	0	0	0	0	0	0	0	0	0	0	0
ASV_632	0	0	0	0	0	0	0	0	0	0	0	0	0	0	0	0	0	0	0	0	0	0	0	0	0	0	0	0	0	0	0	0	0	0	0	0	0	0	0	0
ASV_633	0	0	0	0	0	0	0	0	0	0	0	0	0	0	0	0	0	0	0	0	0	0	20	0	0	0	0	0	0	0	0	0	0	0	0	57	36	0	53	61
ASV_634	0	0	0	0	0	6	6	0	9	0	0	3	10	14	0	15	0	4	0	20	0	0	16	0	5	0	4	2	0	0	16	0	0	0	0	23	4	0	19	12
ASV_635	0	0	0	0	0	0	0	0	0	0	5	20	12	11	9	12	0	0	0	190	0	0	0	0	0	0	0	0	0	0	0	0	0	0	0	0	0	0	0	0
ASV_636	0	0	0	0	0	0	0	0	0	0	34	14	9	8	0	43	0	52	41	63	0	0	0	0	0	0	0	0	0	0	0	0	0	0	0	0	0	0	0	0
ASV_637	0	0	0	0	0	0	0	0	0	0	0	66	0	0	0	13	0	0	0	0	0	0	0	19	0	0	0	0	0	0	0	0	0	0	0	133	0	0	0	0
ASV_638	0	0	2	0	0	0	26	8	19	85	1	7	8	12	7	7	3	1	2	7	0	0	6	0	2	0	0	0	0	0	2	1	0	0	0	2	3	0	0	0
ASV_639	13	0	0	0	0	0	0	0	108	0	0	0	0	0	0	0	0	0	0	0	0	2	0	0	43	0	0	0	0	0	0	0	0	0	0	0	0	0	0	0
ASV_640	14	0	0	0	0	0	0	18	20	0	0	0	13	10	0	0	0	7	0	0	0	0	0	0	13	0	4	0	0	0	0	0	0	0	0	17	26	0	36	6
ASV_641	0	0	0	11	0	0	0	0	0	0	0	15	28	15	0	42	0	10	0	12	6	0	8	0	0	0	0	0	0	0	0	0	0	0	0	0	0	0	0	0
ASV_642	0	0	0	0	0	0	0	0	0	0	0	0	0	0	0	0	0	0	0	0	0	0	0	0	0	0	0	0	0	0	125	0	0	0	0	0	0	0	104	0
ASV_643	0	0	0	0	0	0	0	0	0	0	0	0	0	4	0	0	0	0	0	0	32	40	0	0	0	0	0	0	0	0	0	0	0	18	0	0	0	0	0	0
ASV_644	15	0	8	31	19	0	0	10	25	0	0	0	0	0	0	0	0	0	0	0	0	0	0	0	0	0	0	0	0	0	0	0	0	0	0	0	0	0	0	0
ASV_645	0	0	0	0	0	0	0	0	0	0	0	0	0	0	0	0	0	0	0	0	0	0	0	0	0	0	0	0	0	0	0	0	0	0	92	0	0	135	0	0
ASV_646	32	8	5	21	17	153	0	0	0	0	0	0	0	0	0	0	0	0	0	0	0	0	0	0	0	0	0	0	0	0	0	0	0	0	0	0	0	0	0	0
ASV_647	2	0	0	0	2	0	0	0	17	10	5	10	0	14	0	11	0	0	0	19	0	0	17	3	28	0	0	3	0	0	0	0	0	0	0	0	29	0	0	44
ASV_648	0	0	0	0	0	0	0	0	0	0	0	12	23	0	0	11	0	27	0	20	0	0	0	0	0	0	0	0	0	0	0	0	0	0	0	24	0	0	5	119
ASV_649	0	0	0	0	0	0	0	0	0	0	0	0	113	0	0	0	0	0	26	0	0	0	0	0	0	0	7	0	0	0	0	0	0	0	0	0	0	0	0	0
ASV_650	0	278	0	0	0	0	0	0	0	0	0	0	0	0	0	0	0	0	0	0	0	0	0	0	0	0	0	0	0	0	0	0	0	0	0	0	0	0	0	0
ASV_651	0	0	0	0	0	0	0	0	8	0	0	7	19	12	25	8	0	36	4	0	0	0	3	0	0	3	0	0	0	0	19	0	0	0	0	27	53	0	8	25
ASV_652	0	0	0	0	0	0	0	0	0	0	30	0	0	20	0	32	0	113	46	22	0	0	0	0	0	0	0	0	0	0	0	0	0	0	0	0	0	0	0	0
ASV_653	0	0	0	0	0	0	0	0	0	0	0	0	0	0	0	0	0	0	0	0	31	0	0	16	0	12	10	125	38	0	0	0	0	0	0	0	0	0	0	0
ASV_654	0	0	0	0	0	0	0	0	0	0	0	21	11	0	0	8	0	25	0	14	0	0	0	0	35	0	0	0	0	0	0	0	0	0	5	19	48	0	0	50
ASV_655	0	0	0	0	0	0	0	0	0	0	41	27	58	16	0	22	0	4	64	26	0	0	0	0	0	0	0	0	0	0	0	0	0	0	0	0	0	0	0	0
ASV_656	0	0	0	0	0	0	33	15	26	13	0	0	0	0	0	0	0	0	0	0	0	0	0	0	0	0	0	0	0	0	85	0	0	0	0	0	0	0	0	5
ASV_657	0	0	0	0	0	0	0	0	0	0	36	26	79	20	0	20	0	0	35	29	0	0	0	0	0	0	0	0	0	0	0	0	0	0	0	0	0	0	0	0
ASV_658	0	0	5	5	0	0	21	4	15	20	0	5	3	0	0	8	3	0	0	0	0	0	4	0	7	0	0	0	0	0	0	0	0	0	2	0	5	0	6	16
ASV_659	23	21	0	0	29	130	0	0	0	0	0	0	0	0	2	0	0	0	0	3	6	0	0	0	0	0	15	0	0	0	0	0	0	0	0	0	0	0	0	0
ASV_660	5	0	0	0	0	0	13	8	0	22	0	13	27	15	9	19	0	22	0	41	0	0	0	0	4	0	0	0	0	0	0	0	0	0	0	0	0	0	10	12
ASV_661	0	0	0	0	0	0	0	0	0	0	0	165	0	0	0	14	17	24	0	37	0	0	0	0	0	0	0	0	0	0	0	0	0	0	0	0	0	0	0	0
ASV_662	0	0	0	0	0	0	0	0	0	0	0	0	0	0	0	0	0	0	0	0	23	15	20	8	18	18	25	3	0	0	17	0	12	11	0	18	0	10	10	0
ASV_663	0	0	0	10	0	0	0	0	13	30	0	0	0	0	0	0	0	0	0	0	0	0	0	0	0	0	0	0	0	0	13	0	0	0	0	6	15	0	12	0
ASV_664	0	0	0	0	0	0	178	24	19	57	0	0	0	0	0	0	0	0	0	0	0	0	0	0	11	0	0	0	0	0	0	0	0	0	0	0	0	0	0	0
ASV_665	0	0	0	0	0	0	0	0	0	0	0	0	0	0	0	0	0	0	0	0	2	0	14	0	0	0	0	0	0	0	0	0	0	0	0	14	0	0	0	0
ASV_666	0	0	0	0	0	0	0	0	0	0	0	0	0	0	0	0	0	0	0	0	48	0	0	0	11	0	0	3	0	0	0	44	2	19	2	8	29	0	3	32
ASV_667	3	0	0	0	0	0	26	13	0	0	0	0	7	0	5	0	0	0	0	10	0	0	0	0	13	0	0	0	0	0	0	0	0	0	0	13	14	0	26	18
ASV_668	0	0	0	0	0	0	69	0	0	0	0	0	0	34	0	0	0	0	0	0	0	0	0	0	0	0	0	0	0	0	0	0	0	0	0	0	0	0	30	0
ASV_669	29	0	15	0	49	46	0	0	0	0	7	0	0	0	0	2	16	0	0	0	0	14	3	0	0	6	24	0	10	0	0	0	0	0	0	0	0	0	0	0
ASV_670	4	0	0	0	0	0	0	7	0	14	0	0	0	0	0	0	0	0	0	0	0	0	0	0	0	0	0	0	0	0	20	0	0	0	0	0	0	0	0	0
ASV_671	0	0	0	0	0	0	0	8	0	0	0	0	0	0	5	0	0	0	0	0	0	0	8	0	0	0	6	0	0	1	0	0	0	0	0	0	22	0	37	19
ASV_672	0	0	0	0	0	0	0	0	0	0	0	0	0	0	0	0	0	0	0	0	0	0	0	0	0	0	0	0	0	0	0	0	0	0	0	0	0	0	0	0
ASV_673	21	24	6	11	53	100	4	5	0	0	0	0	0	0	0	0	0	0	0	0	0	0	0	0	0	3	0	0	0	0	0	0	0	0	0	0	0	0	0	0
ASV_674	0	0	0	0	0	0	36	0	3	29	0	5	4	0	0	5	0	24	2	4	0	0	0	0	4	0	0	0	0	0	0	0	0	0	0	0	30	0	0	5
ASV_675	0	0	0	0	0	0	0	0	0	0	0	0	0	0	0	0	0	0	0	0	30	67	0	0	0	0	0	0	0	14	0	0	35	0	0	0	0	0	0	0
ASV_676	0	0	0	0	0	0	0	0	59	0	0	0	0	0	0	0	0	0	0	0	0	0	6	0	0	0	0	0	0	0	0	0	0	0	0	30	0	0	0	0
ASV_677	0	0	5	5	0	0	0	12	0	0	0	0	0	15	0	26	0	16	0	0	0	0	0	0	0	0	0	0	0	0	0	0	0	0	0	0	0	0	0	0
ASV_678	0	0	0	23	0	0	44	0	30	0	0	0	17	0	0	0	0	0	24	0	0	0	0	0	0	0	0	14	0	0	0	0	0	0	0	0	48	0	0	35
ASV_679	34	10	0	26	14	137	0	0	0	0	0	0	0	0	0	0	3	0	0	0	0	0	0	0	0	0	0	0	0	0	0	0	0	0	0	0	0	0	0	0
ASV_680	0	0	7	0	0	0	0	0	0	0	0	28	35	63	14	17	0	25	0	42	0	0	0	0	0	0	0	0	0	0	0	0	0	0	0	0	0	0	0	0
ASV_681	0	0	0	0	0	0	3	0	0	0	0	0	3	6	4	0	0	0	0	0	0	0	36	0	22	0	0	0	0	0	20	0	0	0	4	29	24	2	19	37
ASV_682	11	0	0	0	0	0	0	23	0	0	0	0	0	0	13	8	0	14	0	0	3	0	19	0	12	3	0	0	0	0	0	0	0	0	0	7	0	0	15	28
ASV_683	0	6	0	0	32	167	0	0	0	0	0	0	0	0	0	0	0	0	0	0	0	0	0	0	0	0	0	0	0	0	0	0	0	0	0	0	0	0	0	0
ASV_684	0	0	0	0	0	0	0	0	0	0	0	20	0	0	0	14	0	0	0	21	1	0	24	2	0	0	0	0	0	0	26	0	0	3	5	25	0	0	33	17
ASV_685	0	0	0	0	0	0	0	0	0	0	0	0	0	0	0	0	0	0	0	0	5	0	12	0	101	0	6	0	0	0	0	0	0	0	0	0	22	0	0	12
ASV_686	0	0	0	0	0	0	0	0	0	0	0	0	0	0	0	0	0	0	0	0	0	3	0	0	0	0	0	0	0	0	0	0	0	0	0	0	0	0	145	55
ASV_687	0	0	3	0	0	0	9	0	8	7	0	0	5	6	12	10	0	0	8	9	0	0	24	0	7	0	1	4	0	0	5	0	0	0	0	8	10	2	14	5
ASV_688	10	0	0	11	7	0	5	8	21	123	0	0	5	6	0	8	0	0	3	0	0	0	0	0	0	0	0	0	0	0	0	0	0	0	0	31	0	0	0	0
ASV_689	11	0	6	0	0	0	15	13	15	6	4	3	2	13	0	4	0	0	0	4	0	0	0	0	0	0	0	0	0	0	7	1	0	0	0	7	10	0	9	11
ASV_690	0	0	0	50	63	0	0	0	0	0	0	0	0	0	0	0	0	0	0	0	0	0	0	0	0	0	0	0	0	0	0	0	0	0	0	0	0	0	0	0
ASV_691	0	0	0	0	0	0	0	0	0	0	0	0	0	0	0	0	0	0	0	0	0	3	134	0	7	0	12	7	0	3	9	0	0	0	24	0	0	0	0	0
ASV_692	0	0	0	0	0	0	0	111	0	0	0	0	0	0	0	0	0	0	0	0	0	0	0	0	0	0	0	0	0	0	0	0	0	0	0	61	0	0	0	0
ASV_693	0	0	0	0	0	5	0	0	0	0	19	54	0	24	0	39	0	0	52	35	0	0	0	0	0	0	0	0	0	0	0	0	0	0	0	0	0	0	0	0
ASV_694	0	0	0	0	0	0	0	0	0	0	19	29	27	27	0	20	0	52	10	48	0	0	0	0	0	0	0	0	0	0	0	0	0	0	0	0	0	0	0	0
ASV_695	0	19	0	0	0	16	0	0	0	0	19	7	7	14	3	8	0	0	0	15	17	0	0	0	0	0	34	0	0	0	0	0	0	0	0	3	2	0	43	0
ASV_696	0	0	0	0	0	0	0	0	0	0	3	8	14	13	3	12	0	103	0	13	0	0	0	4	15	0	0	0	0	0	10	0	0	0	0	15	0	0	3	0
ASV_697	0	0	0	0	0	0	0	0	0	0	0	31	0	0	0	0	3	0	0	0	0	0	0	0	0	0	0	0	0	0	28	0	0	0	12	66	49	0	0	23
ASV_698	0	0	0	0	0	0	0	0	0	0	0	0	0	0	0	0	0	0	0	0	0	0	70	5	71	0	5	0	0	0	0	0	0	0	0	1	14	0	0	18
ASV_699	0	0	0	0	0	0	0	0	0	0	0	18	0	14	0	22	0	23	0	35	0	0	0	0	0	0	0	0	0	0	22	0	0	0	0	31	0	0	39	28
ASV_700	0	0	0	0	0	0	0	0	0	0	0	0	0	0	0	0	0	0	0	0	0	0	0	0	0	0	0	0	0	0	0	0	0	0	0	22	136	2	21	21
ASV_701	0	0	0	0	0	0	59	0	0	0	0	0	0	0	0	0	0	0	0	0	0	0	0	0	0	0	0	0	0	0	0	0	0	0	0	32	0	0	137	0
ASV_702	0	0	0	0	0	0	0	111	24	0	0	0	0	0	0	0	0	0	0	0	0	0	11	0	0	0	0	0	0	0	0	0	0	0	0	0	0	0	0	0
ASV_703	44	24	6	24	9	66	3	3	2	0	0	0	0	0	2	0	3	0	0	0	0	0	0	0	0	0	0	0	0	0	0	0	0	0	0	0	0	0	0	0
ASV_704	0	0	0	0	0	0	0	0	0	0	0	0	0	22	0	27	0	18	0	0	0	0	17	7	0	0	0	0	0	0	0	0	0	0	0	68	0	0	5	0
ASV_705	0	4	0	0	0	0	272	4	0	0	0	0	0	0	0	0	0	0	0	0	0	0	0	0	0	0	0	0	0	0	0	0	0	0	0	0	0	0	0	0
ASV_706	0	0	0	0	2	0	0	5	0	0	0	0	0	0	0	0	0	0	0	0	0	0	2	0	0	0	0	0	0	0	9	0	0	0	0	0	17	0	0	31
ASV_707	0	0	0	0	0	0	105	0	0	4	0	0	0	0	0	0	0	0	0	0	0	0	98	0	0	0	0	0	0	0	0	0	0	0	0	0	0	0	0	0
ASV_708	0	0	0	0	0	0	24	16	28	12	1	0	0	0	0	0	0	0	0	0	0	0	0	0	0	0	8	0	0	0	9	0	0	2	0	24	9	0	24	8
ASV_709	0	0	0	0	0	0	0	0	0	3	0	9	3	3	6	0	5	0	0	0	0	2	66	1	22	0	0	1	2	2	12	0	0	0	0	15	20	0	6	15
ASV_710	0	0	0	14	0	0	41	24	87	42	0	0	0	0	0	0	0	0	0	0	0	0	0	0	0	0	0	0	0	0	0	0	0	0	0	0	0	0	11	0
ASV_711	7	0	5	0	0	0	0	0	3	0	0	10	3	0	6	0	0	9	0	6	0	0	0	0	4	0	0	0	0	0	0	0	0	0	0	0	0	0	0	0
ASV_712	0	0	0	0	0	0	0	25	0	0	0	7	10	8	0	0	0	5	0	5	0	6	21	0	22	0	0	0	0	0	23	0	0	0	0	15	0	0	6	6
ASV_713	0	0	0	0	0	0	0	0	139	35	0	0	0	0	0	0	0	0	0	0	0	0	0	0	0	0	0	0	0	0	0	0	0	0	0	0	0	0	0	0
ASV_714	0	0	0	0	0	0	0	0	0	4	0	112	0	0	0	0	0	11	0	0	0	0	27	0	33	0	0	7	0	0	10	0	0	0	0	0	7	0	0	0
ASV_715	0	0	0	0	0	0	0	0	0	0	0	0	0	0	0	0	0	0	0	0	0	0	114	0	51	0	0	0	0	0	0	0	0	0	0	0	0	0	0	29
ASV_716	15	20	12	0	20	27	0	0	0	0	0	0	0	0	0	0	0	0	0	0	0	109	0	0	0	0	0	0	0	0	0	0	0	0	0	0	0	0	0	0
ASV_717	24	10	12	0	9	29	0	0	2	2	0	0	0	4	0	1	0	0	0	0	2	0	0	0	0	4	26	5	4	5	6	3	0	8	16	0	0	16	3	0
ASV_718	14	0	10	0	3	0	0	15	50	0	0	0	0	0	0	0	0	0	0	0	0	0	0	0	13	0	0	0	0	0	0	0	0	0	0	0	0	0	0	0
ASV_719	0	0	0	0	0	0	3	6	0	0	9	11	42	14	9	18	0	32	11	12	0	0	0	0	4	0	0	0	0	0	0	0	0	0	0	0	6	0	0	0
ASV_720	0	0	0	0	0	0	0	0	0	0	7	0	46	23	14	10	0	0	6	10	0	0	4	0	0	0	0	0	0	0	0	6	0	0	0	0	0	0	36	4
ASV_721	0	0	0	0	0	0	0	0	0	0	35	41	41	26	0	25	0	34	0	0	0	0	0	0	0	0	0	0	0	0	0	0	0	0	0	0	0	0	0	0
ASV_722	0	0	0	0	0	0	0	0	0	0	0	0	0	0	0	0	0	0	0	0	0	0	0	0	0	0	0	0	0	0	0	0	0	0	0	0	0	0	0	0
ASV_723	0	0	0	0	0	0	0	0	0	0	0	0	0	0	0	0	0	0	0	0	0	0	49	0	0	0	0	0	0	0	20	54	0	0	0	0	26	0	35	0
ASV_724	0	0	0	0	0	0	0	0	0	0	0	21	0	23	0	30	0	29	22	69	0	0	0	0	0	0	0	0	0	0	0	0	0	0	0	0	22	0	0	0
ASV_725	0	0	0	7	0	0	0	12	10	0	0	3	8	8	5	6	0	0	0	8	0	0	14	0	13	0	0	0	0	0	0	0	0	0	0	9	10	0	9	10
ASV_726	0	0	0	0	0	0	0	0	0	0	0	0	0	0	0	0	0	0	0	0	0	0	0	0	0	185	0	0	0	0	0	0	0	0	0	0	0	0	0	0
ASV_727	65	24	0	55	0	0	0	40	52	0	0	0	0	0	0	0	0	0	0	0	0	0	0	0	0	0	0	0	0	0	0	0	0	0	0	0	0	0	0	0
ASV_728	0	0	0	0	0	0	0	0	0	0	0	0	19	155	9	7	0	13	0	11	0	0	0	0	0	0	0	0	0	0	0	0	0	0	0	0	0	0	0	0
ASV_729	2	0	4	0	10	25	6	7	14	10	0	5	5	8	0	5	0	6	0	0	2	0	8	0	24	0	6	0	0	0	9	0	0	0	0	0	23	0	12	0
ASV_730	0	37	0	8	51	2	10	0	36	25	0	0	0	0	0	0	0	0	0	0	0	0	0	0	0	0	0	0	0	0	0	0	0	0	0	0	0	0	0	0
ASV_731	0	0	0	0	14	11	0	0	0	0	0	42	0	0	0	44	0	35	46	28	0	0	0	0	0	0	0	0	0	0	0	0	0	0	0	0	0	0	0	0
ASV_732	0	0	0	0	0	0	0	0	0	0	24	22	15	37	0	38	0	0	34	51	0	0	0	0	0	0	0	0	0	0	0	0	0	0	0	0	0	0	0	0
ASV_733	4	0	0	0	0	0	0	0	34	0	0	15	0	0	21	0	0	0	0	0	0	0	0	0	0	0	0	0	0	0	0	0	0	0	0	0	0	0	0	0
ASV_734	0	0	0	0	0	0	0	0	0	0	37	29	26	19	0	26	0	24	0	57	0	0	0	0	0	0	0	0	0	0	0	0	0	0	0	0	0	0	0	0
ASV_735	0	0	0	0	6	0	0	0	8	0	0	0	0	0	11	0	0	0	0	0	0	0	0	0	0	0	0	0	0	0	0	0	0	0	0	0	0	0	0	0
ASV_736	0	0	0	0	0	0	0	0	0	26	0	0	0	0	0	9	0	0	0	16	0	0	0	0	17	0	0	0	0	0	16	0	0	0	0	31	0	0	16	22
ASV_737	0	0	0	0	0	0	0	0	0	0	5	15	6	0	0	31	0	0	7	13	0	0	25	0	11	0	5	0	0	0	0	0	0	0	0	0	28	0	8	10
ASV_738	0	0	0	0	0	0	0	0	0	0	18	39	0	56	0	21	0	0	33	40	0	0	0	0	0	0	0	0	0	0	0	0	0	0	0	0	0	0	0	0
ASV_739	0	0	0	0	0	0	0	0	0	0	60	0	0	46	0	0	0	0	0	0	0	0	0	0	0	0	0	0	0	0	0	0	0	0	0	28	60	0	0	0
ASV_740	0	0	0	0	0	0	0	0	0	0	0	0	0	0	0	106	0	33	0	7	0	0	0	9	0	0	0	0	0	0	14	0	0	0	0	20	5	0	0	0
ASV_741	0	0	0	0	4	0	0	0	7	13	0	0	20	9	4	4	3	0	0	5	3	0	14	0	22	0	0	0	0	0	7	0	0	0	0	0	2	0	7	0
ASV_742	0	0	0	0	0	162	0	0	0	0	0	0	0	0	0	0	0	0	0	0	0	0	0	0	0	0	0	0	0	0	0	0	0	0	0	0	0	0	0	0
ASV_743	0	0	0	0	0	0	0	0	0	0	54	0	12	21	0	18	0	30	20	55	0	0	0	0	0	0	0	0	0	0	0	0	0	0	0	0	0	0	0	0
ASV_744	0	0	0	0	0	0	116	0	116	0	0	0	0	0	0	0	0	0	0	0	0	0	0	0	0	0	0	0	0	0	0	0	0	0	0	0	0	0	10	0
ASV_745	0	0	0	0	0	0	14	11	16	9	0	0	25	14	0	0	0	7	0	12	0	0	6	1	3	0	0	0	3	0	10	0	0	0	0	0	10	0	0	18
ASV_746	0	0	0	0	0	0	0	0	0	0	0	0	0	0	0	0	0	0	0	0	0	0	0	0	0	0	0	0	0	0	0	0	0	0	0	0	0	0	0	0
ASV_747	0	3	0	0	0	0	0	0	0	0	0	0	0	0	0	0	0	0	0	0	0	0	0	0	0	0	0	0	0	0	6	0	0	0	0	0	0	0	0	0
ASV_748	0	0	0	0	0	0	62	29	0	88	0	0	0	0	0	21	0	0	0	0	0	0	0	0	0	0	0	0	0	0	0	0	0	0	0	15	0	0	0	0
ASV_749	0	0	0	0	0	0	0	0	0	0	17	71	13	9	0	33	0	0	32	39	0	0	0	0	0	0	0	0	0	0	0	0	0	0	0	0	0	0	0	0
ASV_750	0	0	0	0	0	0	0	0	0	0	0	45	0	0	0	0	0	0	0	0	0	0	0	0	0	0	0	0	0	0	49	0	0	0	9	73	0	0	0	0
ASV_751	0	0	0	0	0	0	0	0	0	0	0	0	0	0	0	0	0	0	0	0	0	0	0	0	0	0	0	0	0	0	0	0	0	12	0	38	0	110	0	18
ASV_752	0	0	54	0	0	0	56	0	0	0	0	0	0	0	0	0	0	0	0	0	0	0	0	0	0	0	0	0	0	0	0	0	0	0	0	0	0	0	0	0
ASV_753	0	0	0	12	0	0	0	0	14	18	0	0	0	0	5	0	0	14	4	0	0	0	8	4	8	0	3	0	0	0	7	0	0	0	3	28	14	0	24	9
ASV_754	0	0	0	0	5	3	0	0	0	0	0	10	0	18	7	11	0	0	0	4	0	0	10	0	0	0	0	0	0	2	20	0	0	0	0	20	18	0	17	0
ASV_755	0	0	0	0	0	0	0	10	7	0	0	2	10	0	5	0	0	0	0	8	3	0	15	0	17	0	0	0	0	0	12	0	0	0	0	10	17	0	17	26
ASV_756	0	0	0	10	0	0	13	5	0	0	0	13	26	0	0	8	0	12	6	17	0	0	5	0	4	0	1	5	0	0	5	0	0	0	0	15	0	0	0	5
ASV_757	0	0	0	0	4	0	0	22	0	22	0	0	0	8	0	0	0	0	0	0	0	0	20	0	8	0	7	0	0	0	15	0	0	0	0	12	9	0	31	0
ASV_758	0	0	0	0	0	0	0	0	0	0	0	0	0	0	0	0	0	0	0	0	0	0	62	0	0	0	0	0	0	0	0	0	0	0	0	0	0	0	16	27
ASV_759	0	0	0	0	0	0	0	0	0	0	0	0	0	0	0	0	0	0	0	0	0	51	0	0	0	0	0	0	0	4	0	0	0	0	12	24	24	0	21	26
ASV_760	25	0	0	0	0	0	0	26	30	11	0	0	0	0	0	0	0	0	0	0	0	0	0	0	0	0	0	0	0	0	0	0	0	0	0	0	0	0	0	0
ASV_761	0	0	0	0	0	0	0	0	0	0	0	11	46	26	0	25	0	49	12	22	0	0	0	0	0	0	0	0	0	0	0	0	0	0	0	0	0	0	0	0
ASV_762	0	0	0	0	0	0	0	0	0	0	0	0	12	0	0	0	0	3	3	0	0	0	19	5	25	0	0	0	0	0	0	0	0	0	0	25	0	0	0	14
ASV_763	0	0	0	0	0	0	0	0	0	0	0	0	0	0	0	0	0	0	0	0	0	0	0	0	0	0	0	0	0	0	2	0	0	0	0	0	66	0	102	0
ASV_764	0	0	0	0	0	0	0	0	0	0	0	0	0	0	0	0	0	0	0	0	0	0	51	0	19	0	0	0	0	4	0	0	0	0	0	0	23	0	0	0
ASV_765	0	0	0	0	0	0	0	0	0	0	0	0	0	0	0	0	0	0	0	0	0	0	0	0	0	0	21	0	0	0	0	6	0	0	0	0	0	6	93	0
ASV_766	0	0	0	0	0	0	0	23	4	0	0	0	0	0	0	0	0	0	0	0	0	0	0	0	0	0	3	0	0	0	39	0	0	0	0	0	0	0	0	0
ASV_767	0	0	0	0	0	0	0	0	0	0	0	0	0	69	0	19	0	0	12	0	0	0	0	0	0	0	12	0	0	0	0	0	0	0	0	11	30	0	35	16
ASV_768	0	43	0	0	0	0	46	0	34	0	0	0	0	0	0	0	0	0	0	0	0	0	0	0	0	0	0	0	0	0	0	0	0	0	0	0	0	0	0	0
ASV_769	0	0	0	0	0	0	0	0	0	0	15	28	0	8	0	29	0	76	29	12	0	0	0	0	0	0	0	0	0	0	0	0	0	0	0	0	0	0	0	0
ASV_770	0	0	0	35	0	0	0	0	0	132	0	0	0	0	0	0	0	0	0	0	0	0	4	0	0	0	0	0	0	0	0	0	0	0	0	0	0	0	14	0
ASV_771	0	0	0	0	0	0	0	0	0	0	0	0	6	20	9	2	0	12	0	18	0	6	30	0	19	0	22	0	0	0	0	0	0	0	0	19	10	0	0	0
ASV_772	0	0	0	0	0	0	0	0	0	0	0	0	0	0	9	0	0	9	0	10	0	0	11	0	0	2	0	0	0	0	33	0	0	0	4	28	13	0	9	43
ASV_773	0	0	0	0	0	0	0	0	0	0	0	0	0	0	0	0	0	0	0	22	0	0	0	0	0	0	0	0	0	0	0	0	0	0	0	0	0	0	0	0
ASV_774	0	0	0	0	0	0	0	0	0	0	0	0	0	0	0	0	7	0	0	0	0	0	56	0	28	0	0	0	0	0	0	0	0	0	0	0	0	0	0	34
ASV_775	0	0	0	0	0	0	9	85	0	0	0	0	0	0	0	0	0	0	0	0	0	0	0	0	0	0	0	0	0	0	0	0	0	0	0	0	0	0	0	0
ASV_776	0	0	0	0	0	0	0	0	0	0	8	20	7	6	39	27	0	13	0	9	0	0	0	0	0	0	0	0	0	0	0	0	0	0	0	0	12	0	34	8
ASV_777	0	0	0	0	0	0	0	0	0	0	0	147	0	23	0	0	0	0	0	36	0	0	0	0	0	0	0	0	0	0	0	0	0	0	0	0	0	0	0	0
ASV_778	0	0	0	0	0	0	0	0	0	0	0	18	19	33	7	15	0	8	2	80	0	0	0	0	0	0	0	0	0	0	7	0	0	0	0	0	0	0	0	0
ASV_779	0	0	0	0	0	0	0	0	0	0	0	5	28	4	14	8	0	8	0	17	0	0	16	0	18	0	0	0	0	0	12	0	0	0	0	0	16	0	10	6
ASV_780	0	0	0	0	0	0	0	0	0	0	0	0	0	7	26	6	0	31	0	0	0	0	0	0	0	0	3	0	0	0	34	0	0	0	0	22	29	0	0	20
ASV_781	0	0	0	0	0	0	0	0	0	0	0	0	0	0	0	180	0	0	0	0	0	0	0	0	0	0	0	0	0	0	0	0	0	0	0	0	0	0	0	0
ASV_782	0	0	0	0	0	0	0	0	0	0	0	0	0	0	0	0	0	0	0	156	0	0	0	0	0	0	0	0	0	0	0	0	0	0	0	0	0	0	23	15
ASV_783	0	0	0	0	0	0	0	0	0	0	0	0	0	0	0	0	0	0	0	0	1	0	52	0	4	0	6	1	0	0	18	0	0	0	9	19	8	0	7	0
ASV_784	0	0	0	0	0	0	0	0	0	0	0	0	0	0	0	0	0	7	0	0	0	0	100	0	0	0	0	0	0	0	5	0	0	0	0	6	0	0	0	0
ASV_785	0	0	0	0	0	0	0	0	0	0	0	0	0	0	0	0	0	0	0	0	145	0	0	14	0	0	0	0	0	0	0	0	0	0	0	0	0	0	0	0
ASV_786	0	0	0	0	0	0	0	0	0	0	0	0	8	56	0	0	0	0	0	0	0	0	0	0	0	0	0	0	0	0	0	0	0	0	0	0	0	0	0	0
ASV_787	28	11	0	45	19	68	0	0	3	0	0	0	0	0	0	0	4	0	0	0	0	0	0	0	0	0	0	0	0	0	0	0	0	0	0	0	0	0	0	0
ASV_788	0	0	0	0	0	0	27	17	91	29	0	0	9	0	0	0	0	0	0	0	0	0	0	0	0	0	0	0	0	0	0	0	0	0	0	0	0	0	0	0
ASV_789	0	0	0	0	0	0	6	0	31	0	0	0	15	0	0	0	0	0	0	7	0	0	26	0	19	0	0	8	0	0	0	0	0	0	0	17	16	0	5	12
ASV_790	0	0	0	0	0	0	0	21	0	0	0	0	0	0	0	0	0	0	0	0	0	0	5	9	0	0	0	0	0	0	3	0	0	0	0	111	4	0	9	0
ASV_791	0	0	0	0	0	0	0	0	0	0	0	0	0	0	6	7	0	16	0	5	0	0	54	0	0	0	7	0	0	0	7	0	0	0	0	18	5	0	38	19
ASV_792	5	7	9	16	0	0	23	40	22	17	0	0	0	0	0	0	0	0	0	0	0	0	0	0	0	0	0	0	0	0	0	0	0	0	0	0	0	0	0	0
ASV_793	0	0	0	0	0	138	0	0	0	0	0	0	0	0	0	0	0	0	0	0	0	0	0	0	0	0	0	0	0	0	0	0	0	0	0	0	0	0	0	0
ASV_794	0	0	0	0	0	0	96	0	0	0	0	0	0	0	0	0	0	0	0	0	0	0	101	0	0	0	0	0	0	0	0	0	0	0	0	0	0	0	0	0
ASV_795	0	0	0	64	23	0	0	0	0	0	0	0	0	0	0	0	0	0	0	0	0	0	0	0	0	0	0	0	0	0	0	0	0	0	0	0	0	0	0	0
ASV_796	11	0	0	2	0	0	10	39	9	5	0	0	0	6	0	0	0	0	0	0	0	0	2	0	4	0	0	0	0	0	7	0	0	0	0	6	4	0	0	3
ASV_797	0	0	0	0	0	0	29	0	0	30	0	0	15	8	8	18	22	9	0	7	0	0	0	4	6	0	0	0	0	0	0	0	0	0	0	0	8	0	8	0
ASV_798	0	0	0	0	0	0	0	0	0	0	0	0	0	0	0	0	0	0	0	0	0	0	0	0	36	0	0	0	0	0	0	0	0	0	0	0	0	0	0	0
ASV_799	0	0	0	0	0	0	0	0	0	0	0	0	24	22	5	15	0	3	0	32	0	0	9	0	18	0	0	0	0	0	0	0	0	0	0	0	16	0	19	8
ASV_800	0	0	0	0	0	0	0	0	0	0	0	0	0	0	0	0	0	0	0	0	0	0	0	0	0	0	0	0	0	0	0	0	0	0	0	46	0	0	0	0
ASV_801	8	49	0	94	2	7	0	6	0	0	0	0	0	0	0	14	0	0	0	0	0	0	0	0	0	0	3	0	0	0	0	0	0	0	0	0	0	0	0	0
ASV_802	0	212	0	0	0	0	0	0	0	0	0	0	0	0	0	0	0	0	0	0	0	0	0	0	0	0	0	0	0	0	0	0	0	0	0	0	0	0	0	0
ASV_803	0	0	3	0	0	0	7	0	0	0	0	0	12	0	3	0	0	0	3	10	0	0	24	2	14	2	0	0	0	0	0	0	0	0	8	7	11	0	18	20
ASV_804	0	0	0	0	0	0	0	0	0	0	0	47	8	0	0	97	0	5	0	16	0	0	0	0	0	0	0	0	0	0	0	0	0	0	8	0	0	0	0	0
ASV_805	0	0	0	0	0	0	0	0	0	0	0	0	0	0	0	0	0	0	0	0	0	51	0	0	0	0	0	0	0	3	0	9	0	8	5	16	10	12	18	22
ASV_806	0	0	0	0	0	0	0	0	0	0	0	0	0	0	0	0	0	0	0	0	0	0	0	0	0	0	0	0	0	78	0	0	76	0	0	0	0	0	0	0
ASV_807	27	39	9	0	26	60	0	0	6	0	1	0	0	0	0	0	8	0	0	0	0	0	0	0	0	0	0	0	0	0	0	0	0	0	0	0	0	0	0	0
ASV_808	0	0	4	3	0	0	0	0	20	0	0	0	11	10	0	25	0	9	0	0	0	0	0	0	0	0	0	0	0	0	0	0	0	0	0	0	0	0	4	0
ASV_809	0	0	0	0	0	0	0	10	8	8	0	7	12	4	3	7	0	5	0	9	2	0	0	0	8	0	5	0	1	0	0	0	0	0	0	9	0	0	23	7
ASV_810	0	0	0	0	0	0	0	0	0	0	0	8	16	0	9	0	0	0	0	19	0	0	1	0	15	0	0	0	0	0	27	0	0	0	0	0	36	2	9	16
ASV_811	0	0	16	0	0	0	0	4	0	0	0	11	12	7	0	0	0	0	35	12	0	0	0	0	0	0	0	0	0	0	0	0	0	13	0	11	11	35	0	17
ASV_812	0	0	0	0	0	0	0	0	0	0	0	9	0	10	5	13	0	14	4	20	0	0	0	0	0	0	3	0	0	0	27	0	0	0	0	0	44	0	8	16
ASV_813	0	0	0	0	0	0	0	0	0	0	0	5	0	24	20	10	0	25	7	10	0	0	0	2	6	0	0	3	0	0	0	0	0	0	0	28	9	3	0	18
ASV_814	0	0	0	0	0	0	0	0	0	0	0	0	25	0	10	0	0	14	0	20	0	0	11	0	22	0	0	0	0	0	17	0	0	0	11	0	23	0	12	0
ASV_815	0	0	0	0	0	0	0	0	0	0	0	0	0	0	0	0	0	0	0	18	0	0	0	0	0	0	0	0	0	0	29	0	0	0	0	0	26	0	0	17
ASV_816	0	0	0	3	0	0	0	0	21	0	0	0	31	0	0	0	0	0	0	18	0	0	16	0	20	0	0	0	0	0	0	0	0	0	0	0	16	0	12	33
ASV_817	0	0	0	0	0	0	0	9	0	6	0	0	0	0	0	0	0	0	0	0	10	0	0	0	4	0	2	0	13	0	0	73	3	4	3	4	15	0	13	3
ASV_818	0	0	0	0	0	0	0	0	0	0	0	0	0	0	0	0	0	0	0	0	0	0	0	0	0	0	0	0	0	0	0	0	0	0	0	25	0	0	40	45
ASV_819	0	0	5	0	0	0	0	23	18	0	0	0	0	18	0	31	0	18	0	0	0	0	0	0	0	0	0	0	0	0	0	0	0	0	0	0	0	0	0	0
ASV_820	0	0	0	0	0	0	0	0	0	0	22	0	0	20	0	0	0	105	0	0	0	0	0	0	0	0	0	0	0	0	11	0	0	0	0	0	0	0	29	0
ASV_821	0	0	0	0	0	0	0	0	0	0	0	23	42	18	10	47	0	22	16	8	0	0	0	0	0	0	0	0	0	0	0	0	0	0	0	0	0	0	0	0
ASV_822	0	0	0	0	0	0	0	0	0	0	0	21	0	0	0	41	0	0	20	27	0	0	0	0	19	0	0	0	10	0	0	0	0	0	0	0	0	0	0	0
ASV_823	0	0	0	0	0	0	0	0	16	0	4	8	16	17	8	8	0	8	10	29	0	0	0	0	1	0	0	0	0	0	0	0	0	0	0	0	0	0	10	0
ASV_824	0	0	0	0	0	0	0	0	0	0	0	9	21	0	0	0	5	0	0	0	0	0	0	0	12	0	0	0	0	0	0	0	0	0	0	0	20	0	0	0
ASV_825	0	0	0	0	0	0	24	0	23	39	0	0	0	0	22	15	0	25	0	0	0	0	0	0	9	0	0	0	0	0	0	0	0	0	0	0	0	0	0	0
ASV_826	0	0	0	0	0	0	0	0	0	0	17	52	17	11	0	11	0	11	38	26	0	0	0	0	0	0	0	0	0	0	0	0	0	0	0	0	0	0	0	0
ASV_827	0	0	0	0	0	0	0	0	0	0	0	0	0	0	0	0	0	0	0	0	0	0	0	0	41	0	0	0	0	0	0	0	0	0	0	84	24	0	0	0
ASV_828	0	0	0	0	0	0	5	0	0	0	0	0	6	0	10	9	0	0	8	0	0	0	27	4	10	0	0	8	0	0	28	4	0	0	0	10	21	4	14	0
ASV_829	0	0	0	0	0	0	0	57	0	0	0	0	16	0	0	0	0	0	0	0	0	0	0	0	11	0	0	0	0	0	23	0	0	0	0	59	0	0	0	0
ASV_830	0	0	0	0	0	0	0	0	0	0	0	28	0	44	0	45	0	51	0	0	0	0	0	0	0	0	0	0	0	0	0	0	0	0	0	0	0	0	0	0
ASV_831	0	0	0	0	0	0	0	0	0	0	0	0	0	0	0	0	0	0	0	0	0	0	155	0	0	0	0	0	0	0	0	0	0	0	0	0	0	0	0	0
ASV_832	0	0	0	0	0	0	0	0	0	0	0	0	0	0	0	0	0	0	0	0	0	0	0	0	0	0	0	0	0	0	0	0	0	0	0	0	0	0	152	0
ASV_833	0	0	0	4	5	8	11	9	4	17	0	0	5	7	5	8	0	0	0	1	0	0	3	0	3	0	0	1	0	0	0	0	0	0	0	15	7	2	0	18
ASV_834	0	0	0	2	0	0	9	13	11	0	0	0	5	2	4	0	0	0	0	0	0	0	9	0	10	0	1	0	0	0	5	0	0	0	0	9	4	0	8	7
ASV_835	0	0	0	0	0	0	22	14	11	22	0	0	0	0	0	9	0	0	0	0	0	0	9	0	5	0	0	0	0	0	9	0	0	0	0	3	9	0	6	0
ASV_836	0	0	0	0	0	0	0	0	0	0	0	176	0	0	0	0	0	0	0	0	0	0	0	0	0	0	0	0	0	0	0	0	0	0	0	0	0	0	0	0
ASV_837	0	0	4	0	0	0	0	19	13	0	0	0	0	0	2	6	0	0	0	0	0	0	0	0	0	0	5	7	0	0	29	3	0	0	0	0	11	0	16	0
ASV_838	0	0	0	0	0	0	68	0	10	0	0	0	0	0	0	10	0	0	0	0	0	0	9	0	13	0	0	0	0	0	0	0	0	0	0	11	0	0	13	5
ASV_839	0	0	0	0	0	0	0	0	0	0	0	61	0	47	0	26	0	52	0	0	0	0	0	0	0	0	0	0	0	0	0	0	0	0	0	0	0	0	0	0
ASV_840	0	0	0	0	0	0	0	0	0	0	0	0	7	3	4	5	0	10	0	10	0	0	14	0	32	5	0	2	0	0	0	0	0	0	0	6	25	0	8	7
ASV_841	0	0	0	0	0	0	0	0	0	0	0	0	0	0	0	0	0	0	0	0	0	0	122	3	1	0	5	0	0	0	0	0	0	0	0	0	0	0	0	0
ASV_842	0	0	0	0	0	0	0	0	0	0	8	86	0	3	0	46	0	4	18	13	0	0	0	0	0	0	0	0	0	0	0	0	0	0	0	0	0	0	0	0
ASV_843	0	0	0	0	0	0	0	0	0	0	0	35	0	129	0	4	0	0	10	0	0	0	0	0	0	0	0	0	0	0	0	0	0	0	0	0	0	0	0	0
ASV_844	0	0	0	0	0	0	0	0	0	0	0	5	0	8	0	0	0	18	0	41	0	0	0	0	4	0	0	0	0	0	0	0	0	0	0	0	58	0	27	15
ASV_845	0	0	0	0	0	0	0	0	0	0	0	10	35	0	0	46	0	30	29	22	0	0	0	0	0	0	0	0	0	0	0	0	0	0	0	0	0	0	0	0
ASV_846	0	0	0	0	0	0	18	6	0	0	0	9	0	0	0	0	0	0	0	0	0	0	26	0	11	0	0	0	0	0	7	0	0	0	8	20	17	0	0	28
ASV_847	0	0	0	0	0	0	0	0	0	19	0	0	0	0	0	0	0	0	0	0	0	0	10	0	0	0	0	0	0	0	0	0	0	0	0	0	0	0	0	0
ASV_848	0	0	0	0	0	0	0	0	0	0	0	0	39	6	0	0	0	0	0	0	0	0	0	0	0	0	0	0	0	0	82	0	0	0	0	25	0	0	11	0
ASV_849	35	0	0	0	0	0	61	0	0	0	0	0	0	0	0	0	0	0	0	0	0	0	0	0	0	0	0	0	0	0	0	0	0	0	0	0	0	0	0	0
ASV_850	0	0	0	0	0	0	5	12	7	11	0	0	0	12	0	7	0	11	7	10	0	0	11	0	2	0	0	0	0	0	0	0	0	0	0	8	9	1	5	35
ASV_851	0	0	0	0	0	0	0	0	101	63	0	0	0	0	0	0	0	0	0	0	0	0	0	0	0	2	0	2	0	0	0	0	0	0	0	20	0	0	0	0
ASV_852	0	0	0	0	0	0	0	0	0	0	0	0	0	0	0	0	0	0	0	0	151	0	0	0	0	0	0	0	0	0	0	0	0	0	0	0	0	0	0	0
ASV_853	0	0	0	0	39	0	0	0	0	0	0	0	0	0	0	0	0	0	0	0	0	0	0	10	0	0	0	55	52	0	0	0	0	0	0	0	0	0	0	0
ASV_854	0	0	0	0	0	0	0	0	0	0	61	21	38	23	0	0	0	18	0	0	0	0	0	0	0	0	0	0	0	0	0	0	0	0	0	0	0	0	0	0
ASV_855	0	0	0	0	0	0	0	0	0	0	0	0	0	0	0	0	0	0	0	0	0	0	0	0	0	0	0	0	0	0	0	0	0	0	4	0	62	0	93	0
ASV_856	0	0	0	102	0	0	0	0	0	0	0	0	0	0	0	0	0	0	0	0	0	0	0	0	0	0	0	0	0	0	0	62	0	0	0	0	0	0	0	0
ASV_857	0	0	0	0	0	0	0	4	0	4	0	17	15	79	0	15	0	19	0	13	0	0	0	0	2	0	0	0	0	0	0	0	0	0	0	6	11	0	0	0
ASV_858	0	0	0	0	0	0	0	0	0	0	0	10	0	0	0	3	0	0	0	4	0	0	7	5	3	0	0	5	3	0	10	0	0	0	0	7	12	0	6	16
ASV_859	0	0	0	6	0	0	31	15	25	22	0	0	7	8	0	0	0	0	0	6	0	0	0	0	0	0	0	0	0	0	7	0	0	0	0	30	0	4	0	0
ASV_860	0	0	12	0	0	0	0	15	0	0	0	0	0	0	0	0	0	0	0	0	0	0	0	0	0	0	0	0	0	0	0	0	0	0	0	0	0	0	0	0
ASV_861	0	0	0	72	20	0	0	0	4	0	0	0	0	0	0	0	0	0	0	0	0	0	0	0	0	0	0	0	0	0	0	0	0	0	0	0	0	0	0	0
ASV_862	0	0	0	0	0	0	0	0	0	81	0	0	0	0	0	0	0	0	0	0	0	0	0	0	0	0	0	0	0	0	0	0	0	0	0	24	0	0	0	0
ASV_863	0	0	0	0	0	0	0	0	0	0	0	0	0	0	0	0	0	0	0	0	0	0	0	0	0	0	0	0	0	0	0	0	0	0	0	0	0	0	0	0
ASV_864	38	23	0	24	15	33	0	0	0	0	0	0	0	0	0	0	12	0	0	0	0	0	0	0	0	0	0	0	0	0	0	0	0	0	0	0	0	0	0	0
ASV_865	4	2	2	4	0	6	12	10	17	15	0	0	6	11	0	4	0	0	0	5	0	0	6	0	6	0	0	0	0	0	5	0	0	0	0	4	0	0	1	4
ASV_866	0	0	0	61	38	0	0	0	0	0	0	0	0	0	0	0	0	0	0	0	0	0	0	0	0	0	0	0	0	0	0	0	0	0	0	0	0	0	0	0
ASV_867	0	0	0	0	0	133	0	0	0	0	0	0	0	0	0	0	0	0	0	0	0	0	0	0	0	0	0	0	0	0	0	0	0	0	0	0	0	0	0	0
ASV_868	0	0	0	0	0	0	12	0	44	0	0	0	0	0	0	0	0	0	0	0	0	0	8	0	0	0	0	0	0	0	0	0	0	0	0	0	0	0	0	0
ASV_869	0	0	0	0	0	0	0	0	0	0	0	0	0	0	0	0	0	0	0	0	0	0	0	0	0	0	0	0	0	0	0	0	0	0	0	23	4	0	28	6
ASV_870	0	0	0	0	0	0	0	0	0	0	0	0	0	0	0	0	0	0	0	0	0	0	0	0	0	0	0	0	0	0	8	0	0	0	0	28	13	0	41	3
ASV_871	0	0	0	0	6	0	7	0	0	74	0	0	0	0	0	0	0	0	0	0	0	0	16	0	2	0	0	0	0	0	0	0	0	0	0	0	0	0	0	0
ASV_872	0	0	0	0	0	0	0	0	0	88	0	0	0	0	0	0	0	0	0	0	0	0	0	0	67	0	0	0	0	0	0	0	0	0	0	0	0	0	0	0
ASV_873	0	0	0	0	0	0	0	0	0	0	14	21	14	5	0	8	0	8	16	91	0	0	0	0	0	0	0	0	0	0	0	0	0	0	0	0	0	0	0	0
ASV_874	0	0	0	0	0	0	0	0	0	0	0	0	0	0	0	0	0	0	0	0	0	0	0	0	0	0	0	0	0	40	0	24	0	14	9	21	6	18	18	0
ASV_875	0	0	0	0	0	0	0	0	0	0	0	0	0	0	0	0	0	0	0	0	0	0	0	0	0	0	0	0	0	0	67	0	0	0	0	0	0	0	0	72
ASV_876	31	0	12	0	56	40	0	8	5	7	0	0	0	0	0	0	0	4	0	0	0	0	0	0	0	0	0	6	0	0	0	0	0	0	0	0	0	0	0	0
ASV_877	0	0	0	0	0	0	0	5	0	0	0	0	0	5	0	6	0	0	0	12	0	0	18	0	17	0	0	0	0	0	8	0	0	0	0	21	17	0	21	24
ASV_878	0	0	0	0	0	0	0	0	3	3	6	9	30	6	8	21	0	5	2	19	0	0	5	0	0	0	0	0	0	0	5	0	0	0	0	17	18	0	7	0
ASV_879	0	0	0	0	0	0	0	0	0	0	60	41	16	18	0	0	0	45	0	0	0	0	0	0	0	0	0	0	0	0	0	0	0	0	0	0	0	0	0	0
ASV_880	35	32	0	14	20	67	4	0	6	0	0	0	0	0	4	0	0	0	0	0	0	0	0	0	0	2	0	0	0	0	0	0	0	0	0	0	0	3	0	0
ASV_881	3	13	0	0	0	0	0	3	0	0	0	0	0	0	0	0	0	0	0	0	0	0	0	0	0	0	0	0	0	0	0	4	0	0	0	12	51	30	24	6
ASV_882	0	0	0	0	0	0	0	0	0	0	0	52	0	32	0	0	0	0	0	0	0	0	0	0	0	0	0	0	0	0	0	0	0	0	0	0	29	0	28	0
ASV_883	0	0	0	0	0	0	0	0	0	0	0	0	0	16	0	11	6	0	0	0	0	0	0	0	25	0	0	0	0	0	0	0	0	0	0	0	54	0	26	0
ASV_884	8	0	0	0	0	0	20	8	0	0	0	5	7	10	0	0	0	0	0	4	0	0	9	2	17	0	0	0	0	0	15	0	0	0	0	20	0	0	11	11
ASV_885	10	0	0	0	0	0	0	0	0	14	0	0	0	0	0	0	0	0	0	0	0	0	0	0	0	0	0	0	0	0	0	0	0	0	0	0	0	12	42	21
ASV_886	0	0	0	0	0	0	27	16	35	0	0	0	0	0	0	0	0	0	0	5	0	0	0	0	0	0	0	0	0	0	0	0	0	0	0	12	0	0	63	0
ASV_887	0	0	0	0	0	0	79	0	0	0	0	0	0	0	0	0	0	0	0	0	0	0	95	0	0	0	0	0	0	0	0	0	0	0	0	0	0	0	0	0
ASV_888	0	0	0	0	0	0	0	0	0	0	0	0	0	0	0	0	0	0	0	0	0	0	0	0	0	0	0	0	0	0	0	0	0	0	0	0	131	0	16	0
ASV_889	45	0	0	0	0	99	0	0	0	0	0	0	0	0	0	0	0	0	0	0	0	0	0	0	0	0	0	0	0	0	0	0	0	0	0	0	0	0	0	0
ASV_890	5	0	6	0	3	1	30	14	54	17	0	0	0	0	0	0	0	4	0	2	0	0	0	0	0	0	2	0	0	0	0	0	0	0	0	5	0	0	4	0
ASV_891	0	0	0	0	0	0	0	0	0	0	0	0	0	0	0	0	0	0	0	0	0	0	0	0	0	0	0	0	0	0	0	0	0	0	0	0	0	0	0	0
ASV_892	0	0	0	0	0	0	0	0	0	5	0	6	7	0	8	6	0	0	0	4	0	0	12	0	0	0	4	0	0	0	11	0	0	0	0	11	16	0	10	13
ASV_893	0	0	0	0	0	0	0	0	0	0	0	0	0	0	0	0	0	0	0	0	0	0	26	0	0	0	0	0	0	0	0	0	0	0	0	0	0	0	0	0
ASV_894	0	0	0	0	0	0	0	0	0	0	0	0	0	0	0	0	0	0	0	0	0	0	0	0	6	0	0	0	0	0	7	0	0	0	0	0	50	0	79	0
ASV_895	0	0	0	0	0	0	0	0	0	0	0	0	0	0	0	0	0	0	0	0	53	0	0	0	0	0	0	0	97	0	0	0	0	0	0	0	0	0	0	0
ASV_896	0	0	0	0	0	0	0	0	0	0	0	0	0	0	14	0	0	0	0	0	0	0	19	0	0	0	0	0	0	0	9	0	0	0	0	0	22	0	58	0
ASV_897	0	0	3	0	2	0	0	6	40	0	1	9	7	16	9	15	0	23	2	12	0	0	0	0	0	0	0	0	0	0	0	0	0	0	0	0	0	0	0	3
ASV_898	0	0	0	0	0	0	0	0	0	0	42	23	0	21	0	31	0	0	30	16	0	0	0	0	0	0	0	0	0	0	0	0	0	0	0	0	0	0	0	0
ASV_899	0	0	0	0	0	0	0	0	0	0	0	0	0	0	71	0	0	0	0	0	0	0	0	0	0	0	6	0	0	0	0	0	0	0	0	0	0	0	69	0
ASV_900	5	0	0	0	7	0	0	0	8	17	0	0	0	0	0	0	0	0	0	0	0	0	9	0	15	0	0	0	0	0	1	0	0	0	0	0	2	0	3	0
ASV_901	4	0	0	0	0	0	0	0	14	0	0	3	9	7	6	0	0	9	0	8	0	0	6	0	15	0	0	0	0	0	0	0	0	0	0	10	16	0	11	26
ASV_902	0	0	0	0	0	0	22	0	23	0	0	0	0	0	0	21	0	0	0	0	0	0	0	0	16	0	0	0	0	0	0	0	0	0	0	0	0	0	0	0
ASV_903	0	0	0	0	0	0	0	0	16	0	0	10	0	7	8	8	0	0	0	0	0	0	15	0	3	0	0	2	0	0	6	0	0	0	4	10	7	0	7	24
ASV_904	0	0	0	15	0	0	0	0	0	0	0	0	0	30	0	0	0	0	0	0	0	0	0	0	0	0	0	0	0	0	0	0	0	0	0	0	0	0	0	0
ASV_905	0	0	0	0	0	0	0	3	3	0	0	1	7	1	0	7	0	8	0	4	0	0	9	0	2	0	2	0	0	0	16	0	0	0	0	14	4	0	13	17
ASV_906	0	0	0	0	0	0	0	0	0	0	0	0	0	17	0	36	0	0	0	104	0	0	0	0	0	0	0	0	0	0	0	0	0	0	0	0	0	0	0	0
ASV_907	4	0	0	0	1	0	0	0	0	0	0	0	0	0	0	0	0	0	0	0	0	0	0	0	0	0	0	0	0	0	0	0	0	0	0	0	0	0	0	0
ASV_908	0	0	0	9	0	0	16	0	125	9	0	0	0	0	0	0	0	0	0	0	0	0	0	0	0	0	0	0	0	0	0	0	0	0	0	0	0	0	0	0
ASV_909	0	0	0	0	0	0	14	0	16	0	0	0	0	17	0	0	0	0	0	0	5	0	0	0	0	0	0	0	0	0	11	0	0	0	0	0	0	0	0	20
ASV_910	0	0	0	0	0	0	0	0	0	0	18	10	0	4	0	22	0	0	22	71	0	0	0	0	0	0	0	0	0	0	0	0	0	0	0	0	0	0	0	0
ASV_911	0	0	0	0	0	0	0	0	0	0	10	3	0	14	0	38	0	13	27	56	0	0	0	0	0	0	0	0	0	0	0	0	0	0	0	0	0	0	0	0
ASV_912	0	0	0	0	0	0	0	0	0	0	31	18	47	0	0	0	0	0	29	30	0	0	0	0	0	0	0	0	0	0	0	0	0	0	0	0	0	0	0	0
ASV_913	0	0	0	0	0	0	0	0	0	0	9	7	6	5	6	13	0	6	5	71	0	0	1	0	0	0	0	0	0	0	14	0	0	0	0	2	0	0	0	0
ASV_914	0	0	0	0	0	0	0	0	0	0	0	0	0	0	0	0	0	0	0	0	0	0	0	0	0	0	0	0	0	0	0	0	0	7	0	0	0	0	0	0
ASV_915	0	0	0	0	0	0	0	0	0	0	0	0	0	0	0	0	0	0	0	0	0	0	14	0	0	0	0	0	0	0	0	0	0	0	0	0	0	0	0	0
ASV_916	0	0	0	0	12	0	0	0	0	0	0	0	11	0	0	0	0	0	0	0	0	0	0	0	0	0	0	0	0	0	0	0	0	0	0	0	0	0	0	0
ASV_917	0	0	4	7	1	0	20	4	67	16	0	3	13	2	0	0	0	12	0	5	0	0	0	0	0	0	0	0	0	0	0	0	0	0	0	0	0	0	0	0
ASV_918	0	0	0	0	0	0	0	0	0	0	17	33	46	0	0	0	0	33	11	17	0	0	0	0	0	0	0	0	0	0	0	0	0	0	0	0	0	0	0	0
ASV_919	0	0	0	0	0	0	0	0	0	0	0	0	5	0	12	0	0	0	7	41	0	0	0	0	0	0	0	0	0	0	80	0	0	0	0	0	0	0	0	0
ASV_920	0	0	0	0	0	0	0	0	0	0	0	0	0	13	14	0	0	0	5	0	0	0	5	0	7	0	0	0	0	0	15	0	0	0	0	13	35	0	18	19
ASV_921	0	0	0	0	0	5	14	77	10	3	0	0	0	6	0	0	0	0	0	0	0	0	14	0	1	0	0	0	0	0	8	0	0	0	0	0	0	0	0	0
ASV_922	0	0	0	0	0	0	0	0	24	5	0	30	27	0	8	0	0	26	0	4	0	0	0	0	0	0	0	0	0	0	0	0	0	0	0	6	0	0	5	6
ASV_923	0	0	0	0	0	0	0	0	0	0	0	0	0	0	0	0	0	0	0	0	0	0	0	0	0	0	0	0	0	0	0	0	0	0	0	0	0	0	0	0
ASV_924	6	0	0	0	0	0	0	19	22	107	0	0	0	0	0	0	0	0	0	0	0	0	0	0	0	0	0	0	0	0	0	0	0	0	0	0	0	0	0	0
ASV_925	0	0	0	0	0	0	0	0	0	0	7	7	8	5	0	1	0	13	8	9	0	0	8	0	0	0	0	0	0	0	0	0	0	0	0	0	4	0	5	4
ASV_926	0	0	0	0	0	0	0	0	0	0	4	6	9	4	15	0	0	0	0	20	0	0	0	0	0	0	0	0	0	0	16	0	0	0	3	8	40	0	7	16
ASV_927	0	0	0	0	0	0	0	0	0	0	0	0	52	23	0	0	0	0	0	0	0	0	0	0	0	0	0	0	0	0	0	0	0	0	0	0	0	0	0	0
ASV_928	0	0	0	0	0	0	0	0	0	0	0	0	30	12	0	0	0	95	0	16	0	0	0	0	0	0	0	0	0	0	0	0	0	0	0	0	0	0	0	0
ASV_929	0	0	0	0	0	0	0	0	0	0	0	0	0	0	0	0	0	0	0	0	0	0	0	0	0	0	0	0	0	0	89	0	0	0	0	0	0	0	0	32
ASV_930	0	0	0	0	0	0	0	0	0	0	0	0	0	0	0	0	0	0	0	0	0	0	0	0	0	0	0	0	0	0	0	0	0	0	0	0	0	0	0	0
ASV_931	0	0	0	0	0	0	0	0	0	0	0	0	0	0	0	0	0	0	0	0	0	0	0	0	0	0	0	0	0	71	0	0	55	0	0	0	0	0	0	0
ASV_932	0	11	0	11	0	17	16	8	69	32	0	0	0	0	0	0	0	0	0	0	0	0	0	0	0	0	0	0	0	0	0	0	0	0	0	0	0	0	0	0
ASV_933	0	0	0	0	0	0	0	0	0	0	13	0	33	0	8	0	0	0	0	0	0	0	0	0	0	0	0	0	0	0	0	0	0	0	0	0	32	0	36	0
ASV_934	0	0	0	0	0	0	0	0	0	0	0	0	0	0	0	0	0	149	0	0	0	0	0	0	0	0	0	0	0	0	0	0	0	0	0	0	0	0	0	0
ASV_935	0	0	0	0	0	0	0	0	0	0	0	0	0	0	0	0	0	0	0	0	0	0	55	0	0	0	0	0	0	0	0	0	0	0	15	0	64	0	0	0
ASV_936	0	0	0	0	0	0	0	0	27	0	0	0	15	0	0	12	0	0	0	0	0	0	0	0	0	0	0	0	0	0	0	0	0	0	0	8	12	0	0	0
ASV_937	0	0	0	0	0	0	0	0	0	0	0	0	0	0	0	0	0	0	0	0	0	0	0	0	0	0	0	0	0	0	0	0	0	0	0	0	0	0	0	0
ASV_938	0	0	0	0	0	0	0	0	0	0	0	0	0	0	0	0	0	0	0	0	0	0	0	0	0	0	0	0	0	0	0	0	0	0	0	0	0	0	0	130
ASV_939	0	0	0	0	0	0	9	0	0	0	0	0	0	0	0	0	0	0	4	14	0	0	7	0	0	0	0	0	0	0	0	0	0	0	0	0	0	0	13	0
ASV_940	0	0	0	0	0	0	0	0	0	0	0	0	0	0	0	0	0	0	0	0	0	0	0	0	0	0	0	0	0	0	0	0	0	0	0	143	0	0	0	0
ASV_941	0	0	0	0	0	0	0	13	26	0	0	7	0	0	0	0	0	0	0	25	0	0	0	0	5	0	0	10	0	0	0	0	0	0	0	19	6	0	0	37
ASV_942	0	0	0	0	0	0	0	0	2	0	0	0	0	0	0	0	0	0	0	0	0	0	0	0	136	0	0	0	0	0	0	0	0	0	0	0	0	0	0	0
ASV_943	0	0	0	0	0	0	0	0	0	0	6	34	9	23	0	20	0	7	34	28	0	0	0	0	0	0	0	0	0	0	0	0	0	0	0	0	0	0	0	0
ASV_944	0	0	10	0	0	0	39	0	0	0	0	0	0	0	0	0	0	0	0	0	0	0	0	0	0	0	0	0	0	0	0	0	0	0	0	0	0	0	0	0
ASV_945	0	0	0	26	0	0	0	30	0	0	0	0	0	0	0	0	0	0	0	0	0	0	0	0	0	0	0	0	0	0	0	0	0	0	0	0	0	0	0	0
ASV_946	0	0	0	0	0	0	0	6	15	0	0	5	0	9	0	6	0	0	0	2	0	0	0	0	0	0	0	0	0	0	0	0	0	0	0	0	0	0	0	0
ASV_947	0	0	156	0	0	0	0	0	0	0	0	0	0	0	0	0	0	0	0	0	0	0	0	0	0	0	0	0	0	0	0	0	0	0	0	0	0	0	0	0
ASV_948	0	0	0	0	0	0	10	0	0	0	2	32	9	25	4	5	0	5	0	4	0	0	5	0	3	0	0	0	0	0	0	0	0	0	0	20	13	0	2	2
ASV_949	0	0	0	0	0	0	0	0	0	0	0	76	0	0	0	0	0	81	0	0	0	0	0	0	0	0	0	0	0	0	0	0	0	0	0	0	0	0	0	0
ASV_950	0	0	0	0	0	0	0	0	0	0	0	0	0	0	0	0	0	0	0	0	0	0	0	0	0	0	0	0	0	0	0	0	0	0	0	24	0	0	0	66
ASV_951	0	0	0	0	0	0	0	37	51	0	0	0	0	0	0	0	0	0	0	0	0	0	0	0	0	0	0	0	0	0	0	0	0	0	0	0	0	0	0	0
ASV_952	0	0	0	0	0	0	0	0	33	0	0	0	0	0	0	0	0	0	0	0	0	0	15	0	0	0	0	0	0	0	0	0	0	0	0	0	0	0	29	0
ASV_953	0	0	0	0	0	0	0	0	0	0	7	24	21	12	0	17	0	6	20	33	0	0	0	0	0	0	0	0	0	0	0	0	0	0	0	0	0	0	0	0
ASV_954	0	0	0	0	0	0	0	0	0	0	0	136	0	0	0	0	0	6	0	0	0	0	0	0	0	0	0	0	0	0	0	0	0	0	0	0	0	0	0	0
ASV_955	0	0	0	0	0	0	0	0	0	0	0	0	0	0	0	0	0	0	0	0	0	0	0	9	0	0	0	0	0	0	15	0	0	0	0	88	0	0	12	0
ASV_956	0	0	0	0	5	0	53	6	20	24	0	0	5	5	0	0	0	4	0	0	0	0	3	2	7	0	0	0	0	0	5	0	0	0	0	0	0	0	0	5
ASV_957	0	0	0	0	0	0	9	6	0	10	0	6	9	0	9	4	0	12	5	5	0	0	5	0	6	0	0	0	0	0	0	0	0	0	0	7	5	0	4	0
ASV_958	0	0	0	0	0	0	0	0	0	0	0	0	0	0	0	0	0	0	0	0	0	0	0	0	50	61	0	0	0	0	0	0	0	0	0	0	21	0	0	0
ASV_959	0	0	0	4	0	4	6	1	26	12	2	0	0	5	10	13	0	0	0	0	0	0	2	0	0	0	0	0	0	0	0	0	0	0	0	0	0	0	0	0
ASV_960	0	0	0	0	34	0	0	0	0	0	0	0	0	0	0	0	0	0	0	0	0	0	0	0	0	0	0	32	73	0	0	0	0	0	7	0	0	0	0	0
ASV_961	0	0	0	0	0	0	6	0	0	0	3	4	0	31	1	15	0	15	4	6	0	0	0	0	8	0	0	0	0	0	6	0	0	0	3	11	0	0	2	15
ASV_962	0	0	0	0	0	0	0	4	0	0	0	0	0	0	0	0	0	0	0	0	0	0	47	0	0	0	0	0	0	0	0	0	0	0	0	0	0	0	0	0
ASV_963	0	0	0	0	0	0	0	0	0	0	18	13	17	0	0	21	0	12	21	33	0	0	0	0	0	0	0	0	0	0	0	0	0	0	0	0	0	0	0	0
ASV_964	0	0	0	0	0	0	0	0	0	0	32	0	0	40	0	23	0	65	0	0	0	0	0	0	0	0	0	0	0	0	0	0	0	0	0	0	0	0	0	0
ASV_965	0	0	0	0	0	0	0	0	0	0	0	31	0	39	0	0	0	13	0	70	0	0	0	0	0	0	0	0	0	0	0	0	0	0	0	0	0	0	0	0
ASV_966	0	0	0	0	0	0	0	0	0	0	0	25	0	0	0	21	0	0	25	72	0	0	0	0	0	0	0	0	0	0	0	0	0	0	0	0	0	0	0	0
ASV_967	0	11	12	12	0	0	28	0	0	0	0	0	0	0	0	0	0	0	0	0	0	0	0	0	0	0	0	0	0	0	0	0	0	0	0	0	0	0	0	0
ASV_968	0	0	0	0	0	108	0	0	0	0	0	0	0	0	0	0	0	0	0	0	0	0	0	0	0	0	0	0	0	0	0	0	0	0	0	0	0	0	0	0
ASV_969	0	0	0	0	0	0	106	0	0	38	0	0	0	0	15	0	0	0	0	0	0	0	0	0	0	0	0	0	0	0	0	0	0	0	0	0	0	0	0	0
ASV_970	0	0	0	0	0	0	0	55	28	0	0	0	0	0	0	0	0	0	0	0	0	0	0	0	0	0	0	0	0	0	0	0	0	0	0	0	0	0	0	0
ASV_971	21	8	4	0	42	43	3	0	0	2	4	0	0	0	0	0	0	0	0	0	0	0	0	0	0	10	0	0	0	0	0	0	0	0	0	0	0	0	0	0
ASV_972	0	0	0	0	0	0	0	21	11	0	0	0	17	0	0	0	0	0	0	0	0	0	0	0	0	0	0	0	0	0	0	0	0	0	0	0	0	0	0	0
ASV_973	0	0	0	0	0	0	0	0	0	0	0	146	0	0	0	0	0	0	0	0	0	0	0	0	0	0	0	0	0	0	0	0	0	0	0	0	0	0	0	0
ASV_974	0	0	0	0	0	0	0	0	0	0	0	27	0	0	0	9	0	38	12	54	0	0	0	0	0	0	0	0	0	0	0	0	0	0	0	0	0	0	0	0
ASV_975	0	0	0	0	0	2	13	0	17	23	0	0	10	0	0	0	0	0	0	19	0	0	0	0	0	0	0	0	0	0	0	0	0	0	0	6	0	0	13	0
ASV_976	0	0	0	0	0	0	0	0	0	0	14	51	28	6	0	5	0	19	0	26	0	0	0	0	0	0	0	0	0	0	0	0	0	0	0	0	0	0	0	0
ASV_977	0	0	0	0	0	0	0	0	0	0	0	0	0	0	0	0	0	0	0	0	0	0	0	0	0	0	0	118	0	0	0	0	0	0	0	0	0	0	0	0
ASV_978	0	0	0	0	0	0	0	0	0	0	0	0	0	0	0	0	0	0	0	0	0	0	0	0	0	0	0	0	0	0	106	0	0	0	0	0	0	0	0	22
ASV_979	0	0	0	0	0	0	0	0	0	0	0	0	0	0	0	0	0	0	0	0	0	0	0	0	0	0	0	0	0	0	0	0	0	2	0	0	0	0	135	0
ASV_980	0	0	0	25	23	0	0	0	0	0	0	0	0	0	0	0	0	0	0	0	0	0	0	0	0	0	0	0	0	0	0	0	0	0	0	0	0	0	0	0
ASV_981	0	0	0	0	0	0	22	21	43	36	0	0	0	6	0	6	0	12	0	0	0	0	0	0	0	0	0	0	0	0	0	0	0	0	0	0	0	0	0	0
ASV_982	0	0	0	0	0	0	0	7	12	0	0	0	5	11	3	0	0	6	0	0	0	0	5	0	6	0	0	0	0	0	0	0	0	0	0	0	0	0	0	0
ASV_983	0	0	0	0	0	0	0	0	0	0	0	0	10	12	0	0	0	0	0	8	0	0	16	0	8	0	0	6	0	0	0	0	0	0	0	10	7	0	16	30
ASV_984	0	0	0	0	0	0	0	44	59	0	0	0	0	0	0	0	0	0	0	0	0	0	0	0	0	0	0	0	0	0	0	0	0	0	0	0	0	0	0	0
ASV_985	0	0	0	0	0	0	0	0	0	11	0	0	0	0	0	0	0	0	0	0	0	0	8	0	0	0	0	0	0	0	3	0	0	2	0	24	11	0	23	36
ASV_986	0	0	0	0	0	0	0	0	0	0	0	0	0	0	0	13	0	36	16	73	0	0	0	0	0	0	0	0	0	0	0	0	0	0	0	0	0	0	0	0
ASV_987	0	0	0	0	0	0	0	0	0	0	0	0	0	0	0	0	0	0	0	0	12	6	9	15	5	9	0	0	10	7	16	8	0	0	9	0	7	0	3	0
ASV_988	0	0	0	0	0	0	0	0	0	0	0	0	0	0	0	0	0	0	0	0	0	113	0	0	0	0	0	0	0	0	0	0	0	0	0	0	0	0	0	0
ASV_989	0	0	0	0	0	0	10	6	0	11	0	0	0	0	1	8	0	3	0	10	0	0	3	0	5	0	3	0	0	0	0	0	0	0	1	7	6	0	5	9
ASV_990	0	0	0	0	0	0	12	11	10	12	0	0	8	0	0	7	0	0	0	0	0	0	5	0	6	0	0	2	0	0	11	0	0	0	0	11	0	0	11	19
ASV_991	0	0	0	0	0	0	0	6	0	5	0	0	10	0	0	0	0	0	0	9	0	0	6	0	0	0	0	0	0	0	12	0	0	0	0	0	0	0	11	39
ASV_992	0	0	0	0	0	0	0	0	0	0	0	5	0	0	0	0	0	0	0	0	0	0	0	0	0	0	0	17	0	0	0	0	0	0	0	0	19	0	0	72
ASV_993	0	0	0	0	0	0	0	0	0	0	0	0	0	0	0	0	0	0	0	0	0	0	0	0	0	0	0	0	0	0	107	0	0	0	0	0	0	0	0	28
ASV_994	11	0	7	11	4	86	0	0	0	0	0	0	0	0	0	0	0	0	0	0	0	0	0	0	0	0	0	0	0	0	0	0	0	0	0	0	0	0	0	0
ASV_995	0	0	0	38	29	0	0	0	0	0	0	0	0	0	0	0	0	0	0	0	0	0	0	0	0	0	0	0	0	0	0	0	0	0	0	0	0	0	0	0
ASV_996	0	0	0	0	0	0	118	0	32	0	0	0	0	0	0	0	0	0	0	21	0	0	0	0	0	0	0	0	0	0	0	0	0	0	0	0	0	0	0	0
ASV_997	0	0	0	0	0	0	0	0	0	0	0	8	1	6	4	0	0	4	0	0	0	0	19	0	8	0	6	0	0	0	8	0	0	0	0	11	11	0	10	18
ASV_998	0	0	0	0	0	0	0	8	5	0	0	5	0	14	0	8	0	8	0	30	0	0	0	0	0	0	0	0	0	0	0	0	0	0	0	0	0	0	0	0
ASV_999	0	0	0	0	0	0	0	13	16	13	0	0	0	0	0	0	0	0	0	0	0	0	0	0	0	0	0	0	0	0	13	0	0	0	0	5	0	0	0	22
ASV_1000	0	0	0	0	0	0	0	11	9	0	3	27	9	23	0	16	0	16	12	11	0	0	0	0	0	0	0	0	0	0	0	0	0	0	0	4	0	0	0	0
ASV_1001	55	0	29	16	0	0	0	0	0	0	0	0	0	0	0	0	0	0	0	0	0	0	2	0	0	0	0	4	0	0	0	0	0	0	0	0	0	0	0	0
ASV_1002	0	0	0	0	4	0	0	5	0	0	0	6	10	4	0	0	0	13	0	46	0	0	0	0	18	0	0	9	0	0	0	0	0	9	0	0	0	0	0	0
ASV_1003	0	0	0	0	0	21	0	0	0	0	0	0	0	0	0	0	0	0	0	0	28	0	0	0	0	0	0	47	27	0	0	0	0	0	0	0	0	0	0	0
ASV_1004	0	0	0	0	0	0	0	3	4	0	0	0	0	0	0	0	0	5	0	0	0	0	0	2	9	0	4	4	0	0	18	0	0	0	0	10	0	0	8	16
ASV_1005	0	0	0	0	0	0	0	0	0	0	14	0	0	0	13	0	14	0	23	0	0	0	0	0	0	15	0	0	0	0	0	0	0	0	0	0	0	54	0	0
ASV_1006	0	0	0	0	0	0	12	16	68	24	0	0	13	0	0	0	0	0	0	0	0	0	0	0	7	0	0	0	0	0	0	0	0	0	0	0	0	0	0	0
ASV_1007	0	0	0	0	0	0	0	19	42	31	0	0	0	0	0	0	0	0	0	0	0	0	0	0	0	0	0	0	0	0	0	0	0	0	0	0	0	0	12	0
ASV_1008	0	0	0	0	0	0	0	0	0	0	0	0	0	0	0	0	0	0	0	0	70	35	0	0	0	0	0	0	0	0	0	0	0	0	0	0	0	0	0	0
ASV_1009	0	0	0	0	0	1	6	11	0	0	0	0	0	0	0	0	0	0	0	0	0	0	0	0	0	0	2	0	0	0	0	0	0	0	0	14	9	0	14	0
ASV_1010	0	0	0	0	0	0	0	0	0	0	0	0	3	6	0	0	0	0	0	0	0	0	0	0	12	0	0	0	0	0	0	0	0	0	0	9	0	0	6	23
ASV_1011	0	0	0	0	0	0	0	0	0	0	0	0	0	0	0	0	0	6	0	0	0	0	0	0	4	0	0	0	0	0	0	0	0	0	6	0	0	0	8	0
ASV_1012	4	0	0	0	0	0	28	9	0	0	0	14	11	4	10	0	0	15	0	15	0	0	0	0	5	0	0	0	0	0	0	0	0	0	0	0	8	0	0	4
ASV_1013	0	0	0	0	0	0	0	0	0	0	0	0	0	0	10	2	0	0	12	0	0	0	0	0	0	16	0	0	0	17	9	6	9	0	14	6	4	11	0	8
ASV_1014	0	0	0	0	0	0	0	0	0	0	0	0	0	0	0	0	0	0	0	0	0	0	0	0	0	0	0	0	0	0	29	0	0	0	0	20	0	6	38	0
ASV_1015	37	19	0	0	9	46	0	4	0	0	1	0	0	0	0	0	0	0	0	0	0	0	0	0	0	0	0	0	0	0	0	0	0	0	0	0	0	0	0	0
ASV_1016	0	0	0	0	0	0	0	0	0	0	0	0	14	11	0	0	0	0	0	0	0	0	0	0	12	0	0	0	0	0	0	0	0	0	0	0	6	0	24	49
ASV_1017	0	0	0	0	0	0	0	0	0	0	0	0	0	14	16	0	0	15	0	96	0	0	0	0	0	0	0	0	0	0	0	0	0	0	0	0	0	0	0	0
ASV_1018	0	0	0	0	0	4	31	0	0	0	0	0	26	0	5	0	0	18	0	0	0	0	0	0	0	0	0	0	0	0	11	0	0	0	0	17	0	0	7	0
ASV_1019	0	0	0	0	5	0	0	22	12	0	0	7	24	9	0	6	0	0	0	14	0	0	0	0	0	0	0	0	0	0	13	0	0	0	0	6	0	0	0	0
ASV_1020	0	0	0	0	0	2	11	1	0	17	0	0	1	6	0	0	0	5	0	0	3	0	0	0	3	0	0	0	0	0	0	0	0	0	0	5	13	0	5	29
ASV_1021	0	0	0	0	0	0	25	0	0	0	0	0	0	0	0	0	0	0	0	0	0	0	17	0	0	0	0	0	0	0	0	5	0	0	0	19	42	0	13	0
ASV_1022	0	0	0	0	0	0	0	0	0	0	0	0	0	0	0	0	0	0	0	0	0	0	0	0	0	0	0	0	0	45	0	0	37	0	0	0	0	27	0	0
ASV_1023	0	0	161	0	0	0	0	0	0	0	0	0	0	0	0	0	0	0	0	0	0	0	0	0	0	0	0	0	0	0	0	0	0	0	0	0	0	0	0	0
ASV_1024	0	0	0	0	0	0	0	0	0	0	19	19	29	16	0	4	0	9	0	28	0	0	0	0	0	0	0	0	0	0	0	0	0	0	0	0	0	0	0	0
ASV_1025	0	0	0	0	0	0	0	0	0	0	0	0	0	0	0	32	0	0	0	24	0	35	0	0	0	0	0	0	0	0	0	7	0	0	0	0	0	0	8	15
ASV_1026	0	0	0	0	0	0	0	0	0	0	0	0	0	0	14	0	0	0	0	25	0	0	0	0	0	0	0	0	0	0	0	0	0	0	0	19	42	0	29	9
ASV_1027	1	0	0	4	0	0	11	0	0	100	0	0	0	6	0	0	0	0	0	0	0	0	0	0	6	0	0	0	0	0	0	0	0	0	0	0	0	0	0	0
ASV_1028	0	0	12	0	0	0	0	42	0	0	5	15	13	0	0	0	2	0	3	0	0	0	0	0	0	0	0	0	0	0	0	0	0	0	0	0	0	0	0	0
ASV_1029	0	0	0	0	0	0	10	0	0	8	0	7	11	8	5	36	8	0	0	11	0	0	0	0	0	0	0	0	0	0	9	0	0	0	0	10	0	0	0	0
ASV_1030	0	0	0	0	0	0	0	0	0	0	25	49	34	0	0	0	0	0	0	19	0	0	0	0	0	0	0	0	0	0	0	0	0	0	0	0	0	0	0	0
ASV_1031	0	0	0	0	0	0	24	31	23	0	0	0	0	0	0	18	0	0	0	0	0	0	0	0	0	0	0	0	0	0	0	0	0	0	0	0	7	0	0	0
ASV_1032	0	0	0	0	0	0	0	28	0	0	0	0	0	0	0	0	0	0	0	36	0	0	10	0	2	0	0	0	0	0	14	0	0	0	0	5	17	0	6	0
ASV_1033	0	0	0	0	0	0	0	31	27	0	0	0	0	0	0	0	0	0	0	0	0	0	0	0	0	0	0	0	0	0	0	0	0	0	0	0	0	0	0	0
ASV_1034	0	0	0	0	0	0	0	0	0	12	0	0	1	0	0	0	0	8	0	2	4	0	0	0	0	0	0	0	0	0	0	0	0	0	0	0	0	0	0	0
ASV_1035	0	0	0	0	0	0	0	0	0	0	0	21	5	0	0	7	0	38	3	52	0	0	0	0	0	0	0	0	0	0	0	0	0	0	0	0	0	0	0	0
ASV_1036	0	0	0	0	0	0	0	0	0	0	0	0	0	0	0	0	0	0	0	0	0	0	0	0	0	119	0	0	0	0	0	0	0	0	0	0	0	0	0	0
ASV_1037	27	7	0	0	0	0	21	0	11	18	0	0	0	0	0	0	0	0	0	0	0	0	0	0	0	0	0	0	0	0	0	0	0	0	0	0	0	0	0	0
ASV_1038	0	0	0	0	0	0	11	0	4	7	0	9	20	19	0	8	0	0	0	9	0	0	0	0	0	0	0	0	0	0	4	0	0	0	1	5	0	0	0	22
ASV_1039	0	0	0	0	0	0	0	0	31	0	0	0	0	5	0	0	0	0	0	0	0	0	0	0	0	0	0	0	0	0	0	0	0	6	0	0	12	0	0	56
ASV_1040	0	0	0	0	0	0	0	0	0	0	5	27	0	0	0	8	0	5	0	0	0	0	0	0	0	0	0	0	0	0	8	0	0	0	0	57	3	0	0	0
ASV_1041	10	0	0	0	0	0	0	40	20	4	0	0	0	0	0	0	0	0	0	0	0	0	0	0	0	0	0	0	0	0	0	0	0	0	0	0	0	0	0	0
ASV_1042	0	57	0	0	0	17	0	0	0	0	0	0	0	0	1	0	0	0	0	0	0	49	0	0	0	0	0	0	4	0	0	0	0	0	0	0	0	0	0	0
ASV_1043	0	0	0	0	0	0	0	18	0	0	0	11	11	0	0	6	0	0	0	0	0	0	6	6	11	0	0	0	0	0	7	0	0	0	0	0	0	0	9	22
ASV_1044	0	0	0	0	0	0	0	0	0	0	10	13	0	13	9	0	0	15	0	32	0	0	0	0	0	0	0	0	0	0	0	0	0	0	0	0	0	0	0	26
ASV_1045	0	0	0	0	0	0	0	0	0	0	8	0	0	0	16	9	0	18	9	62	0	0	0	0	0	0	0	0	0	0	0	0	0	0	0	6	0	0	0	0
ASV_1046	0	0	0	0	0	0	0	0	0	0	0	0	0	0	113	0	0	0	0	2	0	0	0	0	0	0	0	0	0	0	0	0	0	0	0	0	0	0	0	0
ASV_1047	0	0	0	0	0	0	0	0	0	0	0	0	0	0	0	0	0	128	0	0	0	0	0	0	0	0	0	0	0	0	0	0	0	0	0	0	0	0	0	0
ASV_1048	0	0	0	0	0	0	0	0	0	0	0	0	0	0	0	0	0	0	0	0	35	0	0	0	0	0	0	71	0	0	0	0	0	0	0	0	0	0	0	0
ASV_1049	0	0	0	0	0	0	0	0	0	0	0	0	0	0	0	0	0	0	0	0	0	4	0	0	0	4	72	3	3	3	0	0	0	0	0	0	0	19	0	0
ASV_1050	0	0	0	0	0	0	69	20	0	0	12	0	0	29	0	0	0	0	0	0	0	0	0	0	0	0	0	0	0	0	0	0	0	0	0	0	0	0	17	0
ASV_1051	0	0	0	0	0	0	0	0	0	0	9	0	0	0	0	0	0	15	0	28	0	0	17	0	16	0	0	0	0	0	0	0	0	0	0	0	0	0	20	18
ASV_1052	0	0	0	0	0	0	0	0	0	0	0	0	0	0	39	0	24	0	23	0	0	0	0	0	0	0	0	0	0	13	0	0	19	0	0	0	0	0	0	0
ASV_1053	0	0	0	0	0	0	0	0	0	0	21	17	29	0	0	0	0	54	6	0	0	0	0	0	0	0	0	0	0	0	0	0	0	0	0	0	0	0	0	0
ASV_1054	0	0	0	0	0	0	0	0	0	0	0	0	0	0	0	0	0	0	0	0	0	0	3	0	4	0	0	5	0	25	0	0	3	10	5	0	0	44	2	0
ASV_1055	0	0	0	0	0	0	0	0	0	0	0	0	0	0	0	0	0	0	0	0	0	0	0	0	0	0	6	3	0	0	0	0	0	0	0	36	0	0	34	25
ASV_1056	4	12	6	0	8	0	12	7	12	13	0	0	0	0	0	0	0	0	0	0	0	0	0	0	0	0	0	0	0	0	0	0	0	0	0	0	0	0	0	0
ASV_1057	12	0	0	0	0	0	0	0	0	28	0	0	25	0	0	33	0	0	0	16	0	0	0	0	0	0	0	0	0	0	0	0	0	0	0	0	0	0	0	0
ASV_1058	0	0	49	0	0	0	0	0	0	0	0	0	15	0	0	0	0	0	0	13	0	0	0	0	0	0	0	0	0	0	0	0	0	0	0	0	0	0	0	0
ASV_1059	0	0	0	0	10	0	0	0	40	9	0	0	0	0	0	0	0	0	0	0	0	0	0	0	0	0	0	0	0	0	0	0	0	0	0	0	0	0	0	0
ASV_1060	0	0	0	0	0	0	0	0	106	0	0	0	0	0	0	0	0	0	0	0	0	0	0	0	0	0	0	0	0	0	0	0	0	0	0	0	0	0	0	0
ASV_1061	0	0	0	0	0	0	0	0	7	0	0	5	0	0	0	0	0	2	0	0	0	0	8	0	0	0	0	0	0	0	0	0	0	0	0	20	0	0	20	33
ASV_1062	0	0	0	0	0	0	0	0	128	0	0	0	0	0	0	0	0	0	0	0	0	0	0	0	0	0	0	0	0	0	0	0	0	0	0	0	0	0	0	0
ASV_1063	0	0	0	0	0	0	0	0	0	0	25	0	0	15	0	14	0	21	7	44	0	0	0	0	0	0	0	0	0	0	0	0	0	0	0	0	0	0	0	0
ASV_1064	0	0	0	0	0	0	0	0	0	0	0	14	0	0	19	0	0	7	0	0	0	0	34	0	0	0	11	0	0	0	0	0	0	0	0	0	0	0	18	0
ASV_1065	0	0	0	0	0	0	0	0	0	0	0	10	28	11	0	12	0	25	0	10	0	0	0	0	5	0	0	0	0	0	0	0	0	0	0	11	0	0	0	6
ASV_1066	0	0	0	0	0	0	0	0	0	0	0	0	17	28	16	0	0	30	0	0	0	0	0	0	17	0	0	0	0	0	0	0	0	0	0	0	0	0	0	0
ASV_1067	0	0	84	0	0	0	0	0	0	0	0	0	0	0	0	0	0	0	0	0	0	0	0	0	0	0	0	0	0	0	0	0	0	0	0	0	0	0	0	0
ASV_1068	0	0	0	0	0	0	0	0	0	0	0	0	0	0	0	0	0	0	0	0	0	0	9	0	0	0	0	0	0	0	0	0	0	0	0	0	0	0	0	0
ASV_1069	0	0	0	0	0	0	0	0	0	0	0	0	0	0	0	0	0	0	0	0	0	0	0	0	47	0	0	0	0	0	0	0	0	0	0	0	32	0	0	0
ASV_1070	0	0	0	0	0	0	0	0	0	0	0	0	0	0	0	0	0	0	0	0	0	0	61	0	0	0	0	0	0	0	0	0	0	0	22	0	30	0	0	0
ASV_1071	0	0	0	0	0	0	0	0	0	0	0	0	0	0	0	0	0	0	0	0	0	0	0	0	0	0	0	2	0	0	0	0	0	0	1	15	0	0	6	78
ASV_1072	2	0	0	17	6	0	11	11	7	11	0	0	0	0	0	0	0	0	0	0	0	0	0	0	0	0	0	0	0	0	0	0	0	0	0	0	0	0	0	0
ASV_1073	0	0	0	0	0	0	0	0	42	13	0	0	0	0	0	6	0	0	0	0	0	0	4	0	0	0	0	0	0	0	0	0	0	0	0	0	0	0	0	0
ASV_1074	0	0	0	0	0	0	0	0	33	24	0	0	0	0	0	0	0	0	0	14	0	0	0	0	0	0	0	0	0	0	0	0	0	0	0	0	0	0	0	0
ASV_1075	0	0	0	0	0	0	0	0	19	0	0	0	0	0	0	0	0	0	0	0	0	0	0	0	0	0	0	0	0	0	0	0	0	0	0	0	0	0	0	0
ASV_1076	0	0	0	0	0	0	0	0	0	0	0	0	0	0	0	106	0	0	0	0	0	0	0	0	0	0	0	0	0	0	0	0	0	0	0	0	0	0	0	0
ASV_1077	0	0	0	0	0	0	0	0	0	0	0	0	0	0	0	0	0	31	11	0	0	0	0	7	0	0	0	0	0	0	14	0	0	0	0	31	0	0	0	0
ASV_1078	12	0	19	8	8	0	0	0	0	5	0	0	0	0	0	0	0	0	0	0	0	0	0	0	0	0	0	0	0	0	0	0	0	0	0	0	0	0	0	0
ASV_1079	0	0	0	0	0	0	0	9	0	0	0	8	5	14	2	0	0	7	0	0	0	0	0	0	0	0	0	0	0	0	0	0	0	0	0	7	0	0	0	0
ASV_1080	0	0	0	0	0	0	0	0	0	0	0	70	0	0	0	15	0	0	0	32	0	0	0	0	0	0	0	0	0	0	0	0	0	0	0	0	0	0	0	0
ASV_1081	0	0	0	0	0	0	0	0	0	0	0	0	0	0	0	0	0	0	0	0	0	0	0	0	0	0	0	0	0	0	0	0	0	0	0	0	0	0	0	0
ASV_1082	0	0	0	0	0	0	0	0	0	0	0	0	0	0	0	0	0	0	0	0	0	0	110	0	0	0	0	0	0	0	0	0	0	0	0	0	0	0	0	0
ASV_1083	0	0	0	0	0	0	3	0	8	14	0	0	6	0	0	0	0	0	0	0	0	0	3	0	11	0	0	0	0	0	4	0	0	0	0	10	3	0	0	7
ASV_1084	0	0	0	0	0	0	0	0	34	0	0	0	0	0	0	0	0	0	0	0	0	0	0	0	0	0	0	0	0	0	0	0	0	0	0	0	0	0	16	0
ASV_1085	0	0	0	0	0	0	0	0	0	0	0	0	0	0	0	0	0	0	0	0	0	0	4	0	11	0	0	0	0	0	0	0	0	0	0	0	0	0	0	0
ASV_1086	0	0	0	0	0	0	0	0	0	0	0	0	0	0	0	0	0	0	0	0	0	0	0	0	0	0	0	0	0	0	0	0	0	0	0	57	0	0	0	0
ASV_1087	0	0	0	0	0	0	0	0	0	0	0	0	0	0	0	0	0	0	0	0	0	14	11	0	0	0	0	47	14	0	0	3	5	1	0	0	0	4	0	0
ASV_1088	0	0	0	0	0	0	0	0	3	0	0	7	6	8	4	7	0	4	0	8	0	0	17	1	5	0	0	0	0	0	3	0	0	0	0	16	6	0	4	6
ASV_1089	0	0	0	0	0	0	0	0	0	0	0	0	0	0	0	0	0	0	0	0	0	0	0	0	0	0	0	0	0	0	0	0	0	0	0	0	0	0	0	0
ASV_1090	0	0	0	0	0	0	0	0	91	22	0	0	0	0	0	0	0	0	0	0	0	0	0	0	0	0	0	0	0	0	0	0	0	0	0	0	0	0	15	0
ASV_1091	0	0	0	0	0	0	0	0	0	0	32	0	10	0	0	46	0	0	26	0	0	0	0	0	0	0	0	0	0	0	0	0	0	0	0	0	0	0	0	0
ASV_1092	0	0	0	0	0	0	0	0	0	0	0	0	0	0	0	0	0	0	0	0	88	0	0	0	0	0	0	0	0	0	0	0	0	0	0	0	0	0	0	0
ASV_1093	22	7	15	0	0	0	0	0	0	0	0	15	0	0	0	28	0	10	11	0	0	0	0	0	0	0	0	0	0	0	0	0	0	5	0	0	0	0	0	0
ASV_1094	0	0	140	0	0	0	0	0	0	0	0	0	0	0	0	0	0	0	0	0	0	0	0	0	0	0	0	0	0	0	0	0	0	0	0	0	0	0	0	0
ASV_1095	0	0	0	0	0	0	0	14	16	0	0	0	6	21	0	4	0	24	1	0	0	0	5	0	0	0	0	0	0	0	8	0	0	0	2	10	3	0	0	4
ASV_1096	0	0	0	0	0	0	0	0	0	0	0	0	0	0	0	0	0	0	0	0	0	0	0	0	0	0	0	0	0	0	0	0	0	0	0	0	0	0	0	0
ASV_1097	0	0	0	0	0	0	0	0	0	0	0	0	0	0	0	0	0	0	0	0	0	0	0	3	50	0	0	0	0	0	0	0	0	0	0	0	0	0	0	0
ASV_1098	0	0	0	0	0	0	0	0	0	0	0	0	0	0	0	0	0	0	0	0	0	0	6	0	73	0	0	1	0	0	19	0	0	0	0	0	0	0	0	0
ASV_1099	0	0	0	10	0	0	0	0	0	0	0	0	0	0	0	0	0	0	0	0	52	14	0	0	0	0	5	0	5	0	0	0	0	7	0	0	0	0	3	0
ASV_1100	0	0	0	38	0	0	0	0	0	0	33	0	0	0	0	0	0	0	0	0	0	0	0	0	0	52	0	0	0	0	0	0	0	0	0	0	0	0	0	0
ASV_1101	0	0	0	0	0	0	0	0	0	0	0	34	12	17	0	10	0	6	12	21	0	0	0	0	0	0	0	0	0	0	0	0	0	0	0	0	0	0	0	0
ASV_1102	0	0	0	0	0	0	0	0	0	0	0	0	0	0	0	0	0	0	0	0	0	0	0	0	8	0	0	0	0	0	8	3	0	0	0	17	3	0	0	42
ASV_1103	0	0	0	0	0	0	0	0	0	0	0	0	0	0	0	0	0	0	0	0	0	0	98	0	0	0	0	0	0	0	0	0	0	0	0	0	0	0	0	0
ASV_1104	0	0	0	0	0	0	0	0	0	0	0	0	0	0	0	0	0	0	0	0	0	0	0	0	0	0	0	0	0	0	0	0	0	0	0	0	17	90	0	0
ASV_1105	32	0	31	0	0	0	0	0	0	0	0	0	0	0	0	0	0	0	0	0	0	0	0	0	0	0	0	0	0	0	0	0	0	0	0	0	0	0	0	0
ASV_1106	0	0	0	0	0	0	0	0	0	12	0	0	0	0	0	0	0	0	0	0	0	0	0	0	0	0	0	0	0	0	0	0	0	0	0	0	0	0	0	0
ASV_1107	0	0	0	0	0	0	0	0	0	0	7	0	8	7	0	0	0	0	0	0	1	0	8	0	4	0	3	0	0	0	8	0	0	0	0	0	0	0	34	2
ASV_1108	0	0	0	0	0	0	0	0	0	0	17	18	0	7	0	16	0	0	33	24	0	0	0	0	0	0	0	0	0	0	0	0	0	0	0	0	0	0	0	0
ASV_1109	0	0	0	0	0	0	0	0	0	0	0	0	9	0	0	0	0	0	0	0	0	0	62	0	0	0	0	0	0	0	34	0	0	0	0	0	0	0	0	0
ASV_1110	0	0	0	0	0	0	0	0	0	0	0	0	0	15	0	0	0	0	0	0	4	0	0	0	12	0	10	0	0	0	28	0	0	0	0	0	0	0	34	0
ASV_1111	2	0	0	0	0	0	0	8	4	14	0	3	6	2	5	9	0	0	0	2	0	0	0	0	7	0	2	0	0	0	2	0	0	0	0	7	8	0	1	13
ASV_1112	0	0	0	5	0	0	0	0	0	0	0	10	0	0	0	9	0	0	0	0	0	0	6	0	6	0	5	0	0	0	0	0	0	0	0	7	20	0	0	15
ASV_1113	0	0	0	0	0	0	0	0	0	0	0	0	0	0	0	0	0	0	0	0	0	0	0	0	0	0	0	0	0	0	0	0	0	0	0	0	0	0	0	0
ASV_1114	0	0	0	0	0	0	0	0	0	0	0	0	0	0	0	0	0	0	0	0	0	0	0	0	0	0	0	0	0	0	0	0	0	0	0	0	0	0	0	0
ASV_1115	0	0	0	0	0	0	0	0	0	0	0	0	0	0	0	0	0	0	0	0	0	6	0	0	0	0	0	0	0	27	0	21	0	12	0	8	8	8	3	8
ASV_1116	0	0	0	0	0	0	0	0	0	0	0	0	0	0	0	0	0	0	0	0	0	0	0	0	0	0	0	0	0	0	0	0	0	0	0	100	0	0	0	0
ASV_1117	8	0	0	0	8	0	0	0	12	11	0	0	0	0	0	0	0	0	0	0	0	0	0	0	0	0	0	0	0	0	0	0	0	0	0	0	0	0	0	0
ASV_1118	0	0	0	25	11	0	0	0	9	21	0	0	0	0	0	0	0	0	0	0	0	0	0	0	0	0	0	0	0	0	0	0	0	0	0	0	0	0	0	0
ASV_1119	0	0	0	0	0	0	0	16	0	0	0	0	0	0	0	0	0	0	0	0	0	0	10	0	0	0	0	0	0	0	0	0	0	0	0	0	0	0	0	0
ASV_1120	0	0	0	0	0	0	0	0	0	0	0	0	2	0	0	0	0	8	0	0	0	0	16	0	3	0	0	0	0	2	7	0	0	0	0	9	16	0	0	8
ASV_1121	0	0	28	0	24	0	0	10	0	0	0	0	0	0	0	0	0	0	0	0	0	0	0	0	0	0	0	0	0	0	0	0	0	0	0	0	0	0	0	0
ASV_1122	0	0	0	0	0	0	0	19	5	0	0	12	0	3	3	4	0	13	0	4	0	0	0	0	2	0	0	0	0	0	0	0	0	0	0	0	0	0	0	0
ASV_1123	0	0	0	0	0	2	0	9	28	3	2	0	1	6	0	5	0	4	0	5	0	0	4	1	6	0	0	0	0	0	0	0	0	0	2	4	4	0	0	0
ASV_1124	0	0	0	0	0	0	0	0	0	0	0	0	0	0	0	0	0	0	0	0	0	0	0	0	0	0	0	0	0	0	0	5	0	0	0	42	0	0	0	19
ASV_1125	0	0	0	0	0	6	0	0	0	0	0	0	0	0	0	0	0	0	0	0	0	85	0	0	0	0	0	0	0	0	0	0	0	0	0	0	0	0	0	0
ASV_1126	0	0	0	0	0	0	0	0	0	59	0	0	0	0	0	46	3	0	0	0	3	0	0	0	0	0	0	0	0	0	0	0	0	0	0	0	0	0	0	0
ASV_1127	0	0	0	0	0	0	0	0	0	0	31	0	0	0	0	0	20	0	0	0	0	0	0	0	0	46	0	0	0	0	0	0	0	0	0	0	0	0	0	0
ASV_1128	0	0	0	0	0	0	0	0	0	0	0	0	9	11	6	13	0	0	0	16	0	0	4	0	10	0	0	0	0	0	14	0	0	0	0	9	0	0	0	9
ASV_1129	0	0	0	0	0	0	0	0	0	0	0	0	15	19	0	0	0	0	0	0	0	0	9	0	19	0	0	0	0	0	0	0	0	0	0	0	0	0	0	0
ASV_1130	0	0	0	0	0	0	0	0	0	0	0	0	0	70	0	44	0	0	0	0	0	0	0	0	0	0	0	0	0	0	0	0	0	0	0	0	0	0	0	0
ASV_1131	0	0	0	0	0	0	0	0	0	0	0	0	0	0	0	0	0	0	0	0	0	0	0	0	0	0	0	0	0	0	0	0	0	0	0	30	0	4	0	26
ASV_1132	0	0	0	0	22	0	0	0	16	0	0	0	0	0	0	0	0	0	0	0	0	0	0	0	0	0	0	0	0	0	0	0	0	0	0	0	0	0	0	0
ASV_1133	0	0	0	0	0	0	0	0	0	0	22	0	0	30	0	0	0	0	0	64	0	0	0	0	0	0	0	0	0	0	0	0	0	0	0	0	0	0	0	0
ASV_1134	0	0	0	0	0	0	0	0	0	0	0	0	0	0	0	0	0	0	0	0	0	0	0	0	16	0	0	0	0	0	15	0	0	0	0	16	0	0	0	25
ASV_1135	0	0	0	0	0	0	0	0	0	0	0	0	0	0	0	0	0	0	0	0	0	0	0	0	0	0	4	0	0	0	17	0	0	0	0	0	0	0	0	0
ASV_1136	2	0	0	0	0	0	0	0	0	16	0	7	0	7	0	0	2	0	0	0	0	0	16	0	0	0	0	0	0	0	0	0	0	0	0	0	0	0	0	0
ASV_1137	0	12	0	11	0	0	0	0	8	0	0	0	0	0	0	0	0	0	0	0	0	0	0	0	0	0	0	0	0	0	0	0	0	0	0	0	0	0	0	0
ASV_1138	0	0	0	33	23	0	0	0	0	0	0	7	0	0	0	0	0	0	0	0	0	0	0	0	0	0	0	0	0	0	0	0	0	0	0	0	0	0	0	0
ASV_1139	0	0	0	0	0	62	0	0	26	0	0	0	0	0	0	0	0	0	0	0	0	0	0	0	0	0	0	0	0	0	0	0	0	0	0	10	0	0	0	0
ASV_1140	0	0	0	0	0	0	0	0	8	14	0	0	11	9	0	8	0	0	0	7	0	0	0	0	0	0	0	0	0	0	0	0	0	0	0	0	9	0	0	7
ASV_1141	0	0	0	0	0	0	0	0	0	0	0	49	0	55	0	0	0	0	0	0	0	0	0	0	0	0	0	0	0	0	0	0	0	0	0	0	0	0	6	0
ASV_1142	0	0	0	0	0	0	0	0	0	0	0	6	8	0	0	9	0	7	0	25	0	0	0	0	0	0	4	0	0	0	0	0	0	0	0	0	14	0	30	5
ASV_1143	0	0	0	0	0	0	0	0	0	0	0	0	0	0	0	0	0	0	0	0	0	0	0	0	0	0	0	0	0	0	27	0	0	0	0	0	9	0	11	30
ASV_1144	0	0	0	3	0	0	7	3	0	0	0	0	0	1	0	0	0	0	0	0	0	0	0	4	1	0	0	0	0	0	8	0	0	0	0	6	5	0	0	2
ASV_1145	0	0	0	0	0	0	6	13	17	8	2	6	0	4	0	11	0	13	0	6	0	0	0	0	0	0	0	0	0	0	0	0	0	0	0	0	0	0	0	0
ASV_1146	41	3	4	11	2	42	4	0	0	0	0	0	0	0	0	0	0	0	0	0	0	0	0	0	0	0	0	0	0	0	0	0	0	0	0	0	0	0	0	0
ASV_1147	0	0	0	0	0	0	0	0	0	6	0	0	0	0	0	0	0	0	0	10	0	0	5	0	0	0	0	0	0	0	0	0	0	0	0	0	0	0	0	0
ASV_1148	0	0	0	0	0	0	0	0	0	0	0	0	0	0	0	0	0	0	0	0	0	0	0	0	0	0	0	0	0	0	77	0	0	0	0	12	0	0	0	0
ASV_1149	0	0	0	0	0	0	131	9	0	0	0	0	0	0	0	0	0	0	0	0	0	0	0	0	0	0	0	0	0	0	0	0	0	0	0	0	0	0	0	0
ASV_1150	0	0	0	0	0	0	31	0	0	0	0	0	0	0	0	0	0	0	0	0	0	0	73	0	0	0	0	0	0	0	0	0	0	0	0	0	0	0	0	0
ASV_1151	0	0	0	0	0	0	0	0	0	0	60	0	36	0	0	0	0	0	0	0	0	0	0	0	0	0	0	0	0	0	0	0	0	0	0	0	0	0	0	0
ASV_1152	0	0	0	0	0	0	0	0	0	0	0	0	0	0	0	0	0	0	0	0	0	0	3	0	0	0	7	0	0	0	34	0	0	0	0	0	0	0	35	0
ASV_1153	0	0	16	0	0	0	0	0	43	0	0	0	0	0	0	0	0	0	0	0	0	0	0	0	0	0	0	0	0	0	0	0	0	0	0	0	0	0	0	0
ASV_1154	0	0	2	0	0	0	10	4	0	5	4	7	19	5	5	5	0	8	4	3	0	0	0	0	0	0	0	0	0	0	0	0	0	0	0	0	2	0	0	0
ASV_1155	0	0	0	0	0	0	0	0	0	0	20	43	0	0	0	0	0	0	0	0	0	0	0	0	0	0	0	0	0	0	0	0	0	0	0	0	0	0	0	0
ASV_1156	0	0	0	0	0	0	0	0	0	0	0	0	0	0	0	0	0	0	0	0	0	0	0	0	2	0	12	0	0	0	0	0	0	3	0	31	16	0	29	0
ASV_1157	0	0	0	0	0	0	46	0	0	0	0	0	0	0	0	22	0	12	0	0	0	0	0	0	0	0	0	0	0	0	0	0	0	0	0	11	0	0	0	0
ASV_1158	0	0	0	0	0	0	0	0	10	0	0	0	0	0	0	0	0	0	0	0	0	0	0	0	0	0	0	0	0	0	33	0	0	0	0	0	0	0	0	0
ASV_1159	0	0	0	0	0	0	0	0	0	0	6	5	5	7	0	7	0	7	2	65	0	0	0	0	0	0	0	0	0	0	0	0	0	0	0	0	0	0	0	0
ASV_1160	0	0	0	0	0	0	0	0	0	0	9	17	0	14	0	12	10	20	21	8	0	0	0	0	0	0	0	0	0	0	0	0	0	0	0	0	0	0	0	0
ASV_1161	0	0	0	0	0	0	0	0	0	0	0	0	12	0	13	0	0	0	0	0	0	0	0	0	0	0	0	0	0	0	0	0	0	0	0	0	0	0	0	30
ASV_1162	0	0	0	0	0	0	0	0	0	0	0	0	0	89	0	0	0	0	0	0	0	0	24	0	0	0	0	0	0	0	0	0	0	0	0	0	0	0	0	0
ASV_1163	0	0	0	0	0	0	0	0	0	0	0	0	0	0	0	0	0	0	0	0	0	0	0	4	17	0	0	0	0	0	0	0	0	0	0	18	20	0	0	32
ASV_1164	0	0	0	0	0	0	0	0	20	31	0	0	0	8	0	3	0	5	0	0	0	0	0	6	0	0	0	0	0	0	0	0	0	0	0	0	18	0	0	13
ASV_1165	0	0	0	0	0	0	0	0	0	0	0	0	0	0	0	0	0	0	0	0	0	0	0	4	0	0	0	3	8	59	0	10	14	0	0	0	0	0	0	0
ASV_1166	0	0	0	5	0	0	17	23	26	24	0	0	0	0	0	0	0	0	0	0	0	0	0	0	0	0	0	0	0	0	3	0	0	0	0	0	0	0	0	0
ASV_1167	0	0	0	0	0	0	0	0	11	5	0	0	12	0	0	0	0	9	0	0	3	0	8	0	5	0	0	0	0	0	0	0	0	0	0	0	0	0	0	0
ASV_1168	0	0	0	0	0	0	0	0	35	0	0	0	0	0	0	0	0	0	0	0	0	0	0	0	0	0	0	0	0	0	0	0	0	0	0	0	0	0	0	0
ASV_1169	0	0	0	0	0	0	0	0	0	0	30	30	4	32	0	13	0	0	0	0	0	0	0	0	0	0	0	0	0	0	0	0	0	0	0	0	0	0	0	0
ASV_1170	0	0	0	0	0	0	0	0	0	0	0	16	0	19	0	15	0	26	15	17	0	0	0	0	0	0	0	0	0	0	0	0	0	0	0	0	0	0	0	0
ASV_1171	0	0	0	0	0	0	0	0	0	0	0	0	0	0	0	69	0	0	31	0	0	0	0	0	0	0	0	0	0	0	0	0	0	0	0	0	0	0	0	0
ASV_1172	0	0	0	0	0	0	0	31	16	0	0	0	0	0	0	0	0	0	0	0	0	0	0	0	0	0	0	0	0	0	0	0	0	0	0	0	0	0	0	0
ASV_1173	0	0	0	0	0	0	0	0	13	24	0	0	0	0	0	0	0	0	0	0	0	0	0	0	0	0	0	0	0	0	0	0	0	0	0	23	0	0	0	34
ASV_1174	0	0	0	0	0	0	0	0	0	0	10	12	17	14	0	11	0	0	9	17	0	0	0	0	0	0	0	0	0	0	0	0	0	0	0	0	0	0	0	0
ASV_1175	0	0	0	0	0	0	0	0	0	0	0	0	0	0	0	0	0	0	0	0	0	0	0	0	0	0	0	0	0	34	0	0	0	0	9	11	13	2	12	10
ASV_1176	0	0	0	0	0	0	0	0	0	0	0	0	0	0	0	0	0	0	0	0	0	0	0	0	0	0	0	0	0	0	0	0	0	0	0	0	0	0	0	96
ASV_1177	6	0	0	11	12	0	0	17	22	0	0	0	0	0	0	0	0	0	0	0	0	0	0	0	0	0	0	0	0	0	0	0	0	0	0	0	0	0	0	0
ASV_1178	15	49	0	0	0	0	0	0	0	0	0	0	0	0	0	0	0	0	0	0	0	0	0	0	0	0	0	0	0	0	0	0	0	0	0	0	0	0	0	0
ASV_1179	0	0	0	0	0	0	19	20	0	0	0	6	14	10	0	9	0	0	0	21	0	0	0	0	0	0	0	0	0	0	0	0	0	0	0	0	0	0	0	0
ASV_1180	0	0	0	0	0	0	0	0	51	0	0	0	0	0	0	0	0	0	0	0	0	0	0	0	0	0	0	0	0	0	0	0	0	0	0	34	0	0	0	0
ASV_1181	0	0	0	0	0	0	0	0	0	0	0	0	0	0	0	0	0	0	0	0	0	0	0	0	0	0	0	0	0	0	0	0	0	0	0	0	0	0	0	0
ASV_1182	0	0	0	0	0	0	0	0	0	0	0	0	0	0	0	0	0	0	0	0	0	0	0	0	0	0	0	0	0	0	0	0	0	0	0	0	0	0	36	0
ASV_1183	19	0	0	0	0	0	11	0	0	14	0	0	0	0	0	0	0	0	0	0	0	0	0	0	0	0	0	0	0	0	0	0	0	0	0	0	0	0	0	0
ASV_1184	2	0	19	0	0	0	0	0	0	0	1	3	0	0	0	34	0	13	0	8	0	0	0	0	0	0	0	0	0	0	0	0	0	0	0	0	0	0	0	0
ASV_1185	0	0	0	20	30	0	0	0	0	0	0	0	0	0	0	0	0	0	0	0	0	0	0	0	0	0	0	0	0	0	0	0	0	0	0	0	0	0	0	0
ASV_1186	0	0	0	0	0	0	0	0	0	0	0	0	0	0	0	0	0	0	0	0	0	0	0	0	0	0	0	0	0	0	0	0	0	0	0	76	0	0	0	3
ASV_1187	0	0	0	6	0	0	0	0	10	0	0	0	0	0	0	0	0	0	0	0	0	0	0	0	0	0	0	0	0	0	12	0	0	0	3	11	0	0	19	16
ASV_1188	0	0	0	0	0	0	0	0	0	0	4	3	0	5	15	0	0	2	0	0	0	0	41	0	0	0	0	0	0	0	4	0	0	0	4	5	0	0	0	0
ASV_1189	0	0	0	0	0	0	0	0	0	0	0	0	0	0	0	0	0	0	0	0	0	0	9	0	0	0	0	0	0	0	0	0	0	0	0	21	0	0	51	0
ASV_1190	0	0	0	0	0	0	0	0	0	0	0	0	0	0	0	0	0	0	0	0	0	0	0	14	0	0	0	0	0	0	0	0	0	0	0	80	0	0	0	0
ASV_1191	0	117	0	0	0	0	0	0	0	0	0	0	0	0	0	0	0	0	0	0	0	0	0	0	0	0	0	0	0	0	0	0	0	0	0	0	0	0	0	0
ASV_1192	0	0	0	24	22	0	0	0	0	0	0	0	0	0	0	0	0	0	0	0	0	0	0	0	0	0	0	0	0	0	0	0	0	0	0	0	0	0	0	0
ASV_1193	0	0	0	0	0	89	0	0	0	0	0	0	0	0	0	0	0	0	0	0	0	0	0	0	0	0	3	0	0	0	0	0	0	0	0	0	0	0	0	0
ASV_1194	0	0	0	0	0	0	0	0	5	0	0	0	0	8	10	6	0	0	0	5	0	0	8	0	0	0	0	0	0	0	0	0	0	0	2	0	0	0	0	0
ASV_1195	0	0	0	0	0	0	0	0	0	0	6	11	9	4	0	9	0	30	0	26	0	0	0	0	0	0	0	0	0	0	0	0	0	0	0	0	0	0	0	0
ASV_1196	0	0	0	0	0	0	0	0	0	0	0	0	0	0	0	0	0	0	110	0	0	0	0	0	0	0	0	0	0	0	0	0	0	0	0	0	0	0	0	0
ASV_1197	0	0	0	0	0	0	0	0	0	0	0	0	0	0	0	0	0	0	0	0	0	0	12	0	0	0	0	0	0	0	0	0	0	0	0	0	0	0	0	0
ASV_1198	19	0	10	0	0	0	19	20	11	0	0	0	0	0	0	0	0	0	0	0	0	0	0	0	0	0	0	0	0	0	0	0	0	0	0	0	0	0	0	0
ASV_1199	0	0	0	0	0	0	0	0	0	0	0	0	0	0	0	13	0	0	0	0	0	0	0	0	0	0	0	0	0	0	0	0	0	0	0	0	0	0	0	0
ASV_1200	0	0	0	0	0	0	0	0	0	0	0	0	0	0	0	0	0	0	0	0	0	0	0	0	0	0	0	0	0	0	0	0	0	0	0	74	0	0	0	0
ASV_1201	0	7	0	17	6	0	28	19	5	0	0	0	0	0	0	0	0	0	0	0	0	0	0	0	0	0	0	0	0	0	0	0	0	0	0	0	0	0	0	0
ASV_1202	0	0	0	0	0	0	8	0	0	0	0	0	22	14	0	0	0	0	0	0	0	0	3	0	0	0	0	0	0	0	12	0	0	0	0	0	3	0	0	0
ASV_1203	0	0	0	0	0	0	0	0	0	0	0	10	9	7	6	7	0	28	0	9	0	0	0	0	0	0	0	4	0	0	8	0	0	0	0	11	0	0	0	0
ASV_1204	0	0	0	0	0	0	0	0	0	0	0	0	69	0	0	0	0	0	0	30	0	0	0	0	0	0	0	0	0	0	0	0	0	0	0	0	0	0	0	0
ASV_1205	4	0	4	5	0	0	6	5	7	67	0	0	0	1	0	4	0	0	0	0	0	0	0	0	0	0	0	0	0	0	0	0	0	0	0	0	0	0	0	0
ASV_1206	0	0	0	0	7	0	0	0	0	88	0	0	0	0	0	0	0	0	0	0	0	0	0	0	0	0	0	0	0	0	0	0	0	0	0	0	0	0	0	0
ASV_1207	0	0	0	0	0	0	0	0	0	0	0	0	9	0	0	3	0	0	0	0	14	0	11	0	7	0	0	0	0	0	0	0	0	0	0	8	8	0	0	0
ASV_1208	0	0	0	0	0	0	0	0	0	0	0	0	0	0	0	0	0	0	0	0	0	0	0	0	0	0	0	0	0	0	0	0	0	0	0	0	38	0	0	0
ASV_1209	16	11	0	12	12	48	0	0	0	0	0	0	0	0	0	0	0	0	0	0	0	0	0	0	0	0	0	0	0	0	0	0	0	0	0	0	0	0	0	0
ASV_1210	0	5	13	9	6	0	0	0	0	8	0	0	0	0	0	0	0	0	0	0	0	0	0	0	0	0	0	0	0	0	0	0	0	0	0	0	0	0	0	0
ASV_1211	0	2	0	5	0	0	0	0	20	44	0	0	0	0	0	12	0	0	0	0	0	0	0	0	0	0	0	0	0	0	0	0	0	0	0	0	0	0	0	0
ASV_1212	0	0	0	0	0	0	0	7	0	0	0	0	0	0	27	0	0	0	0	0	0	0	0	0	0	0	0	0	0	0	0	0	0	0	0	17	13	0	19	0
ASV_1213	0	0	0	0	0	0	0	0	55	0	0	0	0	0	0	0	0	0	0	0	0	0	45	0	0	0	0	0	0	0	0	0	0	0	0	0	0	0	0	0
ASV_1214	0	0	0	0	0	0	0	0	0	0	11	0	0	19	0	19	0	18	0	23	0	0	0	0	0	0	0	0	0	0	0	0	0	0	0	0	0	0	0	0
ASV_1215	0	0	0	0	0	0	0	0	0	0	0	0	0	5	3	5	0	0	0	4	0	0	0	0	0	0	0	0	0	0	15	0	0	0	0	23	10	0	14	13
ASV_1216	0	0	0	0	0	0	0	0	0	0	0	0	0	0	102	0	0	0	0	0	0	0	0	0	0	0	0	0	0	0	0	0	0	0	0	0	0	0	0	0
ASV_1217	0	0	0	5	0	0	0	0	0	5	2	0	0	3	0	4	0	0	0	6	0	0	0	0	7	0	0	4	0	0	0	0	0	0	0	11	8	0	6	19
ASV_1218	0	0	0	0	0	0	0	0	0	0	0	0	8	0	9	12	0	0	0	8	0	0	0	0	0	0	0	0	0	0	0	0	0	0	0	0	0	0	0	0
ASV_1219	0	0	0	0	0	0	0	0	0	0	0	0	0	0	0	1	0	0	2	0	0	0	14	0	0	0	0	0	0	0	4	0	0	0	4	5	8	0	30	10
ASV_1220	0	0	0	0	0	0	0	0	0	0	0	0	0	0	0	0	0	0	0	0	0	0	0	0	0	0	0	0	0	0	0	0	0	0	0	22	0	0	0	0
ASV_1221	0	0	0	0	0	0	0	0	0	0	0	0	0	0	0	0	0	0	0	0	85	0	0	0	0	0	0	0	0	0	0	0	0	0	0	0	0	0	0	0
ASV_1222	0	0	0	0	0	0	0	0	0	0	0	0	0	0	0	0	0	0	0	0	0	0	0	0	9	0	0	0	0	0	0	0	0	0	0	0	75	0	0	0
ASV_1223	0	0	0	0	0	0	0	111	0	0	0	0	0	0	0	0	0	0	0	0	0	0	0	0	0	0	0	0	0	0	0	0	0	0	0	0	0	0	0	0
ASV_1224	0	0	0	0	0	0	0	0	52	0	0	7	0	0	0	0	0	9	0	0	0	0	0	0	4	0	0	0	0	0	0	0	0	0	0	5	3	0	0	12
ASV_1225	0	0	0	0	0	0	0	0	0	0	7	0	0	23	0	22	0	18	0	22	0	0	0	0	0	0	0	0	0	0	0	0	0	0	0	0	0	0	0	0
ASV_1226	0	0	0	0	0	0	0	0	0	0	0	0	0	0	0	0	0	0	0	0	0	0	0	0	71	0	0	16	0	0	0	0	0	0	0	0	0	0	0	0
ASV_1227	3	0	0	0	0	0	6	0	10	7	0	0	0	0	0	0	0	2	2	0	0	0	8	0	25	2	0	0	3	0	0	0	0	0	2	0	5	0	8	0
ASV_1228	0	0	21	0	13	39	0	0	0	0	0	1	0	0	0	0	0	0	0	0	0	0	0	0	0	0	0	0	0	0	0	0	0	0	0	0	0	0	0	0
ASV_1229	0	0	0	0	12	0	0	14	10	0	0	0	0	0	0	0	0	0	0	0	0	0	0	0	0	0	0	0	0	0	0	0	0	0	0	0	0	0	0	0
ASV_1230	0	0	0	0	0	0	0	0	0	0	4	44	2	4	0	17	0	0	11	16	0	0	0	0	0	0	0	0	0	0	0	0	0	0	0	0	0	0	0	0
ASV_1231	0	0	0	0	0	0	0	0	0	0	0	11	0	28	0	17	0	16	0	14	0	0	0	0	0	0	0	0	0	0	0	0	0	0	0	0	0	0	0	0
ASV_1232	0	0	0	0	0	0	0	0	0	0	0	0	25	55	0	0	0	24	0	0	0	0	0	0	0	0	0	0	0	0	0	0	0	0	0	0	0	0	0	0
ASV_1233	0	0	0	0	0	0	0	0	0	0	0	0	0	0	0	0	0	0	0	0	0	0	0	0	0	0	0	0	0	0	0	0	0	0	0	0	0	0	0	0
ASV_1234	0	0	0	0	0	0	0	0	0	0	0	0	0	0	0	0	0	0	0	0	0	0	0	0	0	0	0	0	0	0	0	0	0	0	0	8	20	0	0	0
ASV_1235	14	3	0	0	6	59	0	0	0	1	0	0	0	0	0	0	0	0	0	0	0	0	0	0	0	0	0	3	0	0	0	0	0	0	0	0	0	0	0	0
ASV_1236	0	11	5	0	0	0	13	0	0	0	0	0	0	0	0	0	0	0	0	0	0	0	0	0	0	0	0	0	0	0	0	0	0	0	0	0	0	0	0	0
ASV_1237	0	2	0	0	0	0	6	0	8	17	0	0	7	5	0	5	0	9	7	11	0	0	0	0	2	0	0	0	0	0	0	0	0	0	0	8	0	0	0	5
ASV_1238	0	2	3	0	0	0	0	0	4	0	0	0	0	0	0	0	0	0	0	0	0	0	0	0	22	0	0	0	0	0	0	0	0	0	0	0	0	0	5	0
ASV_1239	0	0	0	0	4	0	0	0	45	20	0	0	0	0	0	9	0	0	0	0	0	0	0	0	0	0	0	0	0	0	0	0	0	0	0	0	0	0	0	0
ASV_1240	0	0	11	0	0	7	0	0	0	0	0	0	0	0	0	0	0	0	0	0	0	0	0	0	0	57	0	0	0	0	0	0	12	0	0	0	0	0	0	0
ASV_1241	0	0	0	0	0	0	0	0	31	0	0	0	0	0	22	0	0	0	0	0	0	0	0	0	0	0	0	0	0	0	0	0	0	0	0	0	0	0	0	0
ASV_1242	0	0	0	0	0	0	0	0	105	0	0	0	0	0	0	0	0	0	0	0	0	0	0	0	0	0	0	0	0	0	0	0	0	0	0	0	0	0	0	0
ASV_1243	0	0	0	0	0	0	0	0	0	0	7	10	0	32	0	16	2	0	0	19	0	0	0	0	0	0	0	0	0	0	0	0	0	0	0	0	0	0	0	0
ASV_1244	0	0	0	0	0	0	0	0	0	0	12	36	0	0	0	27	0	0	19	0	0	0	0	0	0	0	0	0	0	0	0	0	0	0	0	0	0	0	0	0
ASV_1245	0	0	0	0	0	0	0	0	0	0	0	0	0	9	0	0	0	0	0	0	0	0	0	0	23	0	0	0	0	0	0	0	0	0	0	0	0	0	28	22
ASV_1246	0	0	0	0	5	0	14	13	0	0	0	0	0	2	0	2	0	0	0	0	0	0	8	2	0	0	0	0	0	0	7	0	0	2	0	0	0	0	5	4
ASV_1247	0	0	0	0	0	21	0	0	0	0	6	0	0	0	0	0	0	0	0	0	5	0	0	0	0	27	13	0	2	0	0	0	1	0	0	0	0	7	0	0
ASV_1248	0	0	0	0	0	0	0	0	0	0	0	0	71	23	0	0	0	0	0	0	0	0	0	0	0	0	0	0	0	0	0	0	0	0	0	0	0	0	0	0
ASV_1249	0	0	0	0	0	1	9	0	0	10	0	13	20	0	0	0	0	0	0	0	0	0	0	9	0	0	0	0	0	0	0	0	0	0	0	19	8	0	0	0
ASV_1250	0	0	0	0	0	0	0	63	0	42	0	0	0	0	0	0	0	0	0	0	0	0	0	0	0	0	0	0	0	0	0	0	0	0	0	0	0	0	0	0
ASV_1251	0	0	0	0	0	0	0	0	0	0	0	46	0	0	0	4	0	0	0	41	0	0	0	0	0	0	0	0	0	0	0	0	0	0	0	0	0	0	0	0
ASV_1252	0	0	0	0	0	0	0	0	0	0	0	0	0	0	0	8	0	0	0	8	0	0	0	0	19	0	0	0	0	0	0	0	0	0	0	5	12	0	3	12
ASV_1253	0	0	0	8	0	0	0	0	0	0	0	0	0	0	0	0	0	0	0	0	0	0	0	0	0	0	0	0	0	0	0	0	0	0	0	0	0	0	0	0
ASV_1254	0	0	0	0	0	10	0	0	16	46	0	0	0	0	0	0	0	0	0	0	0	0	0	0	0	0	0	0	0	0	0	0	0	0	0	0	0	0	27	0
ASV_1255	0	0	0	0	0	0	0	8	1	0	0	0	3	0	0	0	0	0	2	0	0	0	0	0	4	0	0	3	0	0	4	0	0	0	0	0	6	0	0	27
ASV_1256	0	0	0	0	0	0	0	12	0	10	0	2	7	16	0	23	0	4	0	7	0	0	0	0	0	0	0	0	0	0	0	0	0	0	0	0	0	0	0	0
ASV_1257	0	0	0	0	0	0	0	12	0	0	0	0	0	0	0	0	0	0	0	0	0	0	0	0	0	0	0	0	0	0	0	0	0	0	10	0	0	0	0	55
ASV_1258	0	0	0	0	0	0	0	0	0	0	16	0	0	0	0	30	0	0	42	0	0	0	0	0	0	0	0	0	0	0	0	0	0	0	0	0	0	0	0	0
ASV_1259	0	0	0	0	0	0	0	0	0	0	0	5	0	0	0	0	0	0	0	6	0	0	7	0	0	0	0	0	0	0	38	0	0	0	2	28	0	0	0	0
ASV_1260	0	0	0	0	0	0	0	0	0	0	0	0	0	0	0	0	0	0	0	0	0	0	0	0	0	0	0	0	0	80	0	0	0	0	0	0	0	0	0	0
ASV_1261	0	0	0	30	18	0	0	0	0	0	0	0	0	0	0	0	0	0	0	0	0	0	0	0	0	0	0	0	0	0	0	0	0	0	0	0	0	0	0	0
ASV_1262	0	0	0	0	0	0	0	11	0	0	0	2	3	35	10	4	0	5	2	17	0	0	0	0	0	0	6	0	0	0	0	0	0	0	0	0	0	0	0	0
ASV_1263	0	0	0	0	0	0	0	0	23	0	0	0	0	0	0	0	0	0	0	0	0	0	0	0	0	0	0	0	0	0	0	0	0	0	0	0	0	0	0	0
ASV_1264	0	0	0	0	0	0	0	0	0	0	0	0	0	0	0	0	0	92	0	0	0	0	0	0	0	0	0	0	0	0	0	0	0	0	0	0	0	0	0	0
ASV_1265	0	0	0	0	0	0	0	0	0	0	0	0	0	0	0	0	0	0	0	0	6	0	1	0	0	72	0	0	0	0	0	0	0	0	0	0	0	0	0	0
ASV_1266	0	0	2	0	0	0	0	13	11	12	0	0	19	0	0	0	0	19	0	0	0	0	0	0	0	0	0	0	0	0	8	0	0	0	2	0	0	0	0	5
ASV_1267	0	0	0	0	0	0	0	19	0	0	0	0	0	0	0	0	0	0	0	0	0	0	0	0	0	0	0	0	0	0	4	0	0	0	0	21	0	0	0	13
ASV_1268	0	0	0	0	0	0	0	0	27	0	0	0	0	0	0	0	0	0	0	0	0	0	12	0	13	0	0	0	0	0	0	0	0	0	0	0	0	0	0	0
ASV_1269	0	0	0	0	0	0	0	0	0	0	6	15	0	6	3	44	0	4	2	9	0	0	0	0	0	0	0	0	0	0	0	0	0	0	0	0	0	0	0	0
ASV_1270	0	0	0	0	0	0	0	0	0	0	0	0	0	92	0	0	0	0	0	0	0	0	0	0	0	0	0	0	0	0	0	0	0	0	0	0	0	0	0	0
ASV_1271	0	0	0	0	0	0	0	0	0	0	0	0	0	0	0	0	0	0	0	0	0	0	0	0	0	0	0	0	0	0	0	0	0	0	0	0	0	0	0	0
ASV_1272	0	0	0	0	0	0	0	0	0	0	0	0	0	0	0	0	0	0	0	0	0	0	32	0	0	0	0	0	0	0	0	0	0	0	0	12	17	0	16	0
ASV_1273	0	0	0	0	0	0	0	0	0	0	0	0	0	0	0	0	0	0	0	0	0	0	0	0	9	0	0	0	0	0	0	0	0	0	6	0	50	21	0	0
ASV_1274	0	0	0	0	0	0	0	0	0	0	0	0	0	0	0	0	0	0	0	0	0	0	0	0	0	0	0	0	0	0	0	0	0	0	0	0	0	83	0	0
ASV_1275	0	0	0	0	0	0	0	0	0	0	0	0	0	0	0	0	0	0	0	0	0	0	0	0	0	0	0	0	0	0	0	0	0	0	0	0	0	76	0	0
ASV_1276	0	0	0	0	0	0	3	7	3	0	3	0	1	3	0	2	2	0	0	0	0	0	0	0	0	0	0	0	0	0	0	0	0	0	0	0	0	0	2	0
ASV_1277	0	0	0	0	0	0	0	0	0	37	0	0	24	0	0	0	0	0	0	0	0	0	0	0	15	0	0	0	0	0	0	0	0	0	0	0	0	0	0	0
ASV_1278	0	0	0	0	0	0	0	0	0	0	0	0	3	4	0	0	0	0	0	0	0	0	8	0	12	0	9	0	0	0	10	0	0	0	0	0	10	0	9	12
ASV_1279	0	0	0	0	0	0	0	0	0	0	0	0	0	0	0	19	0	0	0	0	0	0	0	7	0	0	0	0	0	0	0	0	0	0	0	44	10	0	0	0
ASV_1280	0	0	0	0	0	0	0	0	0	0	0	0	0	0	0	0	0	21	0	65	0	0	0	0	0	0	0	0	0	0	0	0	0	0	0	0	0	0	0	0
ASV_1281	0	0	0	0	0	0	0	0	0	0	0	0	0	0	0	0	0	13	0	0	0	0	0	0	5	0	0	0	0	0	0	0	0	0	0	9	0	0	0	0
ASV_1282	0	0	0	0	0	0	0	0	0	0	0	0	0	0	0	0	0	0	0	0	0	0	34	0	7	0	0	0	0	0	0	0	0	0	4	0	0	0	0	24
ASV_1283	0	0	0	0	0	0	0	0	0	0	0	0	0	0	0	0	0	0	0	0	0	0	0	0	0	0	0	0	0	0	86	0	0	0	0	0	0	0	0	0
ASV_1284	0	0	0	0	0	0	17	0	0	0	0	6	0	0	0	0	0	0	2	0	0	0	0	0	0	0	0	0	0	0	2	0	0	0	0	3	0	0	0	0
ASV_1285	0	0	0	0	0	0	2	4	0	2	0	0	0	3	0	0	0	0	0	0	0	0	7	0	4	0	3	0	0	0	9	0	0	0	0	7	6	0	12	7
ASV_1286	0	0	0	0	0	0	18	0	0	0	0	0	0	0	0	0	0	0	0	0	0	0	0	0	0	0	0	0	0	0	0	0	0	0	0	0	0	0	0	0
ASV_1287	0	0	0	0	0	0	0	26	0	0	5	4	14	5	0	7	0	23	3	7	0	0	0	0	0	0	0	0	0	0	0	0	0	0	0	0	0	0	0	0
ASV_1288	0	0	0	0	0	0	0	0	0	0	0	0	29	0	0	0	0	0	0	0	0	0	0	0	0	0	0	0	0	4	0	0	0	0	0	12	0	0	0	0
ASV_1289	0	0	0	0	0	0	0	0	0	0	0	0	0	0	0	0	0	0	0	0	0	0	0	0	0	0	0	0	0	0	0	0	0	0	0	0	0	0	0	0
ASV_1290	25	0	20	0	0	0	0	0	0	0	0	0	0	0	0	0	0	0	0	0	0	0	0	0	0	0	0	0	0	0	0	0	0	0	0	0	0	0	0	0
ASV_1291	0	1	0	0	0	0	0	9	7	0	0	0	0	0	0	0	0	0	0	0	0	0	5	0	4	0	0	0	0	0	3	0	0	0	0	1	0	0	0	3
ASV_1292	0	0	0	0	0	48	26	0	0	0	0	0	0	0	0	0	0	0	3	0	0	0	0	0	0	0	0	0	0	0	0	0	0	0	0	0	0	0	0	0
ASV_1293	0	0	0	0	0	0	68	0	0	0	0	0	0	0	0	0	0	0	0	0	0	0	0	0	0	0	0	0	0	0	0	0	0	0	0	0	0	0	0	0
ASV_1294	0	0	0	0	0	0	0	0	13	0	0	0	0	0	0	0	0	0	0	0	0	0	6	0	0	0	0	0	0	0	0	0	0	0	0	22	0	0	0	16
ASV_1295	0	0	0	0	0	0	0	0	0	0	8	19	0	10	0	24	0	34	0	0	0	0	0	0	0	0	0	0	0	0	0	0	0	0	0	0	0	0	0	0
ASV_1296	0	0	0	0	0	0	0	0	0	0	0	0	11	0	0	0	0	0	2	0	0	0	10	0	0	0	0	0	0	0	10	0	0	0	0	0	42	0	0	0
ASV_1297	0	0	0	0	0	0	0	0	0	0	0	0	0	19	0	26	0	0	44	0	0	0	0	0	0	0	0	0	0	0	0	0	0	0	0	0	0	0	0	0
ASV_1298	0	0	0	0	0	0	0	0	0	0	0	0	0	0	0	0	0	0	0	12	0	0	22	0	0	0	0	0	0	0	0	0	0	0	0	0	0	0	0	28
ASV_1299	0	0	0	0	0	0	0	0	0	0	0	0	0	0	0	0	0	0	0	0	0	0	0	0	0	0	0	0	0	0	0	0	0	0	0	46	23	0	18	0
ASV_1300	0	0	0	0	0	0	0	0	0	0	0	0	0	0	0	0	0	0	0	0	0	0	0	0	0	0	0	0	0	0	0	0	0	0	0	0	0	0	0	62
ASV_1301	0	0	0	0	0	0	0	0	0	0	0	0	0	0	26	0	0	4	0	34	0	0	11	0	0	0	0	0	0	0	9	0	0	0	0	4	0	0	0	0
ASV_1302	0	0	0	0	0	0	0	0	0	0	0	0	0	0	0	0	0	0	0	0	0	0	0	0	0	0	0	0	0	46	0	0	26	0	0	0	0	0	0	0
ASV_1303	0	0	0	0	0	71	0	0	0	0	0	0	0	0	0	0	0	0	0	0	0	1	0	0	0	0	0	0	0	0	0	0	0	0	0	0	0	0	0	0
ASV_1304	0	0	0	0	0	0	3	0	0	0	3	5	10	9	0	7	0	9	0	0	0	0	5	0	0	0	0	0	0	0	3	0	0	0	0	7	8	0	0	7
ASV_1305	0	0	0	0	0	0	0	17	19	0	0	0	0	0	0	0	0	0	0	0	0	0	0	0	0	0	0	0	0	0	0	0	0	0	0	0	0	0	0	0
ASV_1306	0	0	0	0	0	0	0	0	0	0	4	0	0	0	0	23	0	27	12	18	0	0	0	0	0	0	0	0	0	0	0	0	0	0	0	0	0	0	0	0
ASV_1307	0	0	0	0	0	0	0	0	0	0	9	0	7	0	10	0	0	0	0	12	0	0	11	0	0	0	0	0	0	0	0	0	0	0	0	0	0	0	0	26
ASV_1308	0	0	0	0	0	0	0	0	0	0	0	56	0	0	0	0	0	42	0	0	0	0	0	0	0	0	0	0	0	0	0	0	0	0	0	0	0	0	0	0
ASV_1309	0	0	0	0	0	0	0	0	0	0	0	0	0	5	5	11	0	9	0	4	0	0	0	0	21	0	0	0	0	0	0	0	0	0	0	4	6	0	9	0
ASV_1310	0	0	11	0	0	0	0	0	0	0	0	0	0	41	0	0	0	0	0	0	0	0	0	0	0	0	0	0	0	0	0	0	0	0	0	0	0	0	0	0
ASV_1311	0	0	0	3	0	0	6	7	6	0	0	0	5	0	0	0	0	5	0	2	0	0	0	0	6	0	0	0	0	0	8	0	0	0	0	7	4	0	8	5
ASV_1312	0	0	0	0	0	0	0	5	0	0	0	5	11	5	4	5	0	3	0	3	0	0	3	1	5	0	0	0	0	0	6	0	0	0	0	3	0	0	0	7
ASV_1313	0	0	0	0	0	0	0	0	13	0	0	0	0	0	0	0	0	0	0	0	0	0	7	0	0	0	0	0	0	0	26	0	0	0	9	0	0	0	0	10
ASV_1314	0	0	0	0	0	0	0	0	27	0	0	0	0	0	0	0	0	0	0	0	10	0	0	0	0	0	0	0	0	0	0	0	0	0	0	0	0	0	0	0
ASV_1315	0	0	0	0	0	0	0	0	0	0	12	15	14	0	0	16	0	0	16	13	0	0	0	0	0	0	0	0	0	0	0	0	0	0	0	0	0	0	0	0
ASV_1316	0	0	0	0	0	0	0	0	0	0	0	0	0	0	0	0	0	0	0	0	1	0	0	0	0	0	0	0	0	0	0	0	0	0	0	0	0	0	0	0
ASV_1317	0	0	0	14	0	0	19	0	0	27	0	0	0	0	0	0	0	0	0	0	0	0	0	0	0	0	0	0	0	0	0	0	0	0	0	0	0	0	6	0
ASV_1318	0	0	0	0	0	0	10	0	0	0	0	0	3	0	0	4	0	0	0	0	0	0	8	0	6	0	0	0	0	0	0	0	0	0	0	0	8	0	7	10
ASV_1319	0	0	0	0	0	0	0	0	0	36	0	0	0	0	0	0	0	0	0	0	0	0	7	0	5	0	0	0	0	0	0	0	0	0	0	0	17	0	0	0
ASV_1320	0	0	0	0	0	0	0	0	0	0	5	20	5	16	0	12	0	0	0	26	0	0	0	0	0	0	0	0	0	0	0	0	0	0	0	0	0	0	0	0
ASV_1321	0	0	0	0	0	0	0	0	0	0	0	0	55	0	0	0	0	14	0	17	0	0	0	0	0	0	0	0	0	0	0	0	0	0	0	0	0	0	0	0
ASV_1322	0	0	0	0	0	0	0	0	0	0	0	0	0	0	0	0	0	0	0	0	0	0	57	0	0	0	0	0	0	0	0	0	0	0	0	0	0	0	0	0
ASV_1323	0	0	0	0	0	0	0	0	0	0	0	0	0	0	0	0	0	0	0	0	0	0	0	0	53	0	3	0	0	0	0	0	0	0	0	0	13	0	0	0
ASV_1324	14	20	0	5	18	26	0	0	0	0	0	0	0	0	0	0	0	0	0	0	0	0	0	0	0	0	0	0	0	0	0	0	0	0	0	0	0	0	0	0
ASV_1325	0	0	0	0	0	23	0	0	0	0	0	0	0	0	0	0	0	0	0	0	0	0	0	0	0	0	0	0	0	0	0	0	0	0	0	0	0	0	0	0
ASV_1326	0	0	0	0	0	0	0	0	40	25	0	0	0	0	0	0	0	0	0	0	0	0	0	0	0	0	0	0	0	0	0	0	0	0	0	0	0	0	0	0
ASV_1327	0	0	0	0	0	0	0	0	0	0	7	0	11	20	0	0	0	7	2	40	0	0	0	0	0	0	0	0	0	0	0	0	0	0	0	0	0	0	0	0
ASV_1328	0	0	0	0	0	0	0	0	0	0	0	0	0	16	0	0	5	0	0	0	0	0	0	0	39	0	0	0	0	0	0	0	0	0	0	0	0	0	12	0
ASV_1329	0	0	0	0	0	0	0	0	0	0	0	0	0	0	10	0	0	0	0	27	0	0	0	0	0	0	0	0	0	0	0	0	0	0	0	0	0	0	0	42
ASV_1330	0	0	0	0	0	0	0	0	0	0	0	0	0	0	0	0	0	0	0	0	0	0	0	0	0	1	0	9	21	20	0	17	0	0	0	0	0	0	0	6
ASV_1331	0	8	0	1	0	0	11	16	5	0	0	0	0	0	0	0	0	0	0	0	0	0	0	0	0	0	0	0	0	0	0	0	0	0	0	0	0	0	0	0
ASV_1332	0	0	42	0	0	0	0	0	0	0	0	0	0	0	0	0	0	0	0	0	0	0	0	0	0	0	0	0	0	0	0	0	0	0	0	0	0	0	0	0
ASV_1333	0	0	0	0	0	4	0	0	0	0	0	0	0	0	0	0	0	0	0	0	14	43	0	0	0	0	0	0	0	0	0	0	0	0	0	0	0	0	0	0
ASV_1334	0	0	0	0	0	0	7	0	0	45	0	0	0	0	0	0	0	9	0	0	0	0	15	0	0	0	0	0	0	0	0	0	0	0	0	11	0	0	0	0
ASV_1335	0	0	0	0	0	0	0	0	33	0	0	0	0	0	0	0	0	0	0	0	0	0	0	0	0	0	0	0	0	0	0	0	0	0	0	0	0	0	0	0
ASV_1336	0	0	0	0	0	0	0	0	30	0	0	0	0	0	0	0	0	0	0	0	0	0	0	0	0	0	0	0	0	0	0	0	0	0	0	0	0	0	0	0
ASV_1337	0	0	0	0	0	0	0	0	0	0	14	32	0	0	0	0	0	5	0	35	0	0	0	0	0	0	0	0	0	0	0	0	0	0	0	0	0	0	0	0
ASV_1338	0	0	0	0	0	0	0	0	0	0	3	0	0	3	0	0	0	15	0	6	0	0	0	0	5	0	0	0	0	0	0	0	0	0	0	1	16	0	0	24
ASV_1339	0	0	0	0	0	0	0	0	0	0	0	0	10	17	0	17	0	0	0	0	0	0	0	3	0	0	0	0	0	0	0	0	0	0	0	16	0	0	0	5
ASV_1340	0	0	0	0	0	0	0	0	0	0	0	0	0	26	0	24	0	6	0	18	0	0	0	0	0	0	0	0	0	0	0	0	0	0	0	0	0	0	8	0
ASV_1341	0	0	0	0	0	0	0	0	0	0	0	0	0	0	0	0	0	0	0	0	0	0	0	0	0	0	0	0	0	0	0	0	0	0	0	0	0	0	0	0
ASV_1342	17	17	0	9	0	23	0	0	4	0	0	0	0	0	0	0	0	0	0	0	0	0	0	0	0	0	0	0	0	0	0	0	0	0	0	0	0	0	0	0
ASV_1343	28	0	0	0	0	0	0	0	0	0	0	0	0	0	0	0	0	0	0	0	0	0	0	0	0	0	0	0	0	0	0	0	0	0	0	0	0	0	0	0
ASV_1344	0	0	0	0	0	0	0	26	44	0	0	0	0	0	0	0	0	0	0	0	0	0	10	0	0	0	0	0	0	0	0	0	0	0	0	3	0	0	0	0
ASV_1345	0	0	0	0	0	0	0	2	1	0	0	1	4	5	1	0	0	3	0	0	0	0	0	0	0	0	0	0	0	0	4	0	0	0	0	4	4	0	11	0
ASV_1346	0	0	0	0	0	0	0	0	0	0	0	0	0	0	0	0	0	0	0	0	77	0	0	0	0	0	0	0	0	0	0	0	0	0	0	0	0	0	0	0
ASV_1347	2	0	0	0	0	0	0	0	8	9	0	4	0	0	0	4	0	0	0	0	0	0	5	0	0	0	0	0	0	0	0	0	0	0	3	2	3	0	6	6
ASV_1348	0	0	2	0	0	0	0	0	0	0	0	0	11	0	0	4	0	0	0	0	0	0	0	0	0	0	0	0	0	0	0	0	0	0	0	0	0	0	0	0
ASV_1349	0	0	0	0	0	0	0	9	0	0	0	3	11	0	0	5	0	18	6	0	0	0	0	0	6	0	0	0	0	0	0	0	0	0	0	0	0	0	0	0
ASV_1350	0	0	0	0	0	0	0	0	66	0	0	0	0	0	0	0	0	0	0	0	0	0	0	0	0	0	0	0	0	0	0	0	0	0	0	0	0	0	0	0
ASV_1351	0	0	0	0	0	0	0	0	15	9	0	0	0	0	0	0	0	0	0	0	0	10	20	0	7	0	0	0	0	0	0	0	0	0	0	0	0	0	8	0
ASV_1352	0	0	0	0	0	0	0	0	0	0	2	18	10	6	0	21	0	10	0	11	0	0	0	0	0	0	0	0	0	0	0	0	0	0	0	0	0	0	0	0
ASV_1353	0	0	0	0	0	0	0	0	0	0	5	16	4	8	0	2	0	4	4	41	0	0	0	0	0	0	0	0	0	0	0	0	0	0	0	0	0	0	0	0
ASV_1354	0	0	0	0	0	0	0	0	0	0	0	73	0	0	0	0	0	0	0	0	0	0	0	0	0	0	0	0	0	0	0	0	0	0	0	0	0	0	0	0
ASV_1355	0	0	0	0	0	0	0	0	0	0	0	0	0	0	0	0	0	2	0	0	0	0	0	0	0	0	0	0	0	0	11	1	0	0	0	8	0	0	2	9
ASV_1356	0	0	0	0	0	0	0	0	0	0	0	0	0	0	0	0	0	0	0	0	0	60	0	0	0	0	0	0	0	0	0	0	0	0	0	0	0	0	0	0
ASV_1357	0	0	0	0	0	0	0	0	0	0	0	0	0	0	0	0	0	0	0	0	0	0	0	0	0	0	0	0	0	73	0	0	0	0	0	0	0	0	0	0
ASV_1358	31	12	0	0	10	17	0	4	2	5	0	0	0	0	0	0	0	0	0	0	0	0	0	0	0	0	0	0	0	0	0	0	0	0	0	0	0	0	0	0
ASV_1359	11	0	0	0	0	0	0	0	0	0	0	3	9	0	0	6	0	34	3	0	0	0	3	0	0	0	0	0	0	0	0	0	0	0	9	0	0	0	0	0
ASV_1360	0	0	0	33	7	0	0	0	0	0	0	0	0	0	0	0	0	0	0	0	0	0	0	0	0	0	0	0	0	0	0	0	0	0	0	0	0	0	0	0
ASV_1361	0	0	0	0	0	64	0	0	0	0	0	0	0	0	0	0	0	0	0	0	0	0	0	0	0	0	0	0	0	0	0	0	0	0	0	0	0	0	0	0
ASV_1362	0	0	0	0	0	0	0	0	0	0	0	0	33	17	0	0	0	12	0	26	0	0	0	0	0	0	0	0	0	0	0	0	0	0	0	0	0	0	0	0
ASV_1363	0	0	0	0	0	0	0	0	0	0	0	0	22	0	0	0	0	58	0	0	0	0	0	0	0	0	0	0	0	0	0	0	0	0	0	0	0	0	0	0
ASV_1364	0	0	0	0	0	0	0	0	0	0	0	0	0	0	0	0	0	0	0	0	41	0	0	0	0	0	0	0	0	0	0	24	0	0	0	0	0	0	0	0
ASV_1365	0	0	0	0	0	0	0	0	0	0	0	0	0	0	0	0	0	0	0	0	0	0	0	0	0	40	0	39	0	0	0	0	0	0	0	0	0	0	0	0
ASV_1366	12	0	53	5	5	0	0	0	3	0	0	0	0	0	0	0	0	0	0	0	0	0	0	0	0	0	0	0	0	0	0	0	0	0	0	0	0	9	0	0
ASV_1367	0	0	0	7	0	0	51	14	0	0	0	0	0	0	0	0	0	0	0	0	0	0	0	0	0	0	0	0	0	0	0	0	0	0	0	0	0	0	0	0
ASV_1368	0	0	0	0	0	0	0	4	9	9	0	3	5	0	0	0	0	5	5	0	0	0	9	0	0	0	0	0	0	0	0	0	0	0	0	0	2	0	7	0
ASV_1369	0	0	0	0	0	0	0	18	0	50	0	0	0	0	0	0	0	0	0	0	0	0	0	0	15	0	0	0	0	0	0	0	0	0	0	0	0	0	0	0
ASV_1370	0	0	0	0	0	0	0	0	0	0	0	0	52	0	0	27	0	0	0	0	0	0	0	0	0	0	0	0	0	0	0	0	0	0	0	0	0	0	0	0
ASV_1371	0	0	0	0	0	0	0	0	0	0	0	0	0	0	0	0	0	0	0	0	0	51	0	0	0	0	0	0	0	8	0	0	0	0	0	0	0	0	0	0
ASV_1372	0	0	0	5	0	0	0	0	0	0	0	0	0	0	0	0	0	0	0	0	0	0	0	0	0	0	0	0	0	0	0	0	0	0	0	21	0	0	0	0
ASV_1373	0	0	0	0	0	0	19	4	0	6	0	0	0	0	0	0	0	0	0	0	0	0	0	0	0	0	0	0	0	0	0	0	0	0	0	0	0	0	0	0
ASV_1374	0	0	0	0	0	0	0	0	0	4	0	0	0	0	0	0	0	0	0	0	0	0	11	2	7	0	0	0	0	0	17	0	0	0	0	16	0	0	7	8
ASV_1375	0	0	0	0	0	0	0	0	0	0	0	6	0	0	17	6	0	6	0	9	0	0	0	0	0	0	0	0	0	0	0	0	0	0	0	15	14	0	0	0
ASV_1376	0	0	0	0	0	0	0	0	0	0	0	0	8	0	0	0	0	0	0	23	0	0	0	0	9	0	0	0	0	0	0	0	0	0	0	0	0	0	0	12
ASV_1377	0	0	0	0	0	0	0	0	0	0	0	0	0	0	0	0	0	0	0	0	0	0	0	0	0	0	0	0	0	0	0	0	0	0	0	0	0	0	0	0
ASV_1378	0	0	0	0	0	0	0	0	0	0	0	0	0	0	0	0	0	0	0	0	0	0	0	0	0	0	0	0	0	0	0	0	0	0	0	0	0	0	0	0
ASV_1379	0	0	0	0	0	0	0	0	0	0	0	0	0	0	0	0	0	0	0	0	0	62	0	0	0	0	0	0	0	0	0	0	0	0	0	0	0	0	0	0
ASV_1380	0	0	0	0	0	0	0	0	0	0	0	0	0	0	0	0	0	0	0	0	0	0	0	0	0	0	14	0	0	0	0	0	0	0	0	19	8	0	28	0
ASV_1381	0	0	0	0	0	0	0	0	0	0	0	0	0	0	0	0	0	0	0	0	0	0	0	0	0	0	0	0	0	0	26	0	0	0	5	23	0	0	18	0
ASV_1382	26	0	9	8	0	0	0	0	0	0	0	0	0	0	0	0	0	0	0	0	0	0	0	0	0	0	0	0	0	0	0	0	0	0	0	0	0	0	0	0
ASV_1383	0	15	30	0	32	0	0	0	0	0	0	0	0	0	0	0	0	0	0	0	0	0	0	0	0	0	0	0	0	0	0	0	0	0	0	0	0	0	0	0
ASV_1384	0	0	17	0	0	0	0	0	0	0	0	25	7	5	0	0	0	0	0	14	0	0	0	0	0	0	0	0	0	0	0	0	0	0	0	0	0	0	0	0
ASV_1385	0	0	0	0	0	0	48	0	0	0	0	0	0	38	0	0	0	0	0	0	0	0	0	0	0	0	0	0	0	0	0	4	0	0	0	0	0	0	0	0
ASV_1386	0	0	0	0	0	0	0	0	0	0	6	27	10	0	0	10	0	10	0	26	0	0	0	0	0	0	0	0	0	0	0	0	0	0	0	0	0	0	0	0
ASV_1387	0	0	0	0	0	0	0	0	0	0	0	0	5	8	8	11	0	5	0	0	0	0	0	3	7	0	0	0	0	0	1	0	0	0	0	0	0	0	9	9
ASV_1388	0	0	0	0	0	0	0	0	0	0	0	0	0	6	0	3	0	0	0	0	0	0	6	0	3	0	0	0	0	0	8	0	0	0	0	11	8	0	13	13
ASV_1389	0	0	0	0	0	0	0	0	0	0	0	0	0	0	0	0	0	0	0	19	0	0	0	0	0	0	0	0	0	0	0	0	0	0	0	0	0	0	0	0
ASV_1390	0	0	0	0	0	0	0	0	0	0	0	0	0	0	0	0	0	0	0	0	0	0	72	0	0	0	0	0	0	0	0	0	0	0	0	0	0	0	0	0
ASV_1391	0	0	0	0	0	0	0	0	0	0	0	0	0	0	0	0	0	0	0	0	0	0	0	0	0	0	0	0	0	0	0	0	0	0	0	0	77	0	0	0
ASV_1392	0	13	0	0	0	0	0	13	17	0	0	0	0	0	0	0	0	0	0	0	0	0	0	0	0	0	0	0	0	0	0	0	0	0	0	0	0	0	0	0
ASV_1393	0	0	3	0	0	0	0	0	0	0	0	1	5	0	0	4	0	0	0	6	0	0	10	0	3	0	0	0	0	0	0	0	0	0	0	0	0	0	0	0
ASV_1394	0	0	0	8	6	0	5	12	3	0	0	0	0	0	0	0	0	0	0	0	0	0	0	0	0	0	0	0	0	0	0	0	0	0	0	0	0	0	0	0
ASV_1395	0	0	0	21	16	0	0	0	0	0	0	0	0	0	0	0	0	0	0	0	0	0	0	0	0	0	0	0	0	0	0	0	0	0	0	0	0	0	0	0
ASV_1396	0	0	0	0	0	65	0	0	0	0	0	0	0	0	0	0	0	0	0	0	0	0	0	0	0	0	0	0	0	0	0	0	0	0	0	0	0	0	0	0
ASV_1397	0	0	0	0	0	0	0	21	0	0	0	0	0	0	0	0	0	0	0	0	0	0	0	0	0	0	0	0	0	0	0	0	0	0	0	0	0	0	0	0
ASV_1398	0	0	0	0	0	0	0	0	0	5	0	0	11	15	0	17	0	0	0	0	6	0	0	3	0	0	0	3	0	0	0	0	0	0	0	14	0	0	0	0
ASV_1399	0	0	0	0	0	0	0	0	0	12	0	0	0	0	0	0	0	0	0	0	0	0	0	0	0	0	0	0	0	0	0	0	0	0	0	7	0	11	19	0
ASV_1400	0	0	0	0	0	0	0	0	0	0	0	0	16	0	0	34	0	0	20	0	0	0	0	0	0	0	0	0	0	0	0	0	0	0	0	0	0	0	0	0
ASV_1401	0	0	0	0	0	0	0	0	0	0	0	0	4	4	0	2	0	4	0	0	0	0	2	0	10	0	0	0	0	0	4	0	0	0	0	12	5	0	4	15
ASV_1402	0	0	0	0	0	0	0	0	0	0	0	0	0	0	0	0	0	0	0	0	0	0	0	0	0	0	0	0	0	0	0	0	12	0	0	0	0	58	0	0
ASV_1403	0	0	0	0	0	0	0	0	0	0	0	0	0	0	0	0	0	0	0	0	0	0	0	0	0	0	0	0	0	0	0	0	0	0	0	0	0	0	68	0
ASV_1404	3	15	0	15	2	32	0	0	0	0	0	0	0	0	0	0	0	0	0	0	0	0	0	0	0	0	0	0	0	0	0	0	0	0	0	0	0	0	0	0
ASV_1405	0	0	0	0	4	0	0	26	0	0	0	0	0	0	0	0	0	0	0	0	0	0	0	0	0	0	0	0	0	0	0	0	0	0	0	0	0	0	0	0
ASV_1406	0	0	0	0	0	0	0	18	0	0	0	0	0	0	0	0	0	0	0	0	0	0	0	0	0	0	0	0	0	0	6	0	0	0	0	0	0	0	6	4
ASV_1407	0	0	0	0	0	0	0	0	42	0	0	0	0	0	0	0	0	0	0	0	0	0	20	0	0	0	0	5	0	0	0	0	0	0	0	0	0	0	0	0
ASV_1408	0	0	0	0	0	0	0	0	0	0	3	15	0	0	0	40	0	0	10	0	0	0	0	0	0	0	0	0	0	0	0	0	0	0	0	0	0	0	0	0
ASV_1409	0	0	0	0	0	0	0	0	0	0	0	12	0	10	0	0	0	0	0	0	0	0	0	0	0	0	0	0	0	0	0	0	0	0	0	0	0	0	9	11
ASV_1410	0	0	0	0	0	0	0	0	0	0	0	10	0	14	0	0	0	19	13	28	0	0	0	0	0	0	0	0	0	0	0	0	0	0	0	0	0	0	0	0
ASV_1411	0	0	0	0	0	0	0	0	0	0	0	0	0	0	0	0	0	0	0	0	0	0	0	0	0	0	0	0	0	0	0	0	0	0	0	0	0	0	8	0
ASV_1412	0	0	0	0	0	0	0	0	0	0	0	0	0	0	0	0	0	0	0	0	0	0	0	0	0	0	0	0	0	0	0	0	0	0	0	0	38	0	0	0
ASV_1413	0	0	0	0	0	0	0	0	0	0	0	0	0	0	0	0	0	0	0	0	0	0	0	0	0	0	0	0	0	0	46	0	0	0	0	0	0	0	0	0
ASV_1414	18	0	17	0	0	0	0	0	0	0	0	0	0	0	0	0	0	0	0	0	0	0	0	0	0	0	0	0	0	0	0	0	0	0	0	0	0	0	0	0
ASV_1415	0	0	0	0	0	0	0	0	13	0	0	5	0	17	0	8	0	0	0	0	0	0	7	0	17	0	0	0	0	0	0	0	0	0	0	0	0	0	0	0
ASV_1416	0	0	0	0	0	0	0	0	0	0	0	48	0	0	0	13	0	0	0	17	0	0	0	0	0	0	0	0	0	0	0	0	0	0	0	0	0	0	0	0
ASV_1417	0	0	0	0	0	0	0	0	0	0	0	0	18	0	0	0	0	0	0	0	0	0	0	0	0	0	0	0	0	0	8	0	0	0	0	0	39	0	0	9
ASV_1418	0	0	0	0	0	0	0	0	0	0	0	0	0	0	0	0	0	0	0	0	0	0	0	0	0	0	0	71	0	0	0	0	0	0	0	0	0	0	0	0
ASV_1419	0	0	0	0	0	0	100	0	0	0	0	0	0	0	0	0	0	0	0	0	0	0	0	0	0	0	0	0	0	0	0	0	0	0	0	0	0	0	0	0
ASV_1420	0	0	0	0	0	0	0	13	23	0	0	0	0	0	0	0	0	0	0	0	0	0	0	0	0	0	0	0	0	0	0	0	0	0	0	0	0	0	0	0
ASV_1421	0	0	0	0	0	0	0	7	23	8	0	0	0	0	0	0	0	0	0	0	0	0	0	0	0	0	4	0	0	0	0	0	0	0	0	0	25	0	0	0
ASV_1422	0	0	0	0	0	0	0	0	0	0	14	4	9	0	0	12	0	4	23	0	0	0	0	0	0	0	0	0	0	0	0	0	0	0	0	0	0	0	0	0
ASV_1423	0	0	0	0	0	0	0	0	0	0	0	15	2	11	26	4	0	4	0	14	0	0	4	0	0	0	0	0	0	0	0	0	0	0	0	0	0	0	0	0
ASV_1424	0	0	0	0	0	0	0	0	0	0	0	0	0	0	0	0	0	0	0	0	0	0	0	0	0	0	0	0	0	0	0	0	0	0	0	0	0	0	0	0
ASV_1425	17	0	0	0	0	0	0	0	0	0	0	0	0	0	0	0	0	0	0	0	0	0	0	0	0	0	0	0	0	0	0	0	0	0	0	0	0	0	0	0
ASV_1426	0	12	0	0	28	26	0	0	0	0	0	0	0	0	0	0	0	0	0	0	0	0	0	0	0	0	0	0	0	0	0	0	0	0	0	0	0	0	0	0
ASV_1427	0	0	0	0	0	0	41	0	0	0	0	0	0	0	0	0	0	0	0	0	0	0	0	0	0	0	0	0	0	0	0	0	0	0	0	0	0	0	0	0
ASV_1428	0	0	0	0	0	0	0	52	0	0	0	0	0	0	0	0	0	31	0	0	0	0	0	0	0	0	0	0	0	0	0	0	0	0	0	0	0	0	0	0
ASV_1429	0	0	0	0	0	0	0	0	0	0	0	3	0	0	0	0	0	0	0	0	0	0	0	0	20	0	0	0	0	0	0	0	0	0	0	0	2	0	0	0
ASV_1430	0	0	0	0	0	0	0	0	0	0	0	0	6	2	0	0	0	0	0	9	0	0	0	0	3	0	3	0	0	0	3	0	0	0	0	13	2	0	0	15
ASV_1431	0	0	0	0	0	0	0	0	0	0	0	0	0	0	17	0	0	0	18	0	0	0	0	0	0	0	0	0	0	11	3	0	9	0	10	0	0	0	0	0
ASV_1432	0	0	0	0	0	0	0	0	0	0	0	0	0	0	0	49	0	13	10	2	0	0	0	0	0	0	0	0	0	0	0	0	0	0	0	0	0	0	0	0
ASV_1433	0	0	0	0	0	0	0	0	0	0	0	0	0	0	0	0	0	0	0	0	0	0	7	0	0	0	0	0	0	0	0	0	0	0	0	0	0	0	0	0
ASV_1434	0	0	0	0	0	0	0	0	0	0	0	0	0	0	0	0	0	0	0	0	0	0	0	0	0	0	0	0	0	0	0	0	0	0	0	0	0	0	0	0
ASV_1435	0	0	0	0	0	0	0	0	0	0	0	0	0	0	0	0	0	0	0	0	0	0	0	0	0	0	0	0	0	0	0	0	0	0	0	12	0	0	50	0
ASV_1436	0	0	0	0	0	0	0	0	0	0	0	0	0	0	0	0	0	0	0	0	0	0	0	0	0	0	0	0	0	0	0	0	0	0	0	0	0	0	0	69
ASV_1437	33	0	13	11	7	0	0	0	0	0	0	0	0	0	0	0	0	0	0	0	0	0	0	0	0	0	0	0	0	0	0	0	0	0	0	0	0	0	0	0
ASV_1438	6	0	0	0	0	0	0	5	14	0	0	0	0	0	0	0	0	0	0	0	0	0	1	0	3	0	4	0	0	0	0	0	0	0	0	0	10	0	17	9
ASV_1439	0	0	6	0	0	0	0	0	0	20	0	0	7	11	0	0	0	0	0	11	0	0	0	0	0	0	0	0	0	0	0	0	0	0	0	0	0	0	0	0
ASV_1440	0	0	0	0	0	0	0	4	6	0	0	0	0	0	0	4	0	0	0	0	0	0	0	0	0	0	0	0	0	0	0	0	0	0	0	4	5	0	6	0
ASV_1441	0	0	0	0	0	0	0	0	0	48	0	0	0	0	0	0	0	0	0	0	0	0	0	0	6	0	0	0	0	0	0	0	0	0	0	0	0	0	0	0
ASV_1442	0	0	0	0	0	0	0	0	0	12	0	0	0	0	0	0	0	0	0	0	0	0	4	0	0	0	0	0	0	0	0	0	0	0	0	10	0	0	22	0
ASV_1443	0	0	0	0	0	0	0	0	0	0	0	0	0	0	0	0	0	0	0	0	0	0	0	0	0	0	0	3	0	0	18	0	0	0	0	0	14	0	0	32
ASV_1444	14	0	0	0	0	0	0	0	0	0	0	0	0	0	0	0	0	0	0	0	0	0	4	0	0	0	0	0	0	0	0	0	0	0	0	0	0	0	0	0
ASV_1445	0	0	0	0	0	55	0	0	0	0	0	0	0	0	0	0	0	0	0	0	0	0	0	0	0	0	0	0	0	0	0	0	0	0	0	0	0	0	0	0
ASV_1446	0	0	0	0	0	14	0	0	0	0	0	0	0	0	0	0	0	0	0	0	0	0	6	0	0	0	0	2	0	0	0	0	0	0	0	0	0	0	0	32
ASV_1447	0	0	0	0	0	0	3	0	0	0	0	0	0	0	0	0	0	0	0	0	0	0	6	0	9	0	0	0	0	0	0	0	0	0	0	0	36	0	0	0
ASV_1448	0	0	0	0	0	0	0	4	1	0	0	0	5	8	0	0	2	0	0	0	0	0	3	0	5	0	0	0	0	0	0	0	0	0	0	0	12	0	0	0
ASV_1449	0	0	0	0	0	0	0	0	0	0	24	43	5	3	0	0	0	0	0	0	0	0	0	0	0	0	0	0	0	0	0	0	0	0	0	0	0	0	0	0
ASV_1450	0	0	0	0	0	0	0	0	0	0	0	0	14	9	0	0	0	14	0	0	0	0	9	0	11	0	0	0	0	0	0	0	0	0	0	0	0	0	0	11
ASV_1451	0	0	0	0	0	0	0	0	0	0	0	0	0	0	0	0	0	0	0	0	0	0	0	0	0	0	0	4	4	0	0	0	0	0	0	0	0	0	0	0
ASV_1452	0	0	0	0	0	0	0	0	0	0	0	0	0	0	0	0	0	0	0	0	0	0	0	0	0	0	0	0	0	0	0	0	0	0	0	0	0	0	0	0
ASV_1453	25	0	0	0	0	0	0	0	0	0	0	0	0	0	0	0	0	0	0	0	0	0	0	0	0	0	0	0	0	0	0	0	0	0	0	0	0	0	0	0
ASV_1454	0	0	0	0	0	0	6	5	2	3	0	0	2	0	0	0	0	2	0	0	0	0	0	0	2	0	0	0	0	0	1	0	0	0	0	1	0	0	4	1
ASV_1455	0	0	0	0	0	0	3	2	0	4	0	0	0	7	0	0	0	0	0	0	0	0	7	0	0	0	2	0	0	0	1	0	0	0	0	0	5	0	4	12
ASV_1456	0	0	0	0	0	0	12	0	7	0	0	0	0	0	0	0	0	12	0	34	0	0	0	0	0	0	0	0	0	0	4	0	0	0	0	0	4	0	4	0
ASV_1457	0	0	0	0	0	0	0	0	0	0	9	6	29	0	0	0	0	23	0	12	0	0	0	0	0	0	0	0	0	0	0	0	0	0	0	0	0	0	0	0
ASV_1458	0	0	0	0	0	0	0	0	0	0	0	0	24	0	0	14	0	0	14	11	0	0	0	0	0	0	0	0	0	0	0	0	0	0	0	0	0	0	0	0
ASV_1459	0	0	0	0	0	0	0	0	0	0	0	0	23	0	0	0	0	0	0	0	0	0	0	0	0	0	0	0	0	0	0	0	0	0	0	0	0	0	0	14
ASV_1460	0	0	0	0	0	0	0	0	0	0	0	0	0	0	0	0	0	68	0	0	0	0	0	0	0	0	0	0	0	0	0	0	0	0	0	0	0	0	0	0
ASV_1461	0	0	0	0	0	0	0	0	0	0	0	0	0	0	0	0	0	0	0	0	0	0	2	0	0	2	2	0	0	0	0	0	0	0	0	1	0	58	0	0
ASV_1462	0	0	0	0	0	0	0	0	0	0	0	0	0	0	0	0	0	0	0	0	0	0	0	0	0	0	0	0	0	0	0	0	0	0	0	61	0	0	0	0
ASV_1463	0	34	0	0	0	23	0	0	0	0	0	0	0	0	0	0	0	0	0	0	0	0	0	0	0	0	0	0	0	0	0	0	0	0	0	0	0	7	0	0
ASV_1464	0	0	0	0	0	0	0	0	0	0	0	28	0	0	0	0	0	0	0	38	0	0	0	0	0	0	0	0	0	0	0	0	0	0	0	0	0	0	0	0
ASV_1465	0	0	0	0	0	0	0	0	0	0	0	19	0	41	0	0	0	0	14	0	0	0	0	0	0	0	0	0	0	0	0	0	0	0	0	0	0	0	0	0
ASV_1466	0	0	0	0	0	0	0	0	0	0	0	0	43	0	0	20	0	7	0	0	0	0	0	0	0	0	0	0	0	0	0	0	0	0	0	0	0	0	0	0
ASV_1467	0	0	0	0	0	0	0	0	0	0	0	0	0	8	0	18	0	0	0	41	0	0	0	0	0	0	0	0	0	0	0	0	0	0	0	0	0	0	0	0
ASV_1468	0	0	0	0	0	0	0	0	0	0	0	0	0	0	0	68	0	0	0	0	0	0	0	0	0	0	0	0	0	0	0	0	0	0	0	0	0	0	0	0
ASV_1469	0	0	0	0	0	0	0	0	0	0	0	0	0	0	0	0	0	67	0	0	0	0	0	0	0	0	0	0	0	0	0	0	0	0	0	0	0	0	0	0
ASV_1470	0	0	0	0	0	0	0	0	0	0	0	0	0	0	0	0	0	0	0	0	0	0	0	0	0	0	0	0	0	0	0	0	0	0	0	0	0	0	0	0
ASV_1471	0	0	0	0	0	0	0	0	0	0	0	0	0	0	0	0	0	0	0	0	0	0	0	0	0	0	0	0	0	0	0	0	0	0	0	0	0	0	0	0
ASV_1472	0	0	0	0	0	0	0	0	0	0	0	0	0	0	0	0	0	0	0	0	0	0	0	0	0	0	0	0	0	0	0	0	0	0	0	0	0	0	0	0
ASV_1473	0	0	0	0	0	0	0	0	0	0	0	0	0	0	0	0	0	0	0	0	0	13	0	0	0	0	0	0	0	11	0	0	0	0	5	10	8	0	3	12
ASV_1474	0	13	12	0	0	34	0	0	5	0	0	0	0	0	0	0	0	0	0	0	0	0	0	0	0	0	0	0	0	0	0	0	0	0	0	0	0	0	0	0
ASV_1475	0	0	0	22	0	0	0	0	0	0	0	0	0	0	0	0	0	0	0	0	0	0	0	0	0	0	0	0	0	0	0	0	0	0	0	0	0	0	0	0
ASV_1476	0	0	0	0	0	0	0	0	75	0	0	0	0	0	0	0	0	0	0	0	0	0	0	0	0	0	0	0	0	0	0	0	0	0	0	0	0	0	0	0
ASV_1477	0	0	0	0	0	0	0	0	22	0	0	0	0	24	0	16	0	0	0	0	0	0	0	0	0	0	0	0	0	0	0	0	0	0	0	11	0	0	0	0
ASV_1478	0	0	0	0	0	0	0	0	0	0	0	13	0	6	0	15	0	7	8	28	0	0	0	0	0	0	0	0	0	0	0	0	0	0	0	0	0	0	0	0
ASV_1479	0	0	0	0	0	0	0	0	0	0	0	7	13	0	0	4	0	10	0	5	0	0	0	0	0	0	0	0	0	0	0	0	0	0	0	17	0	3	0	3
ASV_1480	0	0	0	0	0	0	0	0	0	0	0	0	13	12	5	3	0	7	0	6	0	0	1	0	4	0	0	0	0	0	0	0	0	0	0	7	4	0	2	0
ASV_1481	0	0	0	0	0	0	0	0	0	0	0	0	8	0	0	5	0	0	0	0	0	0	5	0	3	0	0	0	0	0	0	0	0	0	0	0	13	0	7	11
ASV_1482	0	0	0	0	0	0	0	0	0	0	0	0	0	0	0	4	0	0	0	0	0	0	0	0	0	0	0	0	0	0	0	0	0	0	0	0	0	0	6	0
ASV_1483	0	0	0	0	0	0	0	0	0	0	0	0	0	0	0	0	0	0	0	0	0	30	0	0	0	0	0	0	0	1	0	16	0	2	0	0	0	0	0	11
ASV_1484	0	0	0	0	0	0	0	0	0	0	0	0	0	0	0	0	0	0	0	0	0	0	0	0	0	0	0	0	2	0	0	0	0	0	0	0	0	1	63	0
ASV_1485	0	0	0	0	0	0	0	0	0	0	0	0	0	0	0	0	0	0	0	0	0	0	0	0	0	0	0	0	0	0	0	0	0	56	0	0	0	0	0	0
ASV_1486	10	8	2	31	9	10	0	0	0	0	0	0	0	0	0	0	0	0	0	0	0	0	0	0	0	0	0	0	0	0	0	0	0	0	0	0	0	0	0	0
ASV_1487	6	0	10	0	0	0	0	0	0	19	0	0	0	0	0	0	0	0	0	0	0	0	0	0	0	0	0	0	0	0	0	0	0	0	0	0	0	0	0	0
ASV_1488	0	0	0	0	0	0	0	0	0	12	0	0	0	0	0	0	0	0	0	0	0	0	0	0	0	0	3	0	0	0	0	0	0	0	0	10	10	3	19	6
ASV_1489	0	0	0	0	0	0	0	0	0	49	0	0	0	0	0	0	0	0	0	0	0	0	0	0	0	0	0	0	0	0	0	0	0	0	0	0	0	0	0	0
ASV_1490	0	0	0	0	0	0	0	0	0	0	0	19	0	3	6	5	0	0	0	14	0	0	0	0	0	0	0	0	0	0	2	0	0	0	0	0	7	0	0	7
ASV_1491	0	0	0	0	0	0	0	0	0	0	0	0	0	0	0	0	0	30	0	0	0	0	0	0	0	0	0	0	0	0	0	0	0	0	0	39	0	0	0	0
ASV_1492	0	0	0	0	0	0	0	0	0	0	0	0	0	0	0	0	0	0	0	0	0	0	0	13	0	0	17	0	0	0	0	0	0	0	0	0	0	29	0	0
ASV_1493	4	0	0	0	0	0	0	0	0	0	0	0	0	0	0	0	0	0	0	0	0	0	2	0	0	0	0	0	0	0	0	0	0	0	0	0	0	0	0	0
ASV_1494	23	24	0	0	0	0	0	9	0	0	0	0	0	0	0	0	0	0	0	0	0	0	0	0	0	0	0	0	0	0	0	0	0	0	0	0	0	0	0	0
ASV_1495	0	0	0	0	0	4	0	0	7	0	0	4	8	5	0	3	0	0	0	4	0	0	5	0	7	0	0	0	0	0	0	0	0	0	0	0	0	0	2	10
ASV_1496	0	0	0	0	0	0	0	8	0	0	0	0	0	11	22	6	0	0	0	0	0	0	0	0	0	0	0	0	0	0	0	0	0	0	0	16	0	0	0	0
ASV_1497	0	0	0	0	0	0	0	0	0	0	0	0	48	0	0	0	0	0	0	11	0	0	0	0	0	0	0	0	0	0	4	0	0	0	0	0	0	0	0	0
ASV_1498	0	0	0	0	0	0	0	0	0	0	0	0	9	2	2	0	0	0	0	9	0	0	0	0	6	0	0	0	0	0	10	0	0	0	0	17	0	0	0	6
ASV_1499	0	0	0	0	0	0	0	0	0	0	0	0	0	23	0	6	0	42	0	0	0	0	0	0	0	0	0	0	0	0	0	0	0	0	0	0	0	0	0	0
ASV_1500	0	0	0	0	0	0	0	0	15	0	0	0	0	0	0	0	0	0	0	0	0	0	5	0	0	0	0	0	0	0	0	0	0	0	0	0	0	0	0	0
ASV_1501	0	0	0	0	0	0	0	0	0	21	0	0	0	0	0	0	0	0	0	0	0	0	0	0	0	0	0	0	0	0	0	0	0	0	0	0	0	0	0	0
ASV_1502	0	0	0	0	0	0	0	0	0	0	13	10	0	0	0	19	0	0	31	0	0	0	0	0	0	0	0	0	0	0	0	0	0	0	0	0	0	0	0	0
ASV_1503	0	0	0	0	0	0	0	0	0	0	0	0	0	0	0	16	0	0	0	0	0	7	0	0	0	0	0	0	0	7	0	0	0	5	2	4	0	2	10	1
ASV_1504	0	0	0	0	0	0	0	0	0	0	0	0	0	0	0	0	0	0	0	0	0	0	23	0	32	0	0	0	0	0	0	0	0	0	0	0	0	0	0	0
ASV_1505	12	0	0	5	10	42	0	0	0	0	2	0	0	0	0	0	0	0	0	0	0	0	0	0	0	0	0	0	0	0	0	0	0	0	0	0	0	0	0	0
ASV_1506	0	0	0	3	0	0	6	0	8	0	0	0	0	0	0	0	0	0	0	0	0	0	0	0	3	0	0	0	0	0	3	2	0	0	0	0	0	0	0	0
ASV_1507	0	0	0	0	5	0	5	0	20	0	0	8	0	0	0	0	0	0	0	9	0	0	4	0	0	0	0	0	0	0	1	0	0	0	0	0	0	0	5	9
ASV_1508	0	0	0	0	0	0	39	0	13	0	0	0	0	0	0	0	0	0	0	0	0	0	0	0	0	0	0	0	0	0	0	0	0	0	0	0	0	0	0	0
ASV_1509	0	0	0	0	0	0	90	0	0	0	0	0	0	0	0	0	0	0	0	0	0	0	0	0	0	0	0	0	0	0	0	0	0	0	0	0	0	0	0	0
ASV_1510	0	0	0	0	0	0	0	0	24	0	0	11	0	13	0	5	0	0	0	0	0	0	0	0	0	0	0	0	0	0	0	0	0	0	0	0	0	0	0	0
ASV_1511	0	0	9	0	0	0	0	0	0	0	0	0	0	0	0	0	0	0	0	0	0	0	0	0	0	0	0	0	0	0	0	0	0	0	0	0	0	0	0	0
ASV_1512	0	0	0	37	0	0	0	0	0	0	0	0	0	0	0	0	0	0	0	0	0	0	0	0	0	0	0	0	0	0	0	0	0	0	0	0	0	0	0	0
ASV_1513	0	0	0	0	0	0	0	35	0	0	0	0	0	37	0	0	0	0	0	0	0	0	0	0	0	0	0	0	0	0	0	0	0	0	0	0	0	0	0	0
ASV_1514	0	0	0	0	0	0	0	0	11	24	0	0	0	0	0	0	0	0	0	0	0	0	0	0	0	0	0	0	0	0	0	0	0	0	0	0	0	0	0	0
ASV_1515	0	0	0	0	0	0	0	0	0	0	15	23	20	0	0	0	0	12	0	0	0	0	0	0	0	0	0	0	0	0	0	0	0	0	0	0	0	0	0	0
ASV_1516	0	0	0	0	0	0	0	0	0	0	0	0	17	14	0	0	0	0	0	0	0	0	22	0	0	0	0	0	0	0	9	0	0	0	0	0	0	0	0	0
ASV_1517	0	0	0	0	0	0	0	0	0	0	0	0	0	0	0	0	0	0	0	0	0	0	0	0	0	0	0	0	0	0	0	0	0	0	0	0	0	0	0	0
ASV_1518	0	0	0	0	0	0	0	0	0	0	0	0	0	0	0	0	0	0	0	0	0	0	0	0	0	0	0	0	0	0	0	0	0	0	0	0	0	0	0	0
ASV_1519	0	0	0	0	0	0	0	0	0	0	0	0	0	0	0	0	0	0	0	0	0	0	0	0	0	0	0	0	0	0	0	0	0	0	0	0	0	0	0	0
ASV_1520	0	0	0	0	0	0	0	0	0	0	0	0	0	0	0	0	0	0	0	0	0	0	0	0	0	0	0	0	0	0	0	0	0	0	0	0	0	0	0	33
ASV_1521	0	0	0	0	0	0	0	0	0	0	0	0	0	0	0	0	0	0	0	0	0	0	0	0	0	0	0	0	0	0	53	0	0	0	0	0	0	0	0	0
ASV_1522	17	0	6	0	14	23	0	0	0	0	0	0	0	0	0	0	0	0	0	0	0	0	0	0	0	0	1	0	0	0	0	0	0	0	0	0	0	0	0	0
ASV_1523	0	0	0	0	0	0	22	10	0	0	8	0	0	0	0	0	0	10	0	0	0	0	0	0	0	0	0	0	0	0	0	0	0	0	0	16	0	0	0	0
ASV_1524	0	0	0	0	0	0	0	1	3	1	2	0	0	2	0	4	0	0	0	0	0	0	3	5	0	0	0	0	0	0	0	0	0	0	0	18	11	0	4	4
ASV_1525	0	0	0	0	0	0	0	0	0	0	0	21	7	16	0	9	0	8	0	9	0	0	0	0	0	0	0	0	0	0	0	0	0	0	0	0	0	0	0	0
ASV_1526	0	0	0	0	0	0	0	0	0	0	0	0	0	5	0	3	0	3	0	6	0	1	0	0	14	0	0	0	0	0	19	0	0	0	0	0	0	0	0	10
ASV_1527	0	0	0	0	0	0	0	0	0	0	0	0	0	0	0	0	0	0	0	0	0	0	0	0	8	0	0	0	0	0	0	0	0	0	0	0	0	0	0	0
ASV_1528	0	0	0	0	0	0	0	0	0	0	0	0	0	0	0	0	0	0	0	0	0	0	13	0	0	0	4	0	0	0	0	0	0	0	0	0	0	0	0	0
ASV_1529	0	0	0	0	0	0	0	0	0	0	0	0	0	0	0	0	0	0	0	0	0	0	0	0	0	66	0	0	0	0	0	0	0	0	0	0	0	0	0	0
ASV_1530	0	26	0	0	0	0	28	25	0	0	0	0	0	0	0	0	0	0	0	0	0	0	0	0	0	0	0	0	0	0	0	0	0	0	0	0	0	0	0	0
ASV_1531	0	0	3	0	0	0	0	10	0	0	0	0	0	0	0	0	0	0	0	0	0	0	0	0	0	0	0	3	0	0	0	0	0	0	0	0	4	0	10	11
ASV_1532	0	0	0	0	19	0	0	0	16	0	0	0	0	0	0	0	0	0	0	0	0	0	0	0	0	0	0	0	0	0	0	0	0	0	0	0	0	0	19	0
ASV_1533	0	0	0	0	0	0	37	0	0	0	0	0	0	0	0	0	0	0	0	0	0	0	0	0	0	0	0	0	0	0	0	0	0	0	0	0	0	0	0	0
ASV_1534	0	0	0	0	0	0	10	3	2	0	0	7	4	4	2	6	0	0	0	7	0	0	0	0	2	0	0	0	0	0	0	0	0	0	0	5	13	0	2	0
ASV_1535	0	0	0	0	0	0	9	18	0	0	0	0	0	0	0	0	0	0	0	0	0	0	0	0	0	0	0	0	0	0	0	0	0	0	0	10	0	0	0	0
ASV_1536	0	0	0	0	0	0	3	0	10	0	0	0	0	0	0	0	0	0	0	0	0	0	0	0	35	0	1	0	0	0	2	0	0	0	0	0	14	0	0	0
ASV_1537	0	0	0	0	0	0	0	0	1	0	0	0	0	4	0	2	0	0	0	0	0	0	0	0	3	0	1	0	0	0	9	0	0	0	0	2	5	0	8	0
ASV_1538	0	0	0	0	0	0	0	0	0	0	0	16	0	0	0	12	0	9	0	7	0	0	0	0	0	0	0	0	0	0	0	0	0	0	0	14	0	0	12	0
ASV_1539	0	0	0	0	0	0	0	0	0	0	0	0	0	0	0	0	0	34	0	30	0	0	0	0	0	0	0	0	0	0	0	0	0	0	0	0	0	0	0	0
ASV_1540	0	0	0	0	0	0	0	0	0	0	0	0	0	0	0	0	0	0	0	0	0	0	57	0	0	0	0	0	0	0	0	0	0	0	0	0	0	0	0	0
ASV_1541	0	0	0	0	0	0	0	0	0	0	0	0	0	0	0	0	0	0	0	0	0	0	14	0	28	0	11	0	0	0	0	0	0	0	0	0	0	0	0	0
ASV_1542	0	0	0	0	0	0	0	0	0	0	0	0	0	0	0	0	0	0	0	0	0	0	0	0	0	0	0	0	0	0	0	0	0	0	0	0	0	55	0	0
ASV_1543	0	0	0	0	0	0	0	0	0	0	0	0	0	0	0	0	0	0	0	0	0	0	0	0	0	0	0	0	0	0	0	0	0	0	0	0	0	0	0	55
ASV_1544	0	11	0	0	0	0	45	0	0	0	0	0	0	0	0	0	0	0	0	0	0	0	0	0	0	0	0	0	0	0	0	0	0	0	0	0	0	0	0	0
ASV_1545	0	0	3	0	0	0	0	0	0	0	0	8	4	9	4	0	0	0	0	5	5	0	4	0	0	2	0	0	0	0	0	0	0	0	0	0	0	0	0	0
ASV_1546	0	0	0	0	0	0	0	15	0	0	0	0	0	0	0	0	0	0	0	0	0	0	0	0	0	0	0	0	0	0	0	0	0	0	0	39	0	0	8	0
ASV_1547	0	0	0	0	0	0	0	0	2	0	0	18	0	0	4	0	0	0	0	27	0	0	0	0	0	0	0	0	0	0	1	0	0	0	0	3	3	0	0	0
ASV_1548	0	0	0	0	0	0	0	0	22	12	0	0	0	0	0	0	0	0	0	0	0	0	0	0	0	0	0	0	0	0	0	0	0	0	0	0	0	0	0	0
ASV_1549	0	0	0	0	0	0	0	0	5	0	0	0	0	0	0	0	0	0	0	11	0	0	1	0	7	0	0	0	0	0	2	0	0	0	0	0	13	0	0	10
ASV_1550	0	0	0	0	0	0	0	0	0	0	0	10	0	18	0	8	0	0	0	11	0	0	10	0	0	0	0	0	0	0	0	0	0	0	0	0	10	0	0	0
ASV_1551	0	0	0	0	0	0	0	0	0	0	0	0	0	5	0	0	0	0	0	0	0	0	13	0	0	0	0	0	0	0	11	0	0	0	3	3	0	0	13	5
ASV_1552	0	0	0	0	0	0	0	0	0	0	0	0	0	0	54	0	0	0	0	0	0	0	0	0	0	0	0	0	0	0	0	0	0	0	0	0	0	0	0	0
ASV_1553	0	0	0	0	0	0	0	0	0	0	0	0	0	0	0	0	0	0	0	0	0	0	0	0	0	0	0	0	0	0	0	0	0	0	2	0	0	0	0	0
ASV_1554	0	0	0	0	0	0	0	0	0	0	0	0	0	0	0	0	0	0	0	0	7	0	11	0	10	0	0	0	0	0	0	0	0	0	0	0	0	0	0	0
ASV_1555	0	0	0	0	0	0	0	0	0	0	0	0	0	0	0	0	0	0	0	0	0	0	0	0	0	0	0	0	0	0	0	2	0	0	0	0	16	0	41	0
ASV_1556	27	0	0	0	0	0	0	0	0	0	0	0	0	0	0	0	0	0	0	0	0	0	0	0	0	0	0	0	0	0	0	0	0	0	0	0	0	0	0	0
ASV_1557	0	50	0	0	0	17	0	0	0	0	0	0	0	0	0	0	0	0	0	0	0	0	0	0	0	0	0	0	0	0	0	0	0	0	0	0	0	0	0	0
ASV_1558	0	0	0	0	0	0	22	0	33	0	0	0	0	0	0	0	0	0	0	0	0	0	0	3	12	0	0	0	0	0	0	0	0	0	0	0	0	0	0	0
ASV_1559	0	0	0	0	0	0	23	50	0	0	0	0	0	0	0	0	0	0	0	0	0	0	0	0	0	0	0	0	0	0	0	0	0	0	0	0	0	0	0	0
ASV_1560	0	0	0	0	0	0	0	27	20	0	0	0	0	0	0	10	0	0	0	0	0	0	0	0	0	0	0	0	0	0	0	0	0	0	0	0	0	0	0	0
ASV_1561	0	0	0	0	0	0	0	13	0	0	0	0	0	0	0	0	0	0	0	0	0	0	0	0	0	0	0	0	0	0	0	0	0	0	0	0	0	0	0	50
ASV_1562	0	0	0	0	0	0	0	7	0	0	0	0	5	0	0	0	0	0	0	0	0	0	0	0	0	0	0	0	0	0	0	0	0	0	0	7	0	0	0	0
ASV_1563	0	0	0	0	0	0	0	0	0	0	17	0	0	0	0	0	0	14	23	17	0	0	0	0	0	0	0	0	0	0	0	0	0	0	0	0	0	0	0	0
ASV_1564	0	0	0	0	0	0	0	0	0	0	0	0	0	0	0	17	0	36	0	0	0	0	0	0	0	0	0	0	0	0	0	0	0	0	0	0	0	0	0	0
ASV_1565	0	0	0	0	0	0	0	0	0	0	0	0	0	0	0	0	0	0	0	0	0	0	0	0	0	0	0	0	0	0	0	0	0	0	0	0	0	0	0	0
ASV_1566	0	0	0	0	0	0	0	0	0	0	0	0	0	0	0	0	0	0	0	0	0	0	14	0	18	0	0	0	0	0	0	0	0	0	0	0	0	0	0	0
ASV_1567	0	4	0	7	0	0	16	4	4	5	0	0	0	0	0	0	0	0	0	0	0	0	0	0	0	0	0	0	0	0	0	0	0	0	0	0	0	0	0	0
ASV_1568	0	0	0	0	0	0	5	0	0	2	1	2	7	2	0	0	0	0	0	0	0	0	0	0	0	0	0	0	0	0	0	0	0	0	0	0	0	0	0	6
ASV_1569	0	0	0	0	0	0	0	6	8	0	0	3	0	0	0	0	0	6	0	0	0	0	0	0	0	0	0	0	0	0	0	0	0	0	0	0	0	0	0	7
ASV_1570	0	0	0	0	0	0	0	0	64	0	0	0	0	0	0	0	0	0	0	0	0	0	0	0	0	0	0	0	0	0	0	0	0	0	0	0	0	0	0	0
ASV_1571	0	0	0	0	0	0	0	0	0	0	45	0	11	0	0	0	0	0	6	5	0	0	0	0	0	0	0	0	0	0	0	0	0	0	0	0	0	0	0	0
ASV_1572	0	0	0	0	0	0	0	0	0	0	0	4	15	0	0	9	0	0	0	10	0	0	0	0	0	0	0	3	0	3	12	0	0	0	0	0	0	0	0	9
ASV_1573	0	0	0	0	0	0	0	0	0	0	0	0	0	32	0	0	0	0	0	0	0	0	0	0	3	0	0	0	0	0	0	0	0	0	0	0	0	0	0	0
ASV_1574	0	0	0	0	0	0	0	0	0	0	0	0	0	0	0	0	0	0	0	0	0	0	0	0	0	0	0	0	0	0	0	0	0	0	0	0	0	0	0	0
ASV_1575	0	0	0	0	0	0	0	0	0	0	0	0	0	0	0	0	0	0	0	0	0	0	53	0	0	0	0	0	0	0	0	0	0	0	0	0	0	0	0	0
ASV_1576	0	0	0	0	0	0	0	0	0	0	0	0	0	0	0	0	0	0	0	0	0	0	11	0	0	0	0	0	0	0	0	0	0	0	0	0	0	0	41	0
ASV_1577	0	0	0	0	0	0	0	0	0	0	0	0	0	0	0	0	0	0	0	0	0	0	0	0	0	0	0	0	0	0	0	0	0	0	0	0	0	0	0	52
ASV_1578	0	5	0	0	0	0	0	0	0	11	0	0	0	0	0	0	0	0	0	0	0	0	0	0	0	0	0	0	0	0	0	0	0	0	0	0	0	0	0	0
ASV_1579	0	0	32	0	0	0	0	0	0	0	0	0	0	0	0	0	0	0	0	0	0	0	0	0	0	0	0	0	0	0	0	0	0	0	0	0	0	0	0	0
ASV_1580	0	0	0	0	0	0	0	0	0	17	0	0	0	0	0	0	0	0	0	0	0	0	0	0	0	0	0	0	0	0	29	0	0	0	0	0	0	0	13	0
ASV_1581	0	0	0	0	0	0	0	0	0	6	0	0	8	0	0	0	0	0	0	0	0	0	0	0	7	0	3	0	0	0	0	0	0	0	0	0	3	0	8	7
ASV_1582	0	0	0	0	0	0	0	0	0	5	0	0	0	10	0	0	0	13	0	0	0	0	0	0	0	0	0	0	0	0	5	0	0	0	0	6	0	0	0	0
ASV_1583	0	0	0	0	0	0	0	0	0	0	0	0	63	0	0	0	0	0	0	0	0	0	0	0	0	0	0	0	0	0	0	0	0	0	0	0	0	0	0	0
ASV_1584	0	0	0	0	0	0	0	0	0	0	0	0	0	0	0	0	0	0	0	0	0	0	0	0	0	0	0	0	0	0	11	0	0	0	0	0	0	0	0	10
ASV_1585	0	0	0	0	0	0	0	0	0	0	0	0	0	0	0	0	0	0	0	0	0	0	0	0	0	0	0	0	0	0	0	0	0	0	0	0	0	0	0	0
ASV_1586	0	0	0	0	0	0	0	0	0	0	0	0	0	0	0	0	0	0	0	0	0	0	0	0	0	0	0	0	0	0	13	0	0	0	0	23	8	0	11	0
ASV_1587	5	3	4	11	0	0	0	0	0	7	0	0	0	0	0	0	0	0	0	0	0	0	0	0	0	0	0	0	0	0	0	0	0	0	0	0	0	0	0	0
ASV_1588	0	0	0	0	0	0	39	0	0	0	0	0	0	0	0	0	0	0	0	0	0	0	0	0	0	0	0	0	0	0	0	0	0	0	0	0	0	0	0	0
ASV_1589	0	0	0	0	0	0	0	14	0	32	0	0	0	0	0	13	0	0	0	0	0	0	0	0	0	0	0	0	0	0	0	0	0	0	0	0	0	0	0	0
ASV_1590	0	0	0	0	0	0	0	0	0	0	19	9	22	7	0	0	0	0	0	0	0	0	0	0	0	0	0	0	0	0	0	0	0	0	0	0	0	0	0	0
ASV_1591	0	0	0	0	0	0	0	0	0	0	0	0	0	0	0	11	0	0	0	0	0	0	0	0	0	0	0	0	0	0	0	0	0	0	4	0	0	0	0	39
ASV_1592	0	0	0	0	0	0	0	0	0	0	0	0	0	0	0	0	0	0	0	0	0	0	0	0	0	0	0	0	0	0	0	0	0	0	0	16	0	0	0	0
ASV_1593	0	0	0	0	0	0	0	0	0	0	0	0	0	0	0	0	0	0	0	0	0	0	0	0	0	0	0	0	0	0	0	0	0	0	0	0	0	0	0	61
ASV_1594	43	0	0	0	0	0	0	0	0	0	0	0	0	0	0	0	0	0	0	0	0	0	0	0	0	0	0	0	0	0	0	0	0	0	0	0	0	0	0	0
ASV_1595	0	0	0	6	21	0	0	0	0	0	0	0	0	0	0	1	0	0	0	0	0	0	0	0	0	0	0	0	0	0	0	0	0	0	0	0	0	0	0	0
ASV_1596	0	0	0	12	6	0	15	0	0	0	0	0	0	0	0	0	0	0	0	0	0	0	0	0	0	0	0	0	0	0	0	0	0	0	0	0	0	0	0	0
ASV_1597	0	0	0	2	0	1	0	6	8	38	0	0	0	2	0	0	0	0	0	0	0	0	0	0	0	0	0	0	0	0	0	0	0	0	0	0	0	0	0	0
ASV_1598	0	0	0	0	0	0	9	0	0	19	0	0	6	0	0	0	0	0	0	0	0	0	9	0	0	0	0	0	0	0	8	0	0	0	0	0	0	0	12	0
ASV_1599	0	0	0	0	0	0	7	6	0	8	0	3	0	0	0	3	0	0	0	0	0	0	0	0	0	0	0	3	0	0	0	0	0	0	0	1	6	0	1	7
ASV_1600	0	0	0	0	0	0	0	21	13	7	0	0	0	0	0	0	0	0	0	0	0	0	0	0	0	0	0	0	0	0	0	0	0	0	0	0	0	0	0	0
ASV_1601	0	0	0	0	0	0	0	2	0	0	0	0	0	0	0	0	0	0	0	1	0	0	0	0	0	0	0	1	0	0	0	0	0	0	0	8	0	0	0	6
ASV_1602	0	0	0	0	0	0	0	0	22	18	0	0	0	3	0	0	0	4	0	0	0	0	6	0	0	0	0	0	0	0	0	0	0	0	0	0	0	0	0	0
ASV_1603	0	0	0	0	0	0	0	0	0	0	0	23	0	0	0	13	0	0	26	0	0	0	0	0	0	0	0	0	0	0	0	0	0	0	0	0	0	0	0	0
ASV_1604	0	0	0	0	0	0	0	0	0	0	0	0	0	0	0	0	0	0	0	0	0	0	0	0	0	0	0	0	0	0	0	0	0	0	0	0	0	0	0	0
ASV_1605	0	0	0	0	0	0	0	0	0	0	0	0	0	0	0	0	0	0	0	0	0	0	0	0	0	0	0	0	0	0	0	0	0	0	0	0	0	0	0	0
ASV_1606	7	10	0	19	0	26	0	0	0	0	0	0	0	0	0	0	0	0	0	0	0	0	0	0	0	0	0	0	0	0	0	0	0	0	0	0	0	0	0	0
ASV_1607	0	0	3	0	0	0	0	0	0	0	0	0	0	0	0	0	0	0	0	0	0	0	0	0	0	0	0	0	0	0	0	0	0	0	0	0	0	0	0	0
ASV_1608	0	0	0	0	9	0	0	0	12	0	0	0	0	0	0	0	0	0	0	0	0	0	0	0	0	0	0	0	0	0	0	0	0	0	0	0	0	0	11	0
ASV_1609	0	0	0	0	0	0	7	0	0	0	0	0	5	0	0	0	0	0	0	0	4	0	4	0	10	0	4	0	0	0	7	0	0	0	0	0	0	0	0	0
ASV_1610	0	0	0	0	0	0	0	17	0	33	0	0	0	0	0	0	0	0	0	0	0	0	0	0	0	0	0	0	0	0	0	0	0	0	4	11	0	0	0	0
ASV_1611	0	0	0	0	0	0	0	0	0	0	0	0	6	17	0	0	0	0	0	0	0	0	9	0	11	0	0	0	0	0	6	0	0	0	0	6	0	0	0	0
ASV_1612	0	0	0	0	0	0	0	0	0	0	0	0	0	27	0	0	0	0	0	0	0	0	0	0	0	0	0	0	0	0	0	0	0	0	0	0	0	0	0	0
ASV_1613	0	0	0	0	0	0	0	0	0	0	0	0	0	0	57	0	0	0	0	0	0	0	0	0	0	0	0	0	0	0	0	0	0	0	0	0	0	0	0	0
ASV_1614	0	0	0	0	0	0	0	0	0	0	0	0	0	0	0	0	0	0	0	0	0	0	0	0	0	0	0	0	0	0	0	0	0	0	0	0	0	0	0	0
ASV_1615	0	0	0	0	0	0	0	0	0	0	0	0	0	0	0	0	0	0	0	0	0	0	0	0	0	0	0	0	0	58	0	0	0	0	0	0	0	0	0	0
ASV_1616	0	0	0	0	0	0	0	0	0	0	0	0	0	0	0	0	0	0	0	0	0	0	0	0	0	0	0	0	0	0	0	0	0	0	0	14	0	0	37	0
ASV_1617	0	0	0	0	0	0	16	0	0	0	0	0	0	0	0	5	0	0	0	0	0	0	0	0	6	0	0	0	0	0	7	0	0	0	0	0	0	0	4	11
ASV_1618	0	0	0	0	0	0	0	0	0	0	12	0	9	6	0	3	0	20	1	3	0	0	0	0	0	0	0	0	0	0	0	0	0	0	0	0	0	0	0	0
ASV_1619	0	0	0	0	0	0	0	0	0	0	0	22	0	0	0	4	0	0	0	38	0	0	0	0	0	0	0	0	0	0	0	0	0	0	0	0	0	0	0	0
ASV_1620	0	0	0	0	0	0	0	0	0	0	0	13	44	0	0	0	0	0	0	0	0	0	0	0	0	0	0	0	0	0	0	0	0	0	0	0	0	0	0	0
ASV_1621	0	0	0	0	0	0	0	0	0	0	0	22	8	17	0	0	0	6	0	0	0	0	0	0	1	0	0	0	0	0	0	0	0	0	0	0	0	0	0	0
ASV_1622	0	0	0	0	0	0	0	0	0	0	0	0	0	0	0	0	0	0	0	0	0	0	11	0	9	0	0	0	0	0	0	0	0	0	0	0	0	0	24	0
ASV_1623	0	0	0	0	0	0	0	0	0	0	0	0	0	0	0	0	0	0	0	0	0	0	56	0	0	0	0	0	0	0	0	0	0	0	0	0	0	0	0	0
ASV_1624	36	0	0	5	0	21	0	0	0	0	0	0	0	0	0	0	0	0	0	0	0	0	0	0	0	0	0	0	0	0	0	0	0	0	0	0	0	0	0	0
ASV_1625	0	0	7	0	0	0	0	4	0	11	0	0	0	0	0	0	0	0	0	0	0	0	0	0	0	0	0	0	0	0	0	0	0	0	0	0	0	0	0	0
ASV_1626	0	0	0	0	0	0	26	0	0	11	0	0	0	0	0	0	0	0	0	0	0	0	0	0	8	0	0	0	0	0	0	0	0	0	0	0	0	2	5	4
ASV_1627	0	0	0	0	0	0	0	8	7	0	0	0	0	0	0	0	0	0	0	0	0	0	0	0	0	0	0	0	0	0	0	0	0	0	0	6	5	2	8	7
ASV_1628	0	0	0	0	0	0	0	2	10	6	0	4	5	0	0	0	0	0	3	0	0	0	0	0	0	0	0	0	0	0	0	0	0	0	0	0	0	0	0	5
ASV_1629	0	0	0	0	0	0	0	0	2	9	0	0	0	0	0	0	0	0	0	0	0	0	0	0	3	0	0	1	0	0	0	0	0	0	0	2	0	0	4	0
ASV_1630	0	0	0	0	0	0	0	0	0	0	7	19	4	0	0	0	0	0	0	29	0	0	0	0	0	0	0	0	0	0	0	0	0	0	0	0	0	0	0	0
ASV_1631	0	0	0	0	0	0	0	0	0	0	11	18	0	0	0	9	0	0	15	0	0	0	0	0	0	0	0	0	0	0	0	0	0	0	0	0	0	0	0	0
ASV_1632	0	0	0	0	0	0	0	0	0	0	0	0	0	12	0	0	0	0	0	31	0	0	0	0	0	0	0	0	0	0	0	0	0	0	0	0	0	0	0	11
ASV_1633	0	0	0	0	0	0	0	0	0	0	0	0	0	0	0	0	0	0	0	0	0	0	0	0	0	0	0	0	0	0	19	0	0	0	0	30	0	0	0	0
ASV_1634	0	0	12	0	0	0	0	0	0	0	2	0	5	0	0	0	0	36	0	0	0	0	0	0	0	0	0	0	0	0	0	0	0	0	0	0	0	0	0	0
ASV_1635	0	0	1	0	0	0	0	0	0	0	0	2	0	3	5	0	0	0	2	3	0	0	4	1	0	0	0	0	0	0	4	0	0	0	0	0	1	0	2	0
ASV_1636	0	0	0	2	0	0	3	0	0	0	0	0	4	0	0	4	0	3	0	6	0	0	0	0	1	0	0	1	0	0	9	2	0	0	0	0	0	0	7	7
ASV_1637	0	0	0	0	0	0	0	0	0	0	0	5	11	10	0	5	0	19	0	6	0	0	0	0	0	0	0	0	0	0	0	0	0	0	0	0	0	0	0	0
ASV_1638	0	0	0	0	0	0	0	0	0	0	0	0	16	0	0	6	0	0	0	0	0	0	0	0	0	0	0	0	0	0	11	0	0	0	0	15	0	0	0	0
ASV_1639	0	0	0	0	0	0	0	0	0	0	0	0	3	0	0	0	0	0	0	0	0	0	0	0	0	0	0	0	0	0	0	0	0	1	0	19	20	0	10	0
ASV_1640	0	0	0	0	0	0	0	0	0	0	0	0	0	6	2	0	0	0	0	0	0	0	4	0	4	0	0	0	0	0	10	0	0	0	0	4	0	0	7	2
ASV_1641	0	0	0	0	0	0	0	0	0	0	0	0	0	0	0	0	0	0	0	31	0	0	0	0	0	0	0	0	0	0	0	0	0	0	0	0	0	0	0	0
ASV_1642	0	0	0	0	0	0	0	0	0	0	0	0	0	0	0	0	0	0	0	0	0	0	40	0	0	0	0	0	0	0	4	0	0	0	8	0	0	0	0	0
ASV_1643	16	0	0	0	14	0	0	0	0	5	0	0	0	0	0	0	0	0	0	0	0	0	0	0	0	0	0	0	0	0	0	0	0	0	0	0	0	0	0	0
ASV_1644	6	0	0	0	0	0	0	0	0	10	0	0	0	0	0	0	0	0	0	0	0	0	0	0	0	0	0	0	0	0	0	0	0	0	0	0	0	0	0	0
ASV_1645	0	64	0	0	0	0	0	0	0	0	0	0	0	0	0	0	0	0	0	0	0	0	0	0	0	0	0	0	0	0	0	0	0	0	0	0	0	0	0	0
ASV_1646	0	0	0	19	0	0	0	2	0	0	0	0	0	0	0	0	0	0	0	0	0	0	0	0	0	0	0	0	0	0	0	0	0	0	0	0	0	0	0	0
ASV_1647	0	0	0	0	0	0	0	0	0	14	0	0	0	0	0	0	0	0	0	0	0	0	0	0	0	0	0	0	0	0	14	0	0	0	0	0	0	0	0	13
ASV_1648	0	0	0	0	0	0	0	0	0	0	0	0	0	0	0	8	0	4	10	28	0	0	0	0	0	0	0	0	0	0	0	0	0	0	0	0	0	0	0	0
ASV_1649	0	0	0	0	0	0	0	0	0	0	0	0	0	0	0	0	63	0	0	0	0	0	0	0	0	0	0	0	0	0	0	0	0	0	0	0	0	0	0	0
ASV_1650	0	0	0	0	0	0	0	0	0	0	0	0	0	0	0	0	0	0	0	0	0	0	0	0	0	0	0	0	0	0	0	0	0	0	0	0	0	0	0	0
ASV_1651	0	0	0	0	0	0	0	0	0	0	0	0	0	0	0	0	0	0	0	0	0	0	58	0	0	0	0	0	0	0	0	0	0	0	0	0	0	0	0	0
ASV_1652	0	0	0	0	0	0	0	0	0	0	0	0	0	0	0	0	0	0	0	0	0	0	0	0	0	0	0	0	0	0	0	0	0	0	0	0	0	51	0	0
ASV_1653	14	0	0	0	0	27	0	0	0	0	0	0	0	0	0	0	0	0	0	0	0	0	0	0	0	2	0	0	0	0	0	0	0	0	0	0	0	0	0	0
ASV_1654	25	0	0	0	0	0	0	20	0	0	0	0	0	0	0	0	0	0	0	0	0	0	0	0	0	0	0	0	0	0	0	0	0	0	0	0	0	0	0	0
ASV_1655	0	0	0	0	0	2	0	0	0	0	0	31	0	28	0	0	0	0	0	0	0	0	0	0	0	0	0	0	0	0	0	0	0	0	0	0	0	0	0	0
ASV_1656	0	0	0	0	0	0	17	0	2	0	0	0	0	0	0	0	0	0	0	0	0	0	0	0	0	0	0	0	0	0	0	0	0	0	0	0	0	0	0	0
ASV_1657	0	0	0	0	0	0	4	25	26	2	0	0	0	0	0	0	0	0	0	0	0	0	0	0	0	0	0	0	0	0	0	0	0	0	0	0	0	0	0	0
ASV_1658	0	0	0	0	0	0	8	0	0	0	0	9	0	7	0	0	0	0	0	0	0	0	0	0	4	0	0	0	0	0	0	0	0	0	1	6	0	0	11	0
ASV_1659	0	0	0	0	0	0	0	0	0	0	2	18	0	6	9	0	0	0	0	15	0	0	3	0	0	0	0	0	0	0	7	0	0	0	0	0	0	0	0	0
ASV_1660	0	0	0	0	0	0	0	0	0	0	0	16	0	0	0	17	0	0	0	23	0	0	0	0	0	0	0	0	0	0	0	0	0	0	0	0	0	0	0	0
ASV_1661	0	0	0	0	0	0	0	0	0	0	0	0	0	0	0	17	0	0	28	12	0	0	0	0	0	0	0	0	0	0	0	0	0	0	0	0	0	0	0	0
ASV_1662	0	0	0	0	0	0	0	0	0	0	0	0	0	0	0	0	0	62	2	0	0	0	0	0	0	0	0	0	0	0	0	0	0	0	0	0	0	0	0	0
ASV_1663	0	0	0	0	0	0	0	0	0	0	0	0	0	0	0	0	0	0	0	0	0	0	0	0	0	0	0	0	0	0	0	0	0	0	0	0	0	0	11	0
ASV_1664	0	0	0	0	0	0	0	0	0	0	0	0	0	0	0	0	0	0	0	0	0	0	0	0	0	0	0	0	0	0	0	0	0	0	0	0	0	0	0	0
ASV_1665	0	0	0	0	0	0	0	0	0	0	0	0	0	0	0	0	0	0	0	0	0	0	0	0	0	0	0	0	0	0	0	0	0	0	0	0	0	0	0	31
ASV_1666	0	0	0	0	0	0	0	0	0	0	0	0	0	0	0	0	0	0	0	0	0	0	0	0	0	0	0	0	0	29	0	0	0	0	0	0	0	0	0	18
ASV_1667	0	0	0	0	0	0	0	0	0	0	0	0	0	0	0	0	0	0	0	0	0	0	0	0	0	0	0	0	0	0	0	0	0	0	0	0	12	0	0	35
ASV_1668	0	0	0	0	24	4	0	0	0	0	0	0	0	0	0	0	0	0	0	0	0	0	0	0	0	0	0	0	0	2	0	0	0	0	0	0	0	0	0	0
ASV_1669	0	0	0	0	0	45	0	0	0	0	0	0	0	0	0	0	0	0	1	0	0	0	0	0	0	0	0	0	0	0	0	0	0	0	0	0	0	0	0	0
ASV_1670	0	0	0	0	0	0	29	0	0	0	0	0	0	0	0	0	0	0	0	0	0	0	0	0	0	0	0	0	0	0	0	0	0	0	0	0	0	0	0	0
ASV_1671	0	0	0	0	0	0	5	2	5	0	0	0	1	3	0	0	0	0	0	0	0	0	2	0	0	0	0	3	0	0	1	0	0	0	3	1	4	0	5	0
ASV_1672	0	0	0	0	0	0	0	5	0	0	0	0	0	5	3	0	0	0	0	32	0	0	0	0	0	0	0	0	0	0	9	0	0	0	0	0	0	0	0	0
ASV_1673	0	0	0	0	0	0	0	0	0	0	0	26	0	0	11	0	0	0	0	17	0	0	0	0	0	0	0	0	0	0	0	0	0	0	0	0	0	0	0	0
ASV_1674	0	0	0	0	0	0	0	0	0	0	0	0	14	11	7	11	0	0	0	6	0	0	0	0	0	0	0	0	0	0	0	0	0	0	0	0	0	0	0	0
ASV_1675	0	0	0	0	0	0	0	0	0	0	0	0	0	0	0	0	0	0	0	0	0	0	0	0	0	0	0	0	0	0	0	0	0	0	0	12	5	0	27	0
ASV_1676	0	0	0	0	0	0	0	0	0	0	0	0	0	0	0	0	0	53	0	0	0	0	0	0	0	0	0	0	0	0	0	0	0	0	0	0	0	0	0	0
ASV_1677	0	0	0	0	0	0	0	0	0	0	0	0	0	0	0	0	0	14	0	0	0	0	0	0	0	0	0	0	0	0	0	0	0	0	0	37	0	0	0	0
ASV_1678	0	0	0	0	0	0	0	0	0	0	0	0	0	0	0	0	0	0	0	0	0	0	12	0	16	0	0	0	0	0	8	0	0	0	8	0	0	0	0	0
ASV_1679	0	0	0	0	0	0	0	0	0	0	0	0	0	0	0	0	0	0	0	0	0	0	0	0	0	0	0	0	0	0	0	0	0	0	0	0	0	0	51	0
ASV_1680	7	0	0	0	0	0	12	0	13	0	0	0	0	0	0	0	0	0	0	0	0	0	0	0	0	0	0	0	0	0	0	0	0	0	0	0	0	0	0	0
ASV_1681	0	0	0	0	0	20	0	0	0	0	0	0	0	0	0	0	0	11	0	0	0	0	0	0	0	0	0	0	0	0	21	3	0	0	0	0	0	0	0	0
ASV_1682	0	0	0	0	0	0	0	3	5	0	0	0	0	5	5	0	0	0	0	3	0	0	5	0	4	0	0	0	0	0	4	0	0	0	0	9	0	0	0	11
ASV_1683	0	0	0	0	0	0	0	0	0	18	0	0	0	0	0	0	0	0	0	0	0	0	0	0	0	0	0	0	0	0	0	0	0	0	0	0	0	0	0	0
ASV_1684	0	0	0	0	0	0	0	0	0	0	15	0	0	0	0	7	0	0	30	3	0	0	0	0	0	0	0	0	0	0	0	0	0	0	0	0	0	0	0	0
ASV_1685	0	0	0	0	0	0	0	0	0	0	8	15	9	6	0	0	0	5	0	6	0	0	0	0	0	0	0	0	0	0	0	0	0	0	0	0	0	0	0	0
ASV_1686	0	0	0	0	0	0	0	0	0	0	0	36	0	0	0	9	0	13	0	0	0	0	0	0	0	0	0	0	0	0	0	0	0	0	0	0	0	0	0	0
ASV_1687	0	0	0	0	0	0	0	0	0	0	0	7	11	2	4	8	0	0	6	0	0	0	0	0	0	0	0	0	0	0	0	0	0	0	0	5	8	0	1	0
ASV_1688	0	0	0	0	0	0	0	0	0	0	0	0	26	0	4	5	0	0	0	5	0	0	0	0	0	0	0	0	0	0	10	0	0	0	0	0	6	0	0	0
ASV_1689	0	0	0	0	0	0	0	0	0	0	0	0	10	0	0	15	0	0	19	6	0	0	0	0	0	0	0	0	0	0	0	0	0	0	0	0	0	0	0	0
ASV_1690	0	0	0	0	0	0	0	0	0	0	0	0	0	0	9	0	0	0	0	0	0	0	0	0	0	0	0	0	0	0	0	0	0	0	0	0	0	0	0	0
ASV_1691	0	0	0	0	0	0	0	0	0	0	0	0	0	0	6	0	0	0	0	0	0	0	0	0	0	0	0	0	0	0	0	0	0	0	0	0	0	0	0	0
ASV_1692	0	0	0	0	0	0	0	0	0	0	0	0	0	0	0	9	0	0	0	0	0	8	0	0	0	0	0	0	0	9	0	8	0	0	0	3	0	0	0	5
ASV_1693	0	0	0	0	0	0	0	0	0	0	0	0	0	0	0	0	0	0	0	0	0	0	9	0	0	0	0	0	0	0	4	0	0	0	0	6	0	0	0	5
ASV_1694	0	0	0	0	0	0	0	0	0	0	0	0	0	0	0	0	0	0	0	0	0	0	0	0	0	0	0	0	0	0	0	0	0	0	0	0	0	0	0	0
ASV_1695	0	0	0	0	0	0	0	0	0	0	0	0	0	0	0	0	0	0	0	0	0	0	0	0	16	0	0	0	0	0	0	0	0	0	0	0	32	0	0	4
ASV_1696	0	0	7	0	0	0	0	0	24	17	0	0	0	0	0	0	0	0	0	3	0	0	0	0	0	0	0	0	0	0	0	0	0	0	0	0	0	0	5	0
ASV_1697	0	0	0	0	0	0	3	0	0	0	0	0	3	0	0	2	0	5	0	0	0	0	0	0	6	0	0	0	0	0	8	0	0	0	0	8	0	0	0	15
ASV_1698	0	0	0	0	0	0	0	25	0	0	0	0	0	0	0	0	0	0	0	0	0	0	0	0	0	0	0	0	0	0	0	0	0	0	0	0	0	0	0	0
ASV_1699	0	0	0	0	0	0	0	13	12	31	0	0	0	0	0	0	0	0	0	0	0	0	0	0	0	0	0	0	0	0	0	0	0	0	0	0	0	0	0	0
ASV_1700	0	0	0	0	0	0	0	23	0	0	0	0	0	0	0	0	0	0	0	0	0	0	0	0	0	0	0	0	0	0	0	0	0	0	0	0	0	0	0	0
ASV_1701	0	0	0	0	0	0	0	0	23	0	0	0	0	0	0	0	0	0	0	0	0	0	0	0	0	0	0	0	0	0	0	0	0	0	0	0	0	0	0	0
ASV_1702	0	0	0	0	0	0	0	0	0	0	24	34	0	0	0	0	0	0	0	0	0	0	0	0	0	0	0	0	0	0	0	0	0	0	0	0	0	0	0	0
ASV_1703	0	0	0	0	0	0	0	0	0	0	0	0	5	0	0	0	0	0	19	31	0	0	0	0	0	0	0	0	0	0	0	0	0	0	0	0	0	0	0	0
ASV_1704	0	0	0	0	0	0	0	0	0	0	0	0	0	15	0	0	0	0	0	0	0	0	0	0	0	0	0	0	0	0	0	0	0	0	0	0	0	0	0	0
ASV_1705	0	0	0	0	0	0	0	0	0	0	0	0	0	0	2	1	0	0	0	0	0	0	0	0	0	0	0	0	0	0	0	0	0	0	0	0	0	0	2	0
ASV_1706	0	0	0	0	0	0	0	0	0	0	0	0	0	0	0	0	0	0	0	50	0	0	0	0	0	0	0	0	0	0	0	0	0	0	0	0	0	0	0	0
ASV_1707	0	0	0	0	0	0	0	0	0	0	0	0	0	0	0	0	0	0	0	0	0	0	0	0	0	0	0	0	0	0	0	0	0	0	0	0	0	0	0	0
ASV_1708	0	0	0	0	0	0	0	0	0	0	0	0	0	0	0	0	0	0	0	0	0	0	0	5	21	0	0	5	0	0	0	0	0	0	0	0	4	0	0	10
ASV_1709	0	0	0	0	0	0	0	0	0	0	0	0	0	0	0	0	0	0	0	0	0	0	0	0	0	0	0	0	0	0	0	49	0	0	0	0	0	0	0	0
ASV_1710	0	7	0	3	4	0	0	0	0	8	0	0	0	0	0	0	0	0	0	0	0	0	0	0	0	0	0	0	0	0	0	0	0	0	0	0	0	0	0	0
ASV_1711	0	0	32	0	0	0	0	0	0	0	0	0	0	0	0	0	0	0	0	0	0	0	0	0	0	0	0	0	0	0	0	0	0	0	0	0	0	0	0	0
ASV_1712	0	0	0	0	0	0	15	0	0	29	0	0	0	0	2	0	0	0	0	0	0	0	0	0	0	0	0	0	0	0	0	0	0	0	0	9	0	0	0	0
ASV_1713	0	0	0	0	0	0	2	2	0	2	0	4	12	3	3	4	0	2	0	2	0	0	0	0	1	0	0	0	0	0	0	0	0	0	0	5	0	0	0	7
ASV_1714	0	0	0	0	0	0	0	15	9	0	0	0	0	0	0	0	0	0	0	0	0	0	0	0	0	0	0	0	0	0	0	0	0	0	0	0	0	0	0	0
ASV_1715	0	0	0	0	0	0	0	0	0	0	12	3	13	3	0	4	0	0	25	0	0	0	0	0	0	0	0	0	0	0	0	0	0	0	0	0	0	0	0	0
ASV_1716	0	0	0	0	0	0	0	0	0	0	0	29	0	0	16	0	0	7	0	0	0	0	0	0	0	0	0	0	0	0	0	0	0	0	0	0	0	0	0	0
ASV_1717	0	0	0	0	0	0	0	0	0	0	0	31	0	0	0	0	0	0	0	18	0	0	0	0	0	0	0	0	0	0	0	0	0	0	0	0	0	0	0	0
ASV_1718	0	0	0	0	0	0	0	0	0	0	0	4	4	7	0	22	0	1	13	0	0	0	0	0	0	0	0	0	0	0	0	0	0	0	0	0	0	0	0	0
ASV_1719	0	0	0	0	0	0	0	0	0	0	0	0	7	4	0	0	0	15	0	23	0	0	0	0	0	0	0	0	0	0	0	0	0	0	0	0	0	0	0	0
ASV_1720	0	0	0	0	0	0	0	0	0	0	0	0	0	21	0	15	0	0	0	0	0	0	0	0	8	0	0	0	0	0	0	0	0	0	0	0	0	0	0	0
ASV_1721	0	0	0	0	0	0	0	0	0	0	0	0	0	14	0	18	0	19	0	4	0	0	0	0	0	0	0	0	0	0	0	0	0	0	0	0	0	0	0	0
ASV_1722	0	0	0	0	0	0	0	0	0	0	0	0	0	0	0	0	0	0	0	0	0	0	0	0	0	0	0	0	0	0	0	0	0	0	0	0	0	0	0	0
ASV_1723	0	0	0	0	0	0	0	0	0	0	0	0	0	0	0	0	0	0	0	0	0	0	13	0	0	0	0	0	0	0	0	0	0	0	0	18	0	0	0	0
ASV_1724	0	0	0	0	0	0	0	0	0	0	0	0	0	0	0	0	0	0	0	0	0	0	0	0	0	0	0	0	0	0	0	0	0	0	0	0	51	0	0	0
ASV_1725	0	0	0	0	0	0	0	0	0	0	0	0	0	0	0	0	0	0	0	0	0	0	0	0	0	0	0	0	0	0	0	0	0	0	0	0	4	0	47	0
ASV_1726	0	0	0	0	0	0	0	0	0	0	0	0	0	0	0	0	0	0	0	0	0	0	0	0	0	0	0	0	0	0	0	0	0	0	0	0	0	0	0	39
ASV_1727	2	0	0	0	0	0	0	0	18	20	0	0	0	0	0	0	0	0	0	0	0	0	0	0	0	0	0	0	0	0	0	0	0	0	0	3	2	0	0	2
ASV_1728	4	6	2	5	11	17	0	0	0	0	0	0	0	0	0	0	0	0	0	0	0	0	0	0	0	0	0	0	0	0	0	0	0	0	0	0	0	0	0	0
ASV_1729	5	0	0	0	8	30	0	0	0	0	0	0	0	0	0	0	0	0	0	0	0	0	0	0	0	0	0	0	0	0	0	0	0	0	0	0	0	0	0	0
ASV_1730	0	0	0	4	0	0	0	0	0	0	0	0	0	0	0	0	0	0	0	0	0	0	0	0	0	0	0	0	0	0	0	0	0	0	0	0	0	0	0	0
ASV_1731	0	0	0	0	0	0	0	13	7	0	0	0	0	0	0	0	3	0	0	0	0	0	0	0	2	0	0	0	0	0	0	0	0	2	0	0	5	0	0	0
ASV_1732	0	0	0	0	0	0	0	33	0	0	0	0	0	0	0	0	0	0	0	0	0	0	0	0	0	0	0	0	0	0	0	0	0	0	0	0	0	0	0	0
ASV_1733	0	0	0	0	0	0	0	0	0	17	0	0	0	0	0	0	0	0	0	0	0	0	0	0	0	0	0	0	0	0	0	0	0	0	0	0	0	0	0	0
ASV_1734	0	0	0	0	0	0	0	0	0	0	20	2	24	0	0	1	0	0	0	0	0	0	0	0	0	0	0	0	0	0	0	0	0	0	0	0	0	0	0	0
ASV_1735	0	0	0	0	0	0	0	0	0	0	18	7	8	0	0	21	0	0	0	0	0	0	0	0	0	0	0	0	0	0	0	0	0	0	0	0	0	0	0	0
ASV_1736	0	0	0	0	0	0	0	0	0	0	10	0	0	0	0	11	0	0	13	10	0	0	0	0	0	0	0	0	0	0	0	0	0	0	0	0	0	0	0	0
ASV_1737	0	0	0	0	0	0	0	0	0	0	0	16	11	0	0	0	0	11	0	14	0	0	0	0	0	0	0	0	0	0	0	0	0	0	0	0	0	0	0	0
ASV_1738	0	0	0	0	0	0	0	0	0	0	0	4	4	17	2	4	0	3	0	0	0	0	0	0	0	0	0	0	0	0	0	0	0	0	0	0	0	0	0	0
ASV_1739	0	0	0	0	0	0	0	0	0	0	0	15	22	0	0	0	0	0	0	0	0	0	0	0	0	0	0	0	0	0	0	0	0	0	0	0	0	0	18	0
ASV_1740	0	0	0	0	0	0	0	0	0	0	0	0	2	0	0	0	0	0	0	0	0	0	0	7	0	0	0	10	0	0	0	0	0	0	0	0	17	0	0	8
ASV_1741	0	0	0	0	0	0	0	0	0	0	0	0	0	0	0	0	0	15	0	39	0	0	0	0	0	0	0	0	0	0	0	0	0	0	0	0	0	0	0	0
ASV_1742	0	0	0	0	0	0	0	0	0	0	0	0	0	0	0	0	0	0	0	0	0	0	24	0	0	0	0	0	0	0	0	0	0	0	0	0	0	0	0	0
ASV_1743	0	0	0	0	0	0	0	0	0	0	0	0	0	0	0	0	0	0	0	0	0	0	0	0	0	0	0	0	0	0	0	0	0	0	0	0	0	51	0	0
ASV_1744	2	0	0	0	0	0	9	4	9	0	0	0	0	0	2	0	0	0	0	0	0	0	0	0	3	0	0	0	0	0	2	0	0	0	0	0	3	0	3	0
ASV_1745	0	3	0	0	0	0	0	9	0	16	0	0	0	0	0	0	0	0	0	0	0	0	0	0	0	0	0	0	0	0	0	0	0	0	0	0	0	0	0	0
ASV_1746	0	0	0	0	0	0	4	7	14	6	0	8	0	0	3	0	0	0	0	6	0	0	0	0	1	0	0	0	0	0	0	0	0	0	0	0	0	0	0	5
ASV_1747	0	0	0	0	0	0	0	4	6	7	2	0	0	0	0	0	0	0	0	0	0	0	4	0	3	0	0	0	0	0	0	0	0	0	0	0	0	0	0	18
ASV_1748	0	0	0	0	0	0	0	0	60	0	0	0	0	0	0	0	0	0	0	0	0	0	0	0	0	0	0	0	0	0	0	0	0	0	0	0	0	0	0	0
ASV_1749	0	0	0	0	0	0	0	0	0	0	5	0	5	0	0	9	0	5	0	20	0	0	0	0	0	0	0	0	0	0	0	0	0	0	0	0	0	0	0	0
ASV_1750	0	0	0	0	0	0	0	0	0	0	18	0	0	0	0	0	0	0	0	27	0	0	0	0	0	0	0	0	0	0	0	0	0	0	0	0	0	0	0	0
ASV_1751	0	0	0	0	0	0	0	0	0	0	0	17	0	0	0	0	0	0	0	0	0	0	0	0	0	0	0	0	0	0	0	0	0	0	0	0	0	0	0	0
ASV_1752	0	0	0	0	0	0	0	0	0	0	0	0	0	0	0	0	0	0	0	0	0	9	0	0	0	4	0	0	0	31	0	5	0	0	0	0	0	0	0	0
ASV_1753	17	4	0	0	0	0	0	3	0	8	0	0	0	0	0	0	0	0	0	0	0	0	0	0	0	0	0	0	0	0	0	0	0	0	0	0	0	0	0	0
ASV_1754	0	6	0	7	0	40	0	0	2	0	0	0	0	0	0	0	0	0	0	0	0	0	0	0	0	0	0	0	0	0	0	0	0	0	0	0	0	0	0	0
ASV_1755	0	0	0	13	13	0	0	0	0	0	0	0	0	0	0	0	0	0	0	0	0	0	0	0	0	0	0	0	0	0	0	0	0	0	0	0	0	0	0	0
ASV_1756	0	0	0	0	0	46	0	0	0	0	0	0	0	0	0	0	0	0	0	0	0	0	0	0	0	0	0	0	0	0	0	0	0	0	0	0	0	0	0	0
ASV_1757	0	0	0	0	0	0	5	0	0	0	0	6	0	17	0	0	0	4	5	4	0	0	0	0	0	0	0	0	0	0	0	0	0	0	0	5	0	0	0	6
ASV_1758	0	0	0	0	0	0	0	10	0	0	0	0	9	0	5	0	0	0	0	5	0	0	0	0	0	0	0	0	0	0	0	0	0	0	0	0	21	0	0	0
ASV_1759	0	0	0	0	0	0	0	0	0	0	17	0	0	25	0	0	0	12	0	0	0	0	0	0	0	0	0	0	0	0	0	0	0	0	0	0	0	0	0	0
ASV_1760	0	0	0	0	0	0	0	0	0	0	0	0	37	0	0	0	0	14	0	0	0	0	0	0	0	0	0	0	0	0	0	0	0	0	0	0	0	0	0	0
ASV_1761	0	0	0	0	0	0	0	0	0	0	0	0	0	0	19	17	0	16	0	0	0	0	0	0	0	0	0	0	0	0	0	0	0	0	0	0	0	0	0	0
ASV_1762	0	0	0	0	0	0	0	0	0	0	0	0	0	0	0	20	0	0	0	32	0	0	0	0	0	0	0	0	0	0	0	0	0	0	0	0	0	0	0	0
ASV_1763	0	0	0	0	0	0	0	0	0	0	0	0	0	0	0	2	0	0	3	0	0	0	4	0	4	0	1	0	0	0	9	0	0	0	0	0	4	0	5	5
ASV_1764	0	0	0	0	0	0	0	0	0	0	0	0	0	0	0	0	41	0	0	0	0	0	0	0	0	0	0	0	0	0	0	0	0	0	0	0	0	0	0	0
ASV_1765	0	0	0	0	0	0	0	0	0	0	0	0	0	0	0	0	50	0	0	0	0	0	0	0	0	0	0	0	0	0	0	0	0	0	0	0	0	0	0	0
ASV_1766	0	0	0	0	0	0	0	0	0	0	0	0	0	0	0	0	0	0	0	0	0	0	0	0	0	0	0	0	0	0	0	0	0	0	0	0	0	0	0	0
ASV_1767	0	0	0	0	0	0	0	0	0	0	0	0	0	0	0	0	0	0	0	0	0	0	0	0	0	0	0	0	0	0	0	0	0	0	0	0	0	0	27	0
ASV_1768	0	0	0	0	0	0	0	0	0	0	0	0	0	0	0	0	0	0	0	0	0	0	26	0	10	0	0	0	0	0	9	0	0	0	0	0	0	0	0	0
ASV_1769	0	0	0	0	0	0	0	0	0	0	0	0	0	0	0	0	0	0	0	0	0	0	0	0	2	0	40	0	0	0	0	0	0	0	0	0	0	0	0	0
ASV_1770	0	0	0	0	0	0	0	0	0	0	0	0	0	0	0	0	0	0	0	0	0	0	0	0	0	0	0	28	19	0	0	0	0	0	0	0	0	0	0	0
ASV_1771	0	0	0	0	0	0	0	0	0	0	0	0	0	0	0	0	0	0	0	0	0	0	0	0	0	0	0	0	0	0	0	0	0	0	0	0	3	0	0	44
ASV_1772	0	0	0	0	0	0	0	0	0	0	0	0	0	0	0	0	0	0	0	0	0	0	0	0	0	0	0	0	0	0	0	0	0	0	0	0	0	47	0	0
ASV_1773	0	0	0	0	0	0	0	0	0	0	0	0	0	0	0	0	0	0	0	0	0	0	0	0	0	0	0	0	0	0	0	0	0	0	0	0	0	0	0	46
ASV_1774	5	0	0	7	14	26	0	0	0	0	0	0	0	0	0	0	0	0	0	0	0	0	0	0	0	0	0	0	0	0	0	0	0	0	0	0	0	0	0	0
ASV_1775	0	0	0	0	0	0	34	0	28	0	0	0	0	0	0	0	0	0	0	0	0	0	0	0	0	0	0	0	0	0	0	0	0	0	0	0	0	0	0	0
ASV_1776	0	0	0	0	0	0	0	7	0	0	0	9	6	0	0	0	0	0	0	0	0	0	0	0	0	0	0	0	0	0	0	0	0	0	0	0	0	0	0	0
ASV_1777	0	0	0	0	0	0	0	0	0	0	0	0	8	0	0	17	0	0	0	8	0	0	0	0	0	0	0	0	0	0	0	0	0	0	0	0	0	0	0	0
ASV_1778	0	0	0	0	0	0	0	0	0	0	0	0	0	54	0	0	0	0	0	0	0	0	0	0	0	0	0	0	0	0	0	0	0	0	0	0	0	0	0	0
ASV_1779	0	0	0	0	0	0	0	0	0	0	0	0	0	3	0	0	0	0	0	0	0	0	0	0	0	0	0	0	0	0	0	0	0	0	0	0	0	0	0	0
ASV_1780	0	0	0	0	0	0	0	0	0	0	0	0	0	0	0	0	0	0	0	0	0	0	0	0	0	0	0	0	0	0	0	0	0	0	0	0	0	0	0	0
ASV_1781	0	0	0	0	0	0	0	0	0	0	0	0	0	0	0	0	0	0	0	0	12	27	0	0	0	0	0	0	0	0	0	0	0	0	0	0	0	0	0	0
ASV_1782	0	0	0	0	0	0	0	0	0	0	0	0	0	0	0	0	0	0	0	0	0	41	0	0	0	0	0	0	0	0	0	0	0	0	0	0	0	0	0	0
ASV_1783	0	0	0	0	0	0	0	0	0	0	0	0	0	0	0	0	0	0	0	0	0	0	0	0	9	0	0	0	0	0	0	0	0	0	0	0	27	0	0	11
ASV_1784	0	0	0	0	0	0	0	0	0	0	0	0	0	0	0	0	0	0	0	0	0	0	0	0	0	0	0	34	5	2	3	0	0	0	0	0	0	0	0	5
ASV_1785	11	0	0	0	5	0	0	0	0	5	0	0	0	0	0	0	0	0	0	0	0	0	0	0	0	0	0	0	0	0	0	0	0	0	0	0	0	0	0	0
ASV_1786	0	0	0	12	18	0	0	0	0	0	0	0	0	0	0	0	0	0	0	0	0	0	0	0	0	0	0	0	0	0	0	0	0	0	0	0	0	0	0	0
ASV_1787	0	0	0	0	15	0	0	0	0	0	0	0	0	0	0	0	7	0	0	0	0	0	0	0	0	0	0	0	0	0	0	0	0	0	0	0	0	0	0	0
ASV_1788	0	0	0	0	0	0	22	0	0	0	0	0	0	0	0	0	0	0	0	0	0	0	0	0	0	0	0	0	0	0	0	0	0	0	0	0	0	0	0	0
ASV_1789	0	0	0	0	0	0	33	0	0	0	0	0	0	0	0	0	0	0	0	0	0	0	0	0	0	0	0	0	0	0	0	0	0	0	0	0	0	0	0	0
ASV_1790	0	0	0	0	0	0	22	22	14	0	0	0	0	0	0	0	0	0	0	0	0	0	0	0	0	0	0	0	0	0	0	0	0	0	0	0	0	0	0	0
ASV_1791	0	0	0	0	0	0	6	11	0	6	0	0	0	0	0	0	0	0	0	0	0	0	7	0	9	0	0	0	0	0	0	0	0	0	0	0	5	0	0	0
ASV_1792	0	0	0	0	0	0	0	0	0	0	11	21	0	0	0	8	0	0	8	0	0	0	0	0	0	0	0	0	0	0	0	0	0	0	0	0	0	0	0	0
ASV_1793	0	0	0	0	0	0	0	0	0	0	0	28	0	0	0	22	0	0	0	0	0	0	0	0	0	0	0	0	0	0	0	0	0	0	0	0	0	0	0	0
ASV_1794	0	0	0	0	0	0	0	0	0	0	0	28	0	0	0	0	0	26	0	0	0	0	0	0	0	0	0	0	0	0	0	0	0	0	0	0	0	0	0	0
ASV_1795	0	0	0	0	0	0	0	0	0	0	0	2	3	2	0	0	0	2	0	0	0	0	0	0	1	0	0	0	0	0	8	0	0	0	0	9	2	0	4	3
ASV_1796	0	0	0	0	0	0	0	0	0	0	0	0	0	0	0	0	0	0	0	0	0	0	0	0	0	0	0	0	0	0	0	0	0	0	0	0	0	0	0	0
ASV_1797	0	0	0	0	0	0	0	0	0	0	0	0	0	0	0	0	0	0	0	0	0	0	0	0	0	0	0	0	0	0	0	0	0	0	0	0	0	0	0	9
ASV_1798	0	0	0	0	0	0	0	0	0	0	0	0	0	0	0	0	0	0	0	0	0	0	0	0	0	0	0	0	0	0	0	0	0	0	0	0	0	0	0	0
ASV_1799	0	0	0	0	0	0	0	0	0	0	0	0	0	0	0	0	0	0	0	0	38	0	0	0	0	0	0	0	0	0	0	0	0	0	0	0	0	0	0	0
ASV_1800	0	0	0	0	0	0	0	0	0	0	0	0	0	0	0	0	0	0	0	0	0	0	38	0	0	0	0	0	0	0	0	0	0	0	0	0	0	0	0	0
ASV_1801	0	0	0	0	0	0	0	0	0	0	0	0	0	0	0	0	0	0	0	0	0	0	0	0	0	0	0	0	0	0	0	0	0	0	0	0	0	0	49	0
ASV_1802	14	0	26	0	0	0	0	0	0	0	0	0	0	0	0	0	0	0	0	0	0	0	0	0	0	0	0	0	0	0	0	0	0	0	0	0	0	0	0	0
ASV_1803	0	0	0	21	0	0	0	0	12	0	0	0	0	0	0	0	0	0	0	0	0	0	0	0	0	0	0	0	0	0	0	0	0	0	0	0	0	0	0	0
ASV_1804	0	0	0	0	0	2	8	8	0	0	0	0	0	0	0	0	0	0	0	1	0	0	1	0	0	0	2	0	0	0	1	0	0	0	0	1	2	0	0	0
ASV_1805	0	0	0	0	0	0	0	12	0	0	3	0	6	8	0	0	0	0	4	5	0	0	0	0	0	0	0	0	0	0	0	0	0	0	0	0	0	0	0	0
ASV_1806	0	0	0	0	0	0	0	0	0	0	13	8	0	0	0	6	0	5	0	17	0	0	0	0	0	0	0	0	0	0	0	0	0	0	0	0	0	0	0	0
ASV_1807	0	0	0	0	0	0	0	0	0	0	0	3	8	0	0	0	0	3	0	3	0	0	4	0	4	0	0	0	0	0	0	0	0	0	0	5	3	0	0	0
ASV_1808	0	0	0	0	0	0	0	0	0	0	0	6	0	46	0	0	0	0	0	0	0	0	0	0	0	0	0	0	0	0	0	0	0	0	0	0	0	0	0	0
ASV_1809	0	0	0	0	0	0	0	0	0	0	0	0	6	0	0	0	0	0	0	0	0	0	0	0	5	0	0	0	0	0	13	0	0	0	0	0	0	0	0	8
ASV_1810	0	0	0	0	0	0	0	0	0	0	0	0	0	0	0	0	0	0	0	0	0	0	0	0	0	0	0	0	0	0	0	0	0	0	0	0	0	0	0	0
ASV_1811	0	0	0	0	0	0	0	0	0	0	0	0	0	0	0	0	0	0	0	0	0	0	0	0	0	0	0	0	0	0	0	0	0	0	0	0	0	0	0	0
ASV_1812	0	0	0	0	0	0	0	0	0	0	0	0	0	0	0	0	0	0	0	0	0	0	0	0	0	0	0	0	0	0	0	0	0	0	0	0	0	0	0	0
ASV_1813	0	0	0	0	0	0	0	0	0	0	0	0	0	0	0	0	0	0	0	0	0	35	0	0	0	0	0	0	0	0	0	0	0	0	0	0	0	0	0	0
ASV_1814	13	0	0	8	8	18	0	0	0	3	2	0	0	0	0	0	0	0	0	0	0	0	0	0	0	0	0	0	0	0	0	0	0	0	0	0	0	0	0	0
ASV_1815	0	0	0	0	0	0	0	14	0	0	0	4	3	6	13	0	0	10	0	0	0	0	0	0	0	0	0	0	0	0	0	0	0	0	0	0	0	0	0	0
ASV_1816	0	0	0	0	0	0	0	14	20	0	0	0	0	0	0	0	0	0	0	0	0	0	0	0	0	0	0	0	0	0	0	0	0	0	0	0	0	0	0	0
ASV_1817	0	0	0	0	0	0	0	0	0	17	0	0	0	0	0	0	0	0	0	0	0	0	0	0	0	0	0	0	0	0	0	0	0	0	0	0	0	0	0	0
ASV_1818	0	0	0	0	0	0	0	0	0	0	0	13	0	8	0	15	0	0	0	3	0	0	0	0	0	0	0	0	0	0	0	0	0	0	0	0	0	0	5	0
ASV_1819	0	0	0	0	0	0	0	0	0	0	0	0	23	10	0	0	0	0	0	17	0	0	0	0	0	0	0	0	0	0	0	0	0	0	0	0	0	0	0	0
ASV_1820	0	0	0	0	0	0	0	0	0	0	0	0	8	0	0	4	0	0	0	35	0	0	0	0	0	0	0	0	0	0	0	0	0	0	0	0	0	0	0	0
ASV_1821	0	0	0	0	0	0	0	0	0	0	0	0	0	26	4	5	0	6	0	0	0	0	0	0	0	0	0	0	0	0	0	0	0	0	0	4	0	0	0	0
ASV_1822	0	0	0	0	0	0	0	0	0	0	0	0	0	0	0	19	0	0	37	0	0	0	0	0	0	0	0	0	0	0	0	0	0	0	0	0	0	0	0	0
ASV_1823	0	0	0	0	0	0	0	0	0	0	0	0	0	0	0	18	0	0	0	0	0	0	0	0	0	0	0	0	0	0	7	0	0	2	0	0	16	0	0	0
ASV_1824	0	0	0	0	0	0	0	0	0	0	0	0	0	0	0	0	0	0	0	0	0	0	0	7	28	0	0	0	0	0	0	0	1	0	0	0	0	0	0	0
ASV_1825	0	0	0	0	0	0	0	0	0	0	0	0	0	0	0	0	0	0	0	0	0	0	0	6	13	0	0	0	0	0	0	0	0	0	0	0	0	0	0	26
ASV_1826	0	0	21	0	0	0	0	0	0	0	0	0	0	0	0	0	0	0	0	0	0	0	0	0	0	0	0	0	0	0	0	0	0	0	0	0	0	0	0	0
ASV_1827	0	0	4	5	0	30	0	0	0	0	0	0	0	0	0	0	0	0	0	0	0	0	0	0	0	0	0	0	0	0	0	0	0	0	0	0	0	0	0	0
ASV_1828	0	0	0	0	0	7	0	0	0	0	0	0	0	0	0	0	0	0	0	0	0	5	0	0	0	0	26	0	0	0	0	0	0	0	0	0	0	0	0	0
ASV_1829	0	0	0	0	0	0	6	0	0	2	0	0	0	0	0	0	0	0	0	0	0	0	7	0	0	0	2	2	0	0	0	0	0	0	0	0	5	0	0	13
ASV_1830	0	0	0	0	0	0	4	0	4	0	0	0	2	1	0	3	0	0	0	1	0	0	2	0	4	0	0	0	0	0	0	0	0	0	0	0	1	0	0	3
ASV_1831	0	0	0	0	0	0	0	4	3	0	0	3	2	3	3	4	0	2	0	0	0	0	10	0	3	0	0	0	0	0	4	0	0	2	0	0	3	0	0	0
ASV_1832	0	0	0	0	0	0	0	0	6	0	0	0	9	4	0	7	0	0	0	0	0	0	0	0	0	1	0	0	0	0	15	0	0	0	0	0	0	0	0	2
ASV_1833	0	0	0	0	0	0	0	0	21	26	0	0	0	0	0	0	0	0	0	0	0	0	0	0	0	0	0	0	0	0	0	0	0	0	0	0	0	0	0	0
ASV_1834	0	0	0	0	0	0	0	0	0	0	8	6	5	4	0	3	0	0	0	28	0	0	0	0	0	0	0	0	0	0	0	0	0	0	0	0	0	0	0	0
ASV_1835	0	0	0	0	0	0	0	0	0	0	3	0	3	0	0	0	0	0	0	0	0	0	10	0	4	0	0	0	0	0	6	0	0	0	0	0	0	0	0	0
ASV_1836	0	0	0	0	0	0	0	0	0	0	0	0	3	0	18	2	0	0	0	26	0	0	0	0	0	0	0	0	0	0	0	0	0	0	0	0	0	0	0	0
ASV_1837	0	0	0	0	0	0	0	0	0	0	0	0	3	0	2	0	0	3	0	0	0	0	4	1	4	0	0	0	0	0	0	0	0	0	2	5	5	0	0	6
ASV_1838	0	0	0	0	0	0	0	0	0	0	0	0	0	11	0	0	0	0	0	0	0	0	0	0	0	0	9	0	0	0	0	0	0	0	4	0	0	0	0	17
ASV_1839	0	0	0	0	0	0	0	0	0	0	0	0	0	0	0	0	0	0	0	0	0	0	0	0	0	0	0	0	0	0	0	0	0	0	0	0	0	0	0	0
ASV_1840	0	0	0	0	0	0	0	0	0	0	0	0	0	0	0	0	0	0	0	0	0	0	0	1	0	0	0	0	0	0	39	0	0	0	0	0	0	0	0	0
ASV_1841	0	0	0	0	0	0	0	0	0	0	0	0	0	0	0	0	0	0	0	0	0	0	0	0	0	39	0	0	0	0	0	0	0	0	0	0	0	0	0	0
ASV_1842	0	0	0	0	0	0	0	0	0	0	0	0	0	0	0	0	0	0	0	0	0	0	0	0	0	0	0	0	0	0	35	0	0	0	0	0	0	0	0	0
ASV_1843	0	0	0	0	0	0	0	0	0	0	0	0	0	0	0	0	0	0	0	0	0	0	0	0	0	0	0	0	0	0	0	0	0	0	0	40	0	0	0	0
ASV_1844	3	0	0	0	0	0	0	0	0	0	0	0	0	0	0	0	0	0	0	0	0	0	0	0	11	0	0	0	0	0	10	0	0	0	0	0	8	0	5	0
ASV_1845	4	3	0	0	3	36	0	0	0	0	0	0	0	0	0	0	0	0	0	0	0	0	0	0	0	0	0	0	0	0	0	0	0	0	0	0	0	0	0	0
ASV_1846	0	0	0	0	0	0	14	0	8	13	0	0	0	11	0	7	0	0	0	0	0	0	0	0	0	0	0	0	0	0	0	0	0	0	0	0	0	0	0	0
ASV_1847	0	0	0	0	0	0	26	0	0	22	0	0	0	0	0	0	0	0	0	0	0	0	0	0	0	0	0	0	0	0	0	0	0	0	0	4	0	0	0	0
ASV_1848	0	0	0	0	0	0	8	0	0	6	0	0	0	0	0	8	0	2	0	2	0	0	3	0	0	0	0	0	0	0	0	0	0	0	0	6	0	0	3	0
ASV_1849	0	0	0	0	0	0	9	0	9	0	3	0	5	3	0	0	0	5	0	0	0	0	0	0	0	0	0	0	0	0	0	0	0	0	0	8	0	0	4	0
ASV_1850	0	0	0	0	0	0	0	0	7	0	0	0	6	0	4	0	0	0	0	0	0	0	0	0	6	0	0	0	0	0	0	0	0	0	0	0	0	0	0	10
ASV_1851	0	0	0	0	0	0	0	0	6	0	0	0	9	0	0	6	0	7	0	0	0	0	0	0	0	0	0	0	0	0	0	0	0	0	0	0	5	0	0	0
ASV_1852	0	0	0	0	0	0	0	0	0	0	20	16	0	13	0	0	0	0	0	0	0	0	0	0	0	0	0	0	0	0	0	0	0	0	0	0	0	0	0	0
ASV_1853	0	0	0	0	0	0	0	0	0	0	0	29	0	10	0	0	0	0	0	0	0	0	0	0	0	0	0	0	0	0	0	0	0	0	0	0	0	0	0	0
ASV_1854	0	0	0	0	0	0	0	0	0	0	0	0	0	0	0	0	0	0	0	47	0	0	0	0	0	0	0	0	0	0	0	0	0	0	0	0	0	0	0	0
ASV_1855	0	0	0	0	0	0	0	0	0	0	0	0	0	0	0	0	0	0	0	0	0	3	0	0	0	0	0	0	0	0	5	0	0	0	0	0	0	0	0	0
ASV_1856	0	0	0	0	0	0	0	0	0	0	0	0	0	0	0	0	0	0	0	0	0	0	0	0	0	0	0	0	0	0	0	0	0	0	0	0	0	0	0	0
ASV_1857	0	0	0	0	0	0	0	0	0	0	0	0	0	0	0	0	0	0	0	0	0	0	0	0	0	0	2	0	0	0	0	0	0	0	0	33	0	0	0	0
ASV_1858	0	0	0	0	0	0	0	0	0	0	0	0	0	0	0	0	0	0	0	0	0	0	0	0	0	0	0	0	0	0	0	0	0	0	0	0	0	0	0	0
ASV_1859	0	0	0	0	0	0	0	0	0	0	0	0	0	0	0	0	0	0	0	0	0	0	37	0	3	0	0	0	0	0	0	0	0	0	0	0	0	0	0	0
ASV_1860	23	0	0	0	0	0	0	0	0	0	0	0	0	0	0	0	0	0	0	0	0	0	0	0	0	0	0	0	0	0	0	0	0	0	0	0	0	0	0	0
ASV_1861	22	0	7	0	3	0	0	0	0	0	0	0	0	0	0	0	0	0	0	0	0	0	0	0	0	0	0	0	0	0	0	0	0	0	0	0	0	0	0	0
ASV_1862	0	0	0	14	0	0	13	0	0	0	0	0	0	0	0	0	0	0	0	0	0	0	0	0	0	0	0	0	0	0	0	0	0	0	0	0	0	0	0	0
ASV_1863	0	0	0	0	0	0	4	0	9	0	4	0	8	0	0	4	0	0	0	9	0	0	0	0	0	0	4	0	0	0	0	0	0	0	0	0	0	0	0	0
ASV_1864	0	0	0	0	0	0	0	8	0	0	0	0	0	0	0	0	0	0	0	0	0	0	0	0	0	0	0	0	0	0	0	0	0	0	0	0	0	0	0	0
ASV_1865	0	0	0	0	0	0	0	50	0	0	0	0	0	0	0	0	0	0	0	0	0	0	0	0	0	0	0	0	0	0	0	0	0	0	0	0	0	0	0	0
ASV_1866	0	0	0	0	0	0	0	0	0	0	7	5	5	6	0	4	0	0	11	7	0	0	0	0	0	0	0	0	0	0	0	0	0	0	0	0	0	0	0	0
ASV_1867	0	0	0	0	0	0	0	0	0	0	4	0	7	0	0	0	0	12	0	0	0	0	0	0	0	0	0	0	0	0	0	0	0	0	0	0	0	0	0	0
ASV_1868	0	0	0	0	0	0	0	0	0	0	0	0	0	27	0	10	0	0	0	9	0	0	0	0	0	0	0	0	0	0	0	0	0	0	0	0	0	0	0	0
ASV_1869	0	0	0	0	0	0	0	0	0	0	0	0	0	0	0	41	0	0	0	0	0	0	0	0	0	0	0	0	0	0	0	0	0	0	0	0	0	0	0	0
ASV_1870	0	0	0	0	0	0	0	0	0	0	0	0	0	0	0	5	0	0	0	0	0	0	0	0	5	0	0	0	0	0	0	0	0	0	0	8	6	0	0	7
ASV_1871	0	0	0	0	0	0	0	0	0	0	0	0	0	0	0	0	0	13	0	0	0	0	0	0	0	0	0	0	0	0	0	0	0	0	0	0	0	0	0	0
ASV_1872	0	0	0	0	0	0	0	0	0	0	0	0	0	0	0	0	0	0	0	45	0	0	0	0	0	0	0	0	0	0	0	0	0	0	0	0	0	0	0	0
ASV_1873	0	0	0	0	0	0	0	0	0	0	0	0	0	0	0	0	0	0	0	0	0	0	0	0	0	0	0	0	0	0	0	0	0	0	0	0	0	0	0	0
ASV_1874	0	0	0	0	0	0	0	0	0	0	0	0	0	0	0	0	0	0	0	0	0	0	0	0	0	0	0	0	0	0	0	0	0	0	0	0	0	0	0	0
ASV_1875	0	0	0	0	0	0	0	0	0	0	0	0	0	0	0	0	0	0	0	0	0	0	0	0	24	0	0	0	0	0	14	0	0	0	0	0	0	0	0	0
ASV_1876	0	0	0	0	0	0	0	0	0	0	0	0	0	0	0	0	0	0	0	0	0	0	0	0	41	0	0	0	0	0	0	0	0	0	0	0	0	0	0	0
ASV_1877	0	0	0	0	0	0	0	0	0	0	0	0	0	0	0	0	0	0	0	0	0	0	0	0	0	0	0	19	0	0	0	0	0	0	0	0	0	0	0	18
ASV_1878	0	0	0	0	0	0	0	0	0	0	0	0	0	0	0	0	0	0	0	0	0	0	0	0	0	0	0	0	0	26	0	5	0	3	0	10	0	0	0	0
ASV_1879	0	0	0	0	0	0	0	0	0	0	0	0	0	0	0	0	0	0	0	0	0	0	0	0	0	0	0	0	0	0	0	0	0	0	0	38	0	0	0	0
ASV_1880	7	2	0	3	0	22	0	0	0	0	0	0	0	0	0	0	0	0	0	0	0	0	0	0	0	0	0	0	0	0	0	0	0	0	0	0	0	0	0	0
ASV_1881	0	0	0	0	0	31	0	0	0	0	0	0	0	0	0	0	3	0	0	0	0	0	0	0	0	0	3	0	0	0	0	0	0	0	0	0	0	0	0	0
ASV_1882	0	0	0	0	0	0	0	9	0	0	0	0	0	0	0	0	0	8	0	0	0	0	6	0	0	0	0	0	0	0	0	0	0	0	0	0	0	0	0	0
ASV_1883	0	0	0	0	0	0	0	7	0	0	0	0	0	0	0	0	0	0	0	0	0	0	0	0	0	0	0	0	0	0	3	0	0	0	0	4	2	0	6	6
ASV_1884	0	0	0	0	0	0	0	2	3	0	0	0	0	0	0	4	0	2	0	0	0	0	1	0	3	0	1	0	0	0	1	0	0	0	0	4	0	0	2	0
ASV_1885	0	0	0	0	0	0	0	0	0	0	1	8	11	0	0	0	0	0	0	0	0	0	0	0	0	0	0	0	0	0	0	0	0	0	0	0	0	0	23	0
ASV_1886	0	0	0	0	0	0	0	0	0	0	2	3	0	0	0	0	0	3	0	0	0	0	0	0	0	0	0	0	0	0	0	0	0	0	0	0	0	0	10	0
ASV_1887	0	0	0	0	0	0	0	0	0	0	0	2	3	2	0	3	0	0	0	1	0	0	4	0	0	0	0	0	0	0	7	0	0	0	1	0	4	0	5	0
ASV_1888	0	0	0	0	0	0	0	0	0	0	0	0	0	0	46	0	0	0	0	0	0	0	0	0	0	0	0	0	0	0	0	0	0	0	0	0	0	0	0	0
ASV_1889	0	0	0	0	0	0	0	0	0	0	0	0	0	0	0	0	40	0	0	0	0	0	0	0	0	0	0	0	0	0	0	0	0	0	0	0	0	0	0	0
ASV_1890	0	0	0	0	0	0	0	0	0	0	0	0	0	0	0	0	0	0	1	3	0	0	0	0	0	0	0	0	0	0	0	0	0	0	0	0	0	0	0	0
ASV_1891	0	0	0	0	0	0	0	0	0	0	0	0	0	0	0	0	0	0	0	0	0	0	0	0	0	0	0	0	0	0	0	0	0	0	0	0	0	0	0	0
ASV_1892	0	0	0	0	0	0	0	0	0	0	0	0	0	0	0	0	0	0	0	0	0	0	5	0	0	0	0	0	0	0	6	0	0	0	0	21	0	0	0	0
ASV_1893	0	0	0	0	0	0	0	0	0	0	0	0	0	0	0	0	0	0	0	0	0	0	0	0	0	17	0	0	0	0	0	0	0	0	0	0	0	0	27	0
ASV_1894	37	0	0	0	0	0	0	0	8	0	0	0	0	0	0	0	0	0	0	0	0	0	0	0	0	0	0	0	0	0	0	0	0	0	0	0	0	0	0	0
ASV_1895	0	35	0	0	0	0	0	0	0	0	0	0	0	0	0	0	0	0	0	0	0	0	0	0	0	0	0	0	0	0	0	0	0	0	0	0	0	0	0	0
ASV_1896	0	0	0	0	0	6	5	3	0	6	0	0	0	0	0	0	0	0	0	0	0	0	0	0	0	0	0	0	0	0	0	0	0	0	0	5	0	0	2	0
ASV_1897	0	0	0	0	0	0	8	0	0	0	0	0	3	5	0	0	0	0	0	0	0	0	0	0	0	0	0	0	0	0	0	0	0	0	0	0	0	0	4	0
ASV_1898	0	0	0	0	0	0	0	24	7	4	0	0	0	0	0	0	0	0	0	0	0	0	0	0	0	0	0	0	0	0	0	0	0	0	0	0	0	0	0	0
ASV_1899	0	0	0	0	0	0	0	0	0	15	0	0	7	0	0	0	0	0	0	0	0	0	0	0	0	0	0	0	0	0	0	0	0	0	0	0	0	0	0	0
ASV_1900	0	0	0	0	0	0	0	0	0	0	4	0	0	0	0	9	0	0	29	0	0	0	0	0	0	0	0	0	0	0	0	0	0	0	0	0	0	0	0	0
ASV_1901	0	0	0	0	0	0	0	0	0	0	2	0	4	0	0	0	0	4	1	0	0	0	5	0	0	0	0	0	0	2	0	0	0	0	0	6	5	0	2	6
ASV_1902	0	0	0	0	0	0	0	0	0	0	0	19	2	15	0	0	0	4	6	0	0	0	0	0	0	0	0	0	0	0	0	0	0	0	0	0	0	0	0	0
ASV_1903	0	0	0	0	0	0	0	0	0	0	0	24	0	10	0	0	0	4	0	8	0	0	0	0	0	0	0	0	0	0	0	0	0	0	0	0	0	0	0	0
ASV_1904	0	0	0	0	0	0	0	0	0	0	0	8	0	22	0	10	0	3	3	0	0	0	0	0	0	0	0	0	0	0	0	0	0	0	0	0	0	0	0	0
ASV_1905	0	0	0	0	0	0	0	0	0	0	0	0	0	0	0	0	0	0	0	0	0	0	5	0	0	0	0	0	0	0	0	0	0	0	0	0	0	0	3	0
ASV_1906	0	0	0	0	0	0	0	0	0	0	0	0	0	0	0	0	0	0	0	0	0	0	0	0	0	0	3	0	0	0	3	0	0	1	1	0	0	0	0	10
ASV_1907	0	0	0	20	28	0	0	0	0	0	0	0	0	0	0	0	0	0	0	0	0	0	0	0	0	0	0	0	0	0	0	0	0	0	0	0	0	1	0	0
ASV_1908	0	0	0	0	0	0	15	0	6	0	0	0	7	13	0	0	0	0	0	0	0	0	0	0	0	0	0	0	0	0	0	0	0	0	0	0	0	0	0	0
ASV_1909	0	0	0	0	0	0	0	26	0	0	0	0	0	0	0	0	0	0	0	0	0	0	0	0	0	0	0	0	0	0	0	0	0	0	0	0	0	0	0	0
ASV_1910	0	0	0	0	0	0	0	10	16	0	0	0	0	0	0	0	0	0	0	0	0	0	0	0	0	0	0	0	0	0	0	0	0	0	0	0	0	0	0	0
ASV_1911	0	0	0	0	0	0	0	9	0	0	0	0	0	0	0	0	0	0	0	0	0	0	0	0	0	0	0	0	0	0	0	0	0	0	0	0	0	0	0	0
ASV_1912	0	0	0	0	0	0	0	0	0	0	0	4	8	0	3	0	0	3	0	4	0	0	0	0	2	0	0	0	0	0	5	0	0	0	0	1	0	0	0	3
ASV_1913	0	0	0	0	0	0	0	0	0	0	0	0	0	3	11	0	0	0	0	4	0	0	2	0	6	0	0	1	0	0	2	0	0	0	0	6	9	0	0	0
ASV_1914	0	0	0	0	0	0	0	0	0	0	0	0	0	0	0	6	0	0	0	8	0	0	0	0	0	0	6	0	0	0	0	0	0	0	0	0	0	0	19	0
ASV_1915	0	0	0	0	0	0	0	0	0	0	0	0	0	0	0	0	48	0	0	0	0	0	0	0	0	0	0	0	0	0	0	0	0	0	0	0	0	0	0	0
ASV_1916	0	0	0	0	0	0	0	0	0	0	0	0	0	0	0	0	0	0	0	0	0	0	0	0	0	0	0	0	0	0	0	0	0	0	0	0	0	0	0	0
ASV_1917	0	0	0	19	0	0	0	0	0	0	0	0	0	0	0	0	0	0	0	0	0	0	0	0	0	0	0	0	0	0	0	0	0	0	0	0	0	0	0	0
ASV_1918	0	0	0	0	0	43	0	0	0	0	0	0	0	0	0	0	0	0	0	0	0	0	0	0	0	0	0	0	0	0	0	0	0	0	0	0	0	0	0	0
ASV_1919	0	0	0	0	0	0	13	0	0	7	0	0	19	0	0	0	0	4	0	0	0	0	0	0	0	0	0	0	0	0	0	0	0	0	0	0	0	0	0	0
ASV_1920	0	0	0	0	0	0	0	0	28	0	0	0	0	0	0	8	0	0	0	0	0	0	0	0	0	0	0	0	0	0	0	0	0	0	0	0	0	0	0	0
ASV_1921	0	0	0	0	0	0	0	0	5	0	0	0	0	7	0	0	0	0	0	0	0	0	5	0	0	0	0	1	0	0	0	0	0	0	0	10	4	0	0	5
ASV_1922	0	0	0	0	0	0	0	0	0	12	0	0	0	0	0	0	0	0	0	0	0	0	0	0	0	0	0	0	0	0	0	0	0	0	0	0	0	0	0	0
ASV_1923	0	0	0	0	0	0	0	0	0	0	20	0	0	0	0	0	0	0	22	0	0	0	0	0	0	0	0	0	0	0	0	0	0	0	0	0	0	0	0	0
ASV_1924	0	0	0	0	0	0	0	0	0	0	0	12	0	0	0	23	0	0	0	0	0	0	0	0	0	0	0	0	0	0	0	0	0	0	0	0	0	0	0	0
ASV_1925	0	0	0	0	0	0	0	0	0	0	0	0	34	0	7	0	0	0	0	0	0	0	0	0	0	0	0	0	0	0	0	0	0	0	0	0	0	0	0	0
ASV_1926	0	0	0	0	0	0	0	0	0	0	0	0	0	0	0	0	0	0	0	0	0	0	0	0	0	0	0	0	0	0	0	0	0	0	0	0	0	0	0	0
ASV_1927	0	0	0	0	0	0	0	0	0	0	0	0	0	0	0	0	0	0	0	0	0	0	0	0	0	0	0	0	0	0	0	0	0	0	0	0	0	0	0	0
ASV_1928	0	0	0	0	0	0	0	0	0	0	0	0	0	0	0	0	0	0	0	0	0	0	0	0	0	0	0	0	0	0	0	0	0	0	0	0	0	0	0	0
ASV_1929	0	0	0	0	0	0	0	0	0	0	0	0	0	0	0	0	0	0	0	0	0	0	0	1	0	0	0	0	0	0	15	0	0	0	0	5	0	0	5	8
ASV_1930	0	0	0	0	0	0	0	0	0	0	0	0	0	0	0	0	0	0	0	0	0	0	0	0	33	0	0	0	0	0	0	0	0	0	0	0	0	0	0	0
ASV_1931	0	0	0	0	0	0	0	0	0	0	0	0	0	0	0	0	0	0	0	0	0	0	0	0	0	0	0	0	0	0	0	0	0	0	0	0	0	0	38	0
ASV_1932	16	0	5	0	2	0	0	0	0	14	0	0	0	0	0	0	0	0	0	0	0	0	0	0	0	0	0	0	0	0	0	0	0	0	0	0	0	0	0	0
ASV_1933	0	0	0	0	25	3	0	0	0	0	0	0	0	0	0	0	5	0	0	0	0	2	0	0	0	9	0	0	0	0	0	0	0	0	0	0	0	0	0	0
ASV_1934	0	0	0	0	12	0	0	0	0	0	0	0	0	0	0	0	0	0	0	0	0	0	0	0	0	0	0	0	0	0	0	0	0	0	0	0	0	0	0	0
ASV_1935	0	0	0	0	0	28	0	0	0	0	0	0	0	0	0	0	0	0	0	0	0	0	0	0	0	0	0	0	0	0	0	0	0	0	0	0	0	0	0	0
ASV_1936	0	0	0	0	0	0	6	0	0	3	0	0	0	0	0	0	0	0	0	0	0	0	0	0	0	0	0	0	0	0	0	0	0	0	0	0	0	0	0	0
ASV_1937	0	0	0	0	0	0	5	0	8	0	0	0	0	0	0	7	0	0	0	0	0	0	0	0	0	0	0	0	0	0	4	0	0	0	0	6	3	0	4	0
ASV_1938	0	0	0	0	0	0	0	6	0	0	0	0	0	1	0	0	0	0	0	0	0	0	0	0	0	0	1	0	0	0	0	0	0	0	0	2	0	0	0	0
ASV_1939	0	0	0	0	0	0	0	0	16	0	0	0	0	0	0	0	0	0	0	0	0	0	0	0	0	0	0	0	0	0	0	0	0	0	0	0	0	0	29	0
ASV_1940	0	0	0	0	0	0	0	0	0	6	0	0	10	0	0	0	0	0	0	0	0	0	0	0	0	0	0	0	0	0	0	0	0	0	0	0	19	0	0	0
ASV_1941	0	0	0	0	0	0	0	0	0	21	0	0	0	0	0	0	0	0	0	0	0	0	0	0	0	0	0	0	0	0	0	0	0	0	0	0	26	0	0	0
ASV_1942	0	0	0	0	0	0	0	0	0	3	0	0	0	0	5	0	0	0	0	0	0	0	0	4	0	0	0	0	0	0	0	0	0	0	0	18	0	0	0	0
ASV_1943	0	0	0	0	0	0	0	0	0	0	0	23	0	0	0	15	0	0	0	0	0	0	0	0	0	0	0	0	0	0	0	0	0	0	0	0	0	0	0	0
ASV_1944	0	0	0	0	0	0	0	0	0	0	0	0	37	0	0	0	0	0	0	0	0	0	0	0	0	0	0	0	0	0	0	0	0	0	0	0	0	0	0	0
ASV_1945	0	0	0	0	0	0	0	0	0	0	0	0	0	0	0	22	0	0	0	0	0	0	0	0	0	0	0	0	0	0	0	0	0	0	0	0	0	0	0	0
ASV_1946	0	0	0	0	0	0	0	0	0	0	0	0	0	0	0	0	0	30	14	0	0	0	0	0	0	0	0	0	0	0	0	0	0	0	0	0	0	0	0	0
ASV_1947	0	0	0	0	0	0	0	0	0	0	0	0	0	0	0	0	0	0	0	9	0	0	14	0	10	0	0	0	0	0	0	0	0	0	0	0	0	0	9	0
ASV_1948	0	0	0	0	0	0	0	0	0	0	0	0	0	0	0	0	0	0	0	0	0	0	0	0	0	0	0	0	0	0	0	0	0	0	0	0	0	0	0	0
ASV_1949	0	0	0	0	0	0	0	0	0	0	0	0	0	0	0	0	0	0	0	0	0	0	0	0	0	0	0	0	8	0	0	27	0	0	0	0	0	0	0	0
ASV_1950	0	0	0	0	0	0	0	0	0	0	0	0	0	0	0	0	0	0	0	0	0	0	0	0	0	0	0	0	0	0	0	0	0	0	0	27	0	5	0	0
ASV_1951	0	0	0	0	0	0	0	0	0	0	0	0	0	0	0	0	0	0	0	0	0	0	0	0	0	0	0	0	0	0	0	0	0	0	0	0	40	0	0	0
ASV_1952	11	0	0	0	9	18	0	0	0	0	0	0	0	0	0	0	0	0	0	0	0	0	0	0	0	0	0	0	0	0	0	0	0	0	0	0	0	0	0	0
ASV_1953	17	0	0	0	0	0	0	0	0	0	0	0	0	0	0	0	0	0	0	0	0	0	0	0	0	0	0	0	0	0	0	0	0	0	0	0	0	0	0	0
ASV_1954	0	9	0	20	0	16	0	0	0	0	0	0	0	0	0	0	0	0	0	0	0	0	0	0	0	0	0	0	0	0	0	0	0	0	0	0	0	0	0	0
ASV_1955	0	0	0	12	5	0	0	0	0	0	0	0	0	0	0	0	0	0	0	0	0	0	0	0	0	0	0	0	0	0	0	0	0	0	0	0	0	0	0	0
ASV_1956	0	0	0	13	17	0	0	0	0	0	0	0	0	0	7	0	0	2	0	0	0	0	0	0	0	0	0	0	0	0	0	0	0	0	0	0	0	0	0	0
ASV_1957	0	0	0	50	0	0	0	0	0	0	0	0	0	0	0	0	0	0	0	0	0	0	0	0	0	0	0	0	0	0	0	0	0	0	0	0	0	0	0	0
ASV_1958	0	0	0	1	0	0	0	4	0	0	0	7	5	0	5	0	0	0	0	4	0	0	0	0	0	0	0	0	0	0	0	0	0	0	0	0	0	0	0	0
ASV_1959	0	0	0	0	12	0	0	0	34	0	0	0	0	0	0	0	0	0	0	0	0	0	0	0	0	0	0	0	0	0	0	0	0	0	0	0	0	0	0	0
ASV_1960	0	0	0	0	0	0	25	0	4	0	0	0	0	0	0	0	0	0	0	0	0	0	0	0	0	0	0	0	0	0	0	0	0	0	0	0	0	0	0	0
ASV_1961	0	0	0	0	0	0	0	24	0	0	0	0	0	0	0	0	0	0	0	0	0	0	0	0	0	0	0	0	0	0	0	0	0	0	0	0	0	0	0	0
ASV_1962	0	0	0	0	0	0	0	6	0	0	0	0	0	0	0	0	0	0	0	0	0	0	8	0	0	0	0	0	0	0	0	0	0	0	0	0	0	0	0	0
ASV_1963	0	0	0	0	0	0	0	0	6	0	0	0	12	0	0	0	0	6	0	0	0	0	0	0	0	0	0	0	0	0	0	0	0	0	0	0	0	0	0	0
ASV_1964	0	0	0	0	0	0	0	0	0	0	0	4	6	6	5	10	3	3	0	8	0	0	0	0	0	0	0	0	0	0	0	0	0	0	0	0	0	0	0	0
ASV_1965	0	0	0	0	0	0	0	0	0	0	0	0	14	0	0	0	0	0	0	0	0	0	0	0	0	0	0	0	0	0	0	0	0	0	0	31	0	0	0	0
ASV_1966	0	0	0	0	0	0	0	0	0	0	0	0	0	0	23	0	21	0	0	0	0	0	0	0	0	0	0	0	0	0	0	0	0	0	0	0	0	0	0	0
ASV_1967	0	0	0	0	0	0	0	0	0	0	0	0	0	0	17	0	0	24	0	0	0	0	0	0	0	0	0	0	0	0	0	0	0	0	0	0	0	0	0	0
ASV_1968	0	0	0	0	0	0	0	0	0	0	0	0	0	0	0	0	0	0	0	0	0	0	0	0	0	0	0	0	0	0	0	0	0	0	0	0	0	0	0	0
ASV_1969	0	0	0	0	0	0	0	0	0	0	0	0	0	0	0	0	0	0	0	0	0	0	0	0	0	0	0	0	0	0	0	0	0	0	0	0	0	0	0	0
ASV_1970	0	0	0	0	0	0	0	0	0	0	0	0	0	0	0	0	0	0	0	0	0	0	0	0	0	0	0	0	0	0	0	26	0	0	0	0	0	0	0	0
ASV_1971	0	0	0	0	0	0	0	0	0	0	0	0	0	0	0	0	0	0	0	0	0	0	0	0	0	0	0	0	0	0	0	35	0	0	0	0	0	0	0	0
ASV_1972	11	6	4	0	5	14	0	0	0	0	0	0	0	0	0	2	3	0	0	0	0	0	0	0	0	0	0	0	0	0	0	0	0	0	0	0	0	0	0	0
ASV_1973	0	36	0	0	0	0	0	0	0	0	0	0	0	0	0	0	0	0	0	0	0	0	0	0	0	0	0	0	0	0	0	0	0	0	0	0	0	0	0	0
ASV_1974	0	0	16	0	0	0	0	0	7	0	0	3	0	0	0	0	0	0	0	0	0	0	0	0	0	0	0	0	0	0	0	0	0	0	0	0	0	0	0	0
ASV_1975	0	0	19	0	0	0	0	0	0	0	0	0	0	0	0	0	0	0	0	0	0	0	0	0	0	0	0	0	0	0	0	0	0	0	0	0	0	0	0	0
ASV_1976	0	0	0	0	0	0	5	0	0	0	0	0	0	0	0	0	0	0	0	0	0	0	0	0	3	0	0	0	0	0	0	0	0	0	0	1	3	0	8	8
ASV_1977	0	0	0	0	0	0	0	22	0	0	0	0	0	0	0	0	0	0	0	3	0	0	0	0	0	0	0	0	0	0	0	0	0	0	0	0	0	0	0	0
ASV_1978	0	0	0	0	0	0	0	9	0	0	0	0	0	0	0	0	0	0	0	0	0	0	0	0	0	0	0	0	0	0	0	0	0	0	0	0	0	0	0	0
ASV_1979	0	0	0	0	0	0	0	0	0	0	5	0	15	0	0	16	0	0	4	6	0	0	0	0	0	0	0	0	0	0	0	0	0	0	0	0	0	0	0	0
ASV_1980	0	0	0	0	0	0	0	0	0	0	0	8	0	1	0	6	0	8	6	7	0	0	0	0	0	0	0	0	0	0	0	0	0	0	0	0	0	0	0	0
ASV_1981	0	0	0	0	0	0	0	0	0	0	0	3	0	20	0	0	0	0	0	12	0	0	0	0	0	0	0	0	0	0	0	0	0	0	0	0	0	0	0	0
ASV_1982	0	0	0	0	0	0	0	0	0	0	0	0	5	11	0	13	0	0	15	0	0	0	0	0	0	0	0	0	0	0	0	0	0	0	0	0	0	0	0	0
ASV_1983	0	0	0	0	0	0	0	0	0	0	0	0	0	41	0	0	0	0	0	0	0	0	0	0	0	0	0	0	0	0	0	0	0	0	0	0	0	0	0	0
ASV_1984	0	0	0	0	0	0	0	0	0	0	0	0	0	0	0	0	0	0	0	0	0	0	0	0	7	0	0	0	0	0	0	0	0	0	0	0	0	0	0	11
ASV_1985	0	0	0	0	0	0	0	0	0	0	0	0	0	0	0	0	0	0	0	0	0	0	0	0	0	0	0	0	0	0	0	0	0	0	0	22	0	0	0	0
ASV_1986	0	0	0	0	0	0	0	0	0	0	0	0	0	0	0	0	0	0	0	0	0	0	0	0	0	0	0	0	0	0	0	0	0	0	0	0	0	0	0	10
ASV_1987	0	0	0	0	0	0	0	0	0	0	0	0	0	0	0	0	0	0	0	0	17	0	0	0	0	0	0	0	0	0	0	21	0	0	0	0	0	0	0	0
ASV_1988	0	0	0	0	0	0	0	0	0	0	0	0	0	0	0	0	0	0	0	0	0	0	0	0	0	0	0	0	0	0	0	0	0	0	0	32	2	0	0	6
ASV_1989	11	0	0	6	6	0	0	0	0	0	0	0	0	0	0	0	0	0	0	0	0	0	0	0	0	0	0	0	0	0	0	0	0	0	0	0	0	0	0	0
ASV_1990	0	4	0	6	0	27	0	0	0	0	0	0	0	0	0	0	0	0	0	0	0	0	0	0	0	0	0	0	0	0	0	0	0	0	0	0	0	0	0	0
ASV_1991	0	0	6	0	0	0	0	0	0	0	3	0	0	3	0	13	0	0	0	9	0	0	0	0	0	0	0	0	0	0	0	0	0	0	0	0	0	0	0	0
ASV_1992	0	0	0	25	13	0	0	0	0	0	0	0	0	0	0	0	0	0	0	0	0	0	0	0	0	0	0	0	0	0	0	0	0	0	0	0	0	0	0	0
ASV_1993	0	0	0	2	0	3	0	4	0	3	0	0	0	0	0	2	0	2	0	0	0	0	0	0	0	0	0	0	0	0	0	0	0	0	0	1	1	0	0	4
ASV_1994	0	0	0	0	0	0	0	2	0	0	0	11	1	6	0	0	0	0	0	8	0	0	4	0	0	0	0	0	0	0	0	0	0	0	0	0	0	0	0	8
ASV_1995	0	0	0	0	0	0	0	0	0	0	3	0	37	0	0	0	0	0	0	0	0	0	0	0	0	0	0	0	0	0	0	0	0	0	0	0	0	0	0	0
ASV_1996	0	0	0	0	0	0	0	0	0	0	0	0	40	0	0	0	0	0	0	0	0	0	0	0	0	0	0	0	0	0	0	0	0	0	0	0	0	0	0	0
ASV_1997	0	0	0	0	0	0	0	0	0	0	0	0	1	0	0	7	0	4	0	0	0	0	9	0	0	0	0	2	0	0	0	0	0	0	0	0	0	0	0	4
[truncated: 5,273 more rows]

## Sheet: ST2
Supplemental Table 2: Taxonomy information of ASVs.
ASV	Kindom	Phylum	Class	Order	Family	Genus	Species
ASV_1	d__Bacteria	p__Firmicutes	c__Bacilli	o__Erysipelotrichales	f__Erysipelotrichaceae	g__Turicibacter	Unknown
ASV_2	d__Bacteria	p__Firmicutes	c__Clostridia	o__Peptostreptococcales-Tissierellales	f__Peptostreptococcaceae	g__Romboutsia	Unknown
ASV_3	d__Bacteria	p__Firmicutes	c__Bacilli	o__Lactobacillales	f__Lactobacillaceae	g__Lactobacillus	s__Lactobacillus_salivarius
ASV_4	d__Bacteria	p__Proteobacteria	c__Gammaproteobacteria	o__Enterobacterales	f__Enterobacteriaceae	g__Escherichia-Shigella	Unknown
ASV_5	d__Bacteria	p__Firmicutes	c__Bacilli	o__Lactobacillales	f__Enterococcaceae	g__Enterococcus	s__Enterococcus_cecorum
ASV_6	d__Bacteria	p__Fusobacteriota	c__Fusobacteriia	o__Fusobacteriales	f__Fusobacteriaceae	g__Fusobacterium	s__Fusobacterium_mortiferum
ASV_7	d__Bacteria	p__Fusobacteriota	c__Fusobacteriia	o__Fusobacteriales	f__Fusobacteriaceae	g__Fusobacterium	s__Fusobacterium_mortiferum
ASV_8	d__Bacteria	p__Firmicutes	c__Bacilli	o__Lactobacillales	f__Lactobacillaceae	g__Lactobacillus	Unknown
ASV_9	d__Bacteria	p__Bacteroidota	c__Bacteroidia	o__Bacteroidales	f__Bacteroidaceae	g__Bacteroides	s__Mogibacterium_sp
ASV_10	d__Bacteria	p__Firmicutes	c__Bacilli	o__Erysipelotrichales	f__Erysipelotrichaceae	g__Turicibacter	Unknown
ASV_11	d__Bacteria	p__Firmicutes	c__Clostridia	o__Clostridiales	f__Clostridiaceae	g__Clostridium_sensu_stricto_1	Unknown
ASV_12	d__Bacteria	p__Firmicutes	c__Clostridia	o__Peptostreptococcales-Tissierellales	f__Peptostreptococcaceae	g__Romboutsia	Unknown
ASV_13	d__Bacteria	p__Firmicutes	c__Bacilli	o__Lactobacillales	f__Lactobacillaceae	g__Lactobacillus	Unknown
ASV_14	d__Bacteria	p__Proteobacteria	c__Gammaproteobacteria	o__Enterobacterales	f__Enterobacteriaceae	g__Escherichia-Shigella	Unknown
ASV_15	d__Bacteria	p__Proteobacteria	c__Gammaproteobacteria	o__Pasteurellales	f__Pasteurellaceae	g__Gallibacterium	s__Gallibacterium_aUnknowntis
ASV_16	d__Bacteria	p__Firmicutes	c__Bacilli	o__Lactobacillales	f__Lactobacillaceae	g__Lactobacillus	s__Lactobacillus_agilis
ASV_17	d__Bacteria	p__Firmicutes	c__Clostridia	o__Clostridiales	f__Clostridiaceae	g__Clostridium_sensu_stricto_1	Unknown
ASV_18	d__Bacteria	p__Firmicutes	c__Clostridia	o__Oscillospirales	f__Oscillospiraceae	g__UCG-005	Unknown
ASV_19	d__Bacteria	p__Bacteroidota	c__Bacteroidia	o__Bacteroidales	f__Bacteroidaceae	g__Bacteroides	Unknown
ASV_20	d__Bacteria	p__Proteobacteria	c__Gammaproteobacteria	o__Burkholderiales	f__Burkholderiaceae	g__Ralstonia	Unknown
ASV_21	d__Bacteria	p__Bacteroidota	c__Bacteroidia	o__Bacteroidales	f__Bacteroidaceae	g__Bacteroides	s__uncultured_Bacteroidales
ASV_22	d__Bacteria	p__Bacteroidota	c__Bacteroidia	o__Bacteroidales	f__Rikenellaceae	g__Rikenellaceae_RC9_gut_group	s__uncultured_bacterium
ASV_23	d__Bacteria	p__Firmicutes	c__Clostridia	o__Clostridiales	f__Clostridiaceae	g__Clostridium_sensu_stricto_1	Unknown
ASV_24	d__Bacteria	p__Firmicutes	c__Clostridia	o__Lachnospirales	f__Lachnospiraceae	Unknown	s__uncultured_Clostridiales
ASV_25	d__Bacteria	p__Firmicutes	c__Bacilli	o__Lactobacillales	f__Lactobacillaceae	g__Lactobacillus	s__Lactobacillus_aviarius
ASV_26	d__Bacteria	p__Firmicutes	c__Clostridia	o__Oscillospirales	f__Oscillospiraceae	g__UCG-005	s__uncultured_organism
ASV_27	d__Bacteria	p__Bacteroidota	c__Bacteroidia	o__Bacteroidales	f__Rikenellaceae	g__Rikenellaceae_RC9_gut_group	s__uncultured_bacterium
ASV_28	d__Bacteria	p__Bacteroidota	c__Bacteroidia	o__Bacteroidales	f__Bacteroidaceae	g__Bacteroides	s__Bacteroides_coprocola
ASV_29	d__Bacteria	p__Bacteroidota	c__Bacteroidia	o__Bacteroidales	f__Bacteroidaceae	g__Bacteroides	s__Bacteroides_caecicola
ASV_30	d__Bacteria	p__Bacteroidota	c__Bacteroidia	o__Bacteroidales	f__Bacteroidaceae	g__Bacteroides	Unknown
ASV_31	d__Bacteria	p__Bacteroidota	c__Bacteroidia	o__Bacteroidales	f__Bacteroidaceae	g__Bacteroides	s__Bacteroides_galliUnknownceum
ASV_32	d__Bacteria	p__Actinobacteriota	c__Actinobacteria	o__Bifidobacteriales	f__Bifidobacteriaceae	g__Aeriscardovia	s__Aeriscardovia_aeriphila
ASV_33	d__Bacteria	p__Bacteroidota	c__Bacteroidia	o__Bacteroidales	f__Bacteroidaceae	g__Bacteroides	s__Bacteroides_plebeius
ASV_34	d__Bacteria	p__Proteobacteria	c__Gammaproteobacteria	o__Enterobacterales	f__Enterobacteriaceae	g__Escherichia-Shigella	Unknown
ASV_35	d__Bacteria	p__Firmicutes	c__Bacilli	o__Lactobacillales	f__Lactobacillaceae	g__Lactobacillus	Unknown
ASV_36	d__Bacteria	p__Bacteroidota	c__Bacteroidia	o__Bacteroidales	f__Bacteroidaceae	g__Bacteroides	s__Bacteroides_barnesiae
ASV_37	d__Bacteria	p__Firmicutes	c__Bacilli	o__Lactobacillales	f__Lactobacillaceae	g__Lactobacillus	s__Lactobacillus_johnsonii
ASV_38	d__Bacteria	p__Bacteroidota	c__Bacteroidia	o__Bacteroidales	f__Bacteroidaceae	g__Bacteroides	s__Bacteroides_barnesiae
ASV_39	d__Bacteria	p__Cyanobacteria	c__Cyanobacteriia	o__Chloroplast	f__Chloroplast	g__Chloroplast	Unknown
ASV_40	d__Bacteria	p__Bacteroidota	c__Bacteroidia	o__Bacteroidales	f__Bacteroidaceae	g__Bacteroides	Unknown
ASV_41	d__Bacteria	p__Bacteroidota	c__Bacteroidia	o__Bacteroidales	f__Bacteroidaceae	g__Bacteroides	s__Bacteroides_caecicola
ASV_42	d__Bacteria	p__Desulfobacterota	c__Desulfovibrionia	o__DesulfovibrioUnknownles	f__DesulfovibrioUnknownceae	g__Desulfovibrio	s__Desulfovibrio_piger
ASV_43	d__Bacteria	p__Firmicutes	c__Bacilli	o__Lactobacillales	f__Enterococcaceae	g__Enterococcus	s__Enterococcus_cecorum
ASV_44	d__Bacteria	p__Firmicutes	c__Clostridia	o__Clostridiales	f__Clostridiaceae	g__Clostridium_sensu_stricto_1	s__metagenome
ASV_45	d__Bacteria	p__Firmicutes	c__Clostridia	o__Oscillospirales	f__Oscillospiraceae	Unknown	Unknown
ASV_46	d__Bacteria	p__Firmicutes	c__Clostridia	o__Lachnospirales	f__Lachnospiraceae	Unknown	s__uncultured_Clostridiales
ASV_47	d__Bacteria	p__Euryarchaeota	c__Methanobacteria	o__Methanobacteriales	f__Methanobacteriaceae	g__Methanobrevibacter	Unknown
ASV_48	d__Bacteria	p__Firmicutes	c__Clostridia	o__Oscillospirales	f__Ruminococcaceae	g__Faecalibacterium	s__uncultured_bacterium
ASV_49	d__Bacteria	p__Bacteroidota	c__Bacteroidia	o__Bacteroidales	f__Bacteroidaceae	g__Bacteroides	s__Bacteroides_galliUnknownceum
ASV_50	d__Bacteria	p__Bacteroidota	c__Bacteroidia	o__Bacteroidales	f__Bacteroidaceae	g__Bacteroides	s__Bacteroides_barnesiae
ASV_51	d__Bacteria	p__Bacteroidota	c__Bacteroidia	o__Bacteroidales	f__Rikenellaceae	g__Rikenellaceae_RC9_gut_group	s__uncultured_bacterium
ASV_52	d__Bacteria	p__Firmicutes	c__Clostridia	o__Oscillospirales	f__Ruminococcaceae	g__Faecalibacterium	s__uncultured_bacterium
ASV_53	d__Bacteria	p__Firmicutes	c__Clostridia	o__Oscillospirales	f__Oscillospiraceae	g__UCG-005	Unknown
ASV_54	d__Bacteria	p__Bacteroidota	c__Bacteroidia	o__Bacteroidales	f__Bacteroidaceae	g__Bacteroides	Unknown
ASV_55	d__Bacteria	p__Firmicutes	c__Bacilli	o__Lactobacillales	f__Lactobacillaceae	g__Lactobacillus	s__Lactobacillus_delbrueckii
ASV_56	d__Bacteria	p__Proteobacteria	c__Gammaproteobacteria	o__Pasteurellales	f__Pasteurellaceae	g__Gallibacterium	s__Gallibacterium_aUnknowntis
ASV_57	d__Bacteria	p__Firmicutes	c__Clostridia	o__Lachnospirales	f__Lachnospiraceae	Unknown	s__uncultured_Clostridiales
ASV_58	d__Bacteria	p__Firmicutes	c__Clostridia	o__Lachnospirales	f__Lachnospiraceae	Unknown	s__uncultured_Clostridiales
ASV_59	d__Bacteria	p__Bacteroidota	c__Bacteroidia	o__Bacteroidales	f__Bacteroidaceae	g__Bacteroides	s__uncultured_Bacteroidales
ASV_60	d__Bacteria	p__Bacteroidota	c__Bacteroidia	o__Bacteroidales	f__Rikenellaceae	g__Rikenellaceae_RC9_gut_group	s__uncultured_bacterium
ASV_61	d__Bacteria	p__Bacteroidota	c__Bacteroidia	o__Bacteroidales	f__Tannerellaceae	Unknown	Unknown
ASV_62	d__Bacteria	p__Firmicutes	c__Bacilli	o__Lactobacillales	f__Lactobacillaceae	g__Lactobacillus	s__Lactobacillus_agilis
ASV_63	d__Bacteria	p__Firmicutes	c__Clostridia	o__Oscillospirales	f__Ruminococcaceae	g__Fournierella	s__uncultured_organism
ASV_64	d__Bacteria	p__Firmicutes	c__Bacilli	o__Lactobacillales	f__Enterococcaceae	g__Enterococcus	s__Enterococcus_cecorum
ASV_65	d__Bacteria	p__Bacteroidota	c__Bacteroidia	o__Bacteroidales	f__Rikenellaceae	g__Rikenellaceae_RC9_gut_group	s__uncultured_bacterium
ASV_66	d__Bacteria	p__Firmicutes	c__Bacilli	o__Lactobacillales	f__Lactobacillaceae	g__Lactobacillus	Unknown
ASV_67	d__Bacteria	p__Firmicutes	c__Clostridia	o__Clostridia_UCG-014	f__Clostridia_UCG-014	g__Clostridia_UCG-014	s__uncultured_rumen
ASV_68	d__Bacteria	p__Proteobacteria	c__Gammaproteobacteria	o__Burkholderiales	f__Sutterellaceae	g__Sutterella	s__Sutterella_sp
ASV_69	d__Bacteria	p__Firmicutes	c__Clostridia	o__Clostridia_UCG-014	f__Clostridia_UCG-014	g__Clostridia_UCG-014	s__uncultured_rumen
ASV_70	d__Bacteria	p__Firmicutes	c__Clostridia	o__Oscillospirales	f__Oscillospiraceae	g__NK4A214_group	Unknown
ASV_71	d__Bacteria	p__Firmicutes	c__Clostridia	o__Lachnospirales	f__Lachnospiraceae	g__Lachnoclostridium	Unknown
ASV_72	d__Bacteria	p__Bacteroidota	c__Bacteroidia	o__Bacteroidales	f__Bacteroidaceae	g__Bacteroides	s__Bacteroides_salanitronis
ASV_73	d__Bacteria	p__Firmicutes	c__Bacilli	o__Lactobacillales	f__Lactobacillaceae	g__Lactobacillus	Unknown
ASV_74	d__Bacteria	p__Firmicutes	c__Clostridia	o__Lachnospirales	f__Lachnospiraceae	Unknown	Unknown
ASV_75	d__Bacteria	p__Firmicutes	c__Clostridia	o__Lachnospirales	f__Lachnospiraceae	Unknown	Unknown
ASV_76	d__Bacteria	p__Bacteroidota	c__Bacteroidia	o__Bacteroidales	f__Bacteroidaceae	g__Bacteroides	s__uncultured_Bacteroidales
ASV_77	d__Bacteria	p__Firmicutes	c__Clostridia	o__Peptostreptococcales-Tissierellales	f__Peptostreptococcaceae	g__Romboutsia	Unknown
ASV_78	d__Bacteria	p__Firmicutes	c__Clostridia	o__Oscillospirales	f__Oscillospiraceae	g__Colidextribacter	Unknown
ASV_79	d__Bacteria	p__Bacteroidota	c__Bacteroidia	o__Bacteroidales	f__Rikenellaceae	g__Rikenellaceae_RC9_gut_group	s__uncultured_bacterium
ASV_80	d__Bacteria	p__Bacteroidota	c__Bacteroidia	o__Bacteroidales	f__Rikenellaceae	g__Rikenellaceae_RC9_gut_group	s__uncultured_bacterium
ASV_81	d__Bacteria	p__Firmicutes	c__Clostridia	o__Peptostreptococcales-Tissierellales	f__Peptostreptococcaceae	g__Romboutsia	Unknown
ASV_82	d__Bacteria	p__Campilobacterota	c__Campylobacteria	o__Campylobacterales	f__Helicobacteraceae	g__Helicobacter	s__Helicobacter_sp
ASV_83	d__Bacteria	p__Cyanobacteria	c__Cyanobacteriia	o__Chloroplast	f__Chloroplast	g__Chloroplast	Unknown
ASV_84	d__Bacteria	p__Bacteroidota	c__Bacteroidia	o__Bacteroidales	f__Tannerellaceae	g__Parabacteroides	s__uncultured_bacterium
ASV_85	d__Bacteria	p__Bacteroidota	c__Bacteroidia	o__Bacteroidales	f__Rikenellaceae	g__Alistipes	s__gut_metagenome
ASV_86	d__Bacteria	p__Bacteroidota	c__Bacteroidia	o__Bacteroidales	f__Bacteroidaceae	g__Bacteroides	s__Bacteroides_barnesiae
ASV_87	d__Bacteria	p__Firmicutes	c__Clostridia	o__Oscillospirales	f__Ruminococcaceae	g__Faecalibacterium	s__uncultured_bacterium
ASV_88	d__Bacteria	p__Bacteroidota	c__Bacteroidia	o__Bacteroidales	f__Bacteroidaceae	g__Bacteroides	s__Bacteroides_salanitronis
ASV_89	d__Bacteria	p__Bacteroidota	c__Bacteroidia	o__Bacteroidales	f__Bacteroidaceae	g__Bacteroides	Unknown
ASV_90	d__Bacteria	p__Firmicutes	c__Bacilli	o__Lactobacillales	f__Lactobacillaceae	g__Lactobacillus	s__Lactobacillus_paracollinoides
ASV_91	d__Bacteria	p__Firmicutes	c__Bacilli	o__Lactobacillales	f__Enterococcaceae	g__Enterococcus	s__Enterococcus_cecorum
ASV_92	d__Bacteria	p__Bacteroidota	c__Bacteroidia	o__Bacteroidales	f__Rikenellaceae	g__Alistipes	Unknown
ASV_93	d__Bacteria	p__Bacteroidota	c__Bacteroidia	o__Bacteroidales	f__Bacteroidaceae	g__Bacteroides	s__Bacteroides_barnesiae
ASV_94	d__Bacteria	p__Firmicutes	c__Bacilli	o__Lactobacillales	f__Lactobacillaceae	g__Lactobacillus	s__Lactobacillus_ingluviei
ASV_95	d__Bacteria	p__Firmicutes	c__Clostridia	o__Clostridia_UCG-014	f__Clostridia_UCG-014	g__Clostridia_UCG-014	Unknown
ASV_96	d__Bacteria	p__Fusobacteriota	c__Fusobacteriia	o__Fusobacteriales	f__Fusobacteriaceae	g__Fusobacterium	s__Fusobacterium_mortiferum
ASV_97	d__Bacteria	p__Bacteroidota	c__Bacteroidia	o__Bacteroidales	f__Bacteroidaceae	g__Bacteroides	s__uncultured_Bacteroidales
ASV_98	d__Bacteria	p__Firmicutes	c__Clostridia	o__Clostridiales	f__Clostridiaceae	g__Clostridium_sensu_stricto_1	Unknown
ASV_99	d__Bacteria	p__Bacteroidota	c__Bacteroidia	o__Bacteroidales	f__F082	g__F082	s__uncultured_bacterium
ASV_100	d__Bacteria	p__Bacteroidota	c__Bacteroidia	o__Bacteroidales	f__Tannerellaceae	Unknown	Unknown
ASV_101	d__Bacteria	p__Bacteroidota	c__Bacteroidia	o__Bacteroidales	f__Bacteroidaceae	g__Bacteroides	Unknown
ASV_102	d__Bacteria	p__Firmicutes	c__Clostridia	o__Oscillospirales	f__Ruminococcaceae	g__Faecalibacterium	s__uncultured_bacterium
ASV_103	d__Bacteria	p__Bacteroidota	c__Bacteroidia	o__Bacteroidales	f__Bacteroidaceae	g__Bacteroides	s__uncultured_Bacteroidales
ASV_104	d__Bacteria	p__Bacteroidota	c__Bacteroidia	o__Bacteroidales	f__Rikenellaceae	g__Alistipes	Unknown
ASV_105	d__Bacteria	p__Fusobacteriota	c__Fusobacteriia	o__Fusobacteriales	f__Fusobacteriaceae	g__Fusobacterium	s__Fusobacterium_mortiferum
ASV_106	d__Bacteria	p__Bacteroidota	c__Bacteroidia	o__Bacteroidales	f__Bacteroidaceae	g__Bacteroides	Unknown
ASV_107	d__Bacteria	p__Bacteroidota	c__Bacteroidia	o__Bacteroidales	f__Rikenellaceae	g__Alistipes	s__Alistipes_inops
ASV_108	d__Bacteria	p__Firmicutes	c__Clostridia	o__Oscillospirales	f__Ruminococcaceae	g__Faecalibacterium	s__uncultured_bacterium
ASV_109	d__Bacteria	p__Bacteroidota	c__Bacteroidia	o__Bacteroidales	f__Prevotellaceae	g__Prevotellaceae_Ga6A1_group	s__uncultured_bacterium
ASV_110	d__Bacteria	p__Bacteroidota	c__Bacteroidia	o__Bacteroidales	f__Rikenellaceae	g__Rikenellaceae_RC9_gut_group	s__uncultured_bacterium
ASV_111	d__Bacteria	p__Firmicutes	c__Clostridia	o__Lachnospirales	f__Lachnospiraceae	g__Eisenbergiella	s__uncultured_bacterium
ASV_112	d__Bacteria	p__Proteobacteria	c__Gammaproteobacteria	o__Burkholderiales	f__Sutterellaceae	g__Parasutterella	s__Parasutterella_secunda
ASV_113	d__Bacteria	p__Bacteroidota	c__Bacteroidia	o__Bacteroidales	f__Rikenellaceae	g__Alistipes	s__gut_metagenome
ASV_114	d__Bacteria	p__Firmicutes	c__Clostridia	o__Clostridia_UCG-014	f__Clostridia_UCG-014	g__Clostridia_UCG-014	Unknown
ASV_115	d__Bacteria	p__Firmicutes	c__Clostridia	o__Clostridia_vadinBB60_group	f__Clostridia_vadinBB60_group	g__Clostridia_vadinBB60_group	s__uncultured_prokaryote
ASV_116	d__Bacteria	p__Firmicutes	c__Clostridia	o__Lachnospirales	f__Lachnospiraceae	g__GCA-900066575	s__uncultured_bacterium
ASV_117	d__Bacteria	p__Bacteroidota	c__Bacteroidia	o__Bacteroidales	f__Tannerellaceae	g__Parabacteroides	s__uncultured_bacterium
ASV_118	d__Bacteria	p__Bacteroidota	c__Bacteroidia	o__Bacteroidales	f__Rikenellaceae	g__Rikenellaceae_RC9_gut_group	s__uncultured_bacterium
ASV_119	d__Bacteria	p__Bacteroidota	c__Bacteroidia	o__Bacteroidales	f__Rikenellaceae	g__Alistipes	s__uncultured_bacterium
ASV_120	d__Bacteria	p__Bacteroidota	c__Bacteroidia	o__Bacteroidales	f__Rikenellaceae	g__Rikenellaceae_RC9_gut_group	s__uncultured_bacterium
ASV_121	d__Bacteria	p__Firmicutes	c__Clostridia	o__Clostridia_UCG-014	f__Clostridia_UCG-014	g__Clostridia_UCG-014	Unknown
ASV_122	d__Bacteria	p__Bacteroidota	c__Bacteroidia	o__Bacteroidales	f__Tannerellaceae	g__Parabacteroides	s__uncultured_bacterium
ASV_123	d__Bacteria	p__Bacteroidota	c__Bacteroidia	o__Bacteroidales	f__Rikenellaceae	g__Alistipes	Unknown
ASV_124	d__Bacteria	p__Firmicutes	c__Clostridia	o__Oscillospirales	f__Oscillospiraceae	g__Oscillibacter	Unknown
ASV_125	d__Bacteria	p__Firmicutes	c__Clostridia	o__Oscillospirales	f__Ruminococcaceae	g__uncultured	s__uncultured_organism
ASV_126	d__Bacteria	p__Firmicutes	c__Clostridia	o__Clostridia_UCG-014	f__Clostridia_UCG-014	g__Clostridia_UCG-014	s__uncultured_bacterium
ASV_127	d__Bacteria	p__Firmicutes	c__Bacilli	o__Lactobacillales	f__Lactobacillaceae	g__Lactobacillus	Unknown
ASV_128	d__Bacteria	p__Firmicutes	c__Clostridia	o__Lachnospirales	f__Lachnospiraceae	g__AUnknownerosporobacter	s__Caecibacterium_sporoformans
ASV_129	d__Bacteria	p__Bacteroidota	c__Bacteroidia	o__Bacteroidales	f__Tannerellaceae	g__Parabacteroides	Unknown
ASV_130	d__Bacteria	p__Firmicutes	c__Clostridia	o__Oscillospirales	f__Oscillospiraceae	g__UCG-002	Unknown
ASV_131	d__Bacteria	p__Firmicutes	c__Clostridia	o__Clostridia_vadinBB60_group	f__Clostridia_vadinBB60_group	g__Clostridia_vadinBB60_group	s__uncultured_Clostridia
ASV_132	d__Bacteria	p__Firmicutes	c__Clostridia	o__Oscillospirales	Unknown	Unknown	Unknown
ASV_133	d__Bacteria	p__Firmicutes	c__Clostridia	o__Lachnospirales	f__Lachnospiraceae	Unknown	s__uncultured_Clostridiales
ASV_134	d__Bacteria	p__Firmicutes	c__Clostridia	o__Oscillospirales	f__Ruminococcaceae	g__Subdoligranulum	s__uncultured_Subdoligranulum
ASV_135	d__Bacteria	p__Firmicutes	c__Clostridia	o__Oscillospirales	f__Oscillospiraceae	g__UCG-005	Unknown
ASV_136	d__Bacteria	p__Firmicutes	c__Clostridia	o__Christensenellales	f__Christensenellaceae	g__Christensenellaceae_R-7_group	s__gut_metagenome
ASV_137	d__Bacteria	p__Bacteroidota	c__Bacteroidia	o__Bacteroidales	f__Bacteroidaceae	g__Bacteroides	s__uncultured_Bacteroidales
ASV_138	d__Bacteria	p__Firmicutes	c__Clostridia	o__Lachnospirales	f__Lachnospiraceae	g__GCA-900066575	Unknown
ASV_139	d__Bacteria	p__Firmicutes	c__Clostridia	o__Lachnospirales	f__Lachnospiraceae	g__Shuttleworthia	s__uncultured_bacterium
ASV_140	d__Bacteria	p__Firmicutes	c__Bacilli	o__Lactobacillales	f__Lactobacillaceae	g__Lactobacillus	s__Lactobacillus_intermedius
ASV_141	d__Bacteria	p__Firmicutes	c__Clostridia	o__Oscillospirales	f__Ruminococcaceae	g__uncultured	s__Ruminococcaceae_bacterium
ASV_142	d__Bacteria	p__Firmicutes	c__Clostridia	o__Oscillospirales	f__Ruminococcaceae	g__Faecalibacterium	s__uncultured_bacterium
ASV_143	d__Bacteria	p__Fusobacteriota	c__Fusobacteriia	o__Fusobacteriales	f__Fusobacteriaceae	g__Fusobacterium	s__Fusobacterium_mortiferum
ASV_144	d__Bacteria	p__Fusobacteriota	c__Fusobacteriia	o__Fusobacteriales	f__Fusobacteriaceae	g__Fusobacterium	s__Fusobacterium_mortiferum
ASV_145	d__Bacteria	p__Firmicutes	c__Clostridia	o__Oscillospirales	f__Oscillospiraceae	g__Colidextribacter	s__gut_metagenome
ASV_146	d__Bacteria	p__Firmicutes	c__Clostridia	o__Lachnospirales	f__Lachnospiraceae	Unknown	Unknown
ASV_147	d__Bacteria	p__Bacteroidota	c__Bacteroidia	o__Bacteroidales	Unknown	Unknown	Unknown
ASV_148	d__Bacteria	p__Firmicutes	c__Clostridia	o__Oscillospirales	Unknown	Unknown	Unknown
ASV_149	d__Bacteria	p__Firmicutes	c__Clostridia	o__Lachnospirales	f__Lachnospiraceae	g__Lachnoclostridium	s__Mordavella_sp
ASV_150	d__Bacteria	p__Firmicutes	c__Negativicutes	o__Acidaminococcales	f__Acidaminococcaceae	g__Phascolarctobacterium	Unknown
ASV_151	d__Bacteria	p__Firmicutes	c__Negativicutes	o__Acidaminococcales	f__Acidaminococcaceae	g__Phascolarctobacterium	s__uncultured_Firmicutes
ASV_152	d__Bacteria	p__Firmicutes	c__Clostridia	o__Clostridia_UCG-014	f__Clostridia_UCG-014	g__Clostridia_UCG-014	Unknown
ASV_153	d__Bacteria	p__Bacteroidota	c__Bacteroidia	o__Bacteroidales	f__Bacteroidaceae	g__Bacteroides	s__Mogibacterium_sp
ASV_154	d__Bacteria	p__Bacteroidota	c__Bacteroidia	o__Bacteroidales	f__Tannerellaceae	Unknown	Unknown
ASV_155	d__Bacteria	p__Firmicutes	c__Clostridia	o__Lachnospirales	f__Lachnospiraceae	g__CHKCI001	s__uncultured_bacterium
ASV_156	d__Bacteria	p__Firmicutes	c__Clostridia	o__Lachnospirales	f__Lachnospiraceae	Unknown	s__uncultured_Clostridiales
ASV_157	d__Bacteria	p__Firmicutes	c__Clostridia	o__Peptostreptococcales-Tissierellales	f__Peptostreptococcaceae	g__Terrisporobacter	s__uncultured_bacterium
ASV_158	d__Bacteria	p__Bacteroidota	c__Bacteroidia	o__Bacteroidales	f__uncultured	g__uncultured	s__gut_metagenome
ASV_159	d__Bacteria	p__Firmicutes	c__Clostridia	o__Clostridia_UCG-014	f__Clostridia_UCG-014	g__Clostridia_UCG-014	Unknown
ASV_160	d__Bacteria	p__Bacteroidota	c__Bacteroidia	o__Bacteroidales	f__Rikenellaceae	g__Alistipes	s__uncultured_bacterium
ASV_161	d__Bacteria	p__Firmicutes	c__Clostridia	o__Lachnospirales	f__Lachnospiraceae	g__Blautia	Unknown
ASV_162	d__Bacteria	p__Firmicutes	c__Clostridia	o__Oscillospirales	f__Ruminococcaceae	g__Subdoligranulum	Unknown
ASV_163	d__Bacteria	p__Firmicutes	c__Clostridia	o__Lachnospirales	f__Lachnospiraceae	Unknown	Unknown
ASV_164	d__Bacteria	p__Firmicutes	c__Clostridia	o__Lachnospirales	f__Lachnospiraceae	Unknown	Unknown
ASV_165	d__Bacteria	p__Desulfobacterota	c__Desulfovibrionia	o__DesulfovibrioUnknownles	f__DesulfovibrioUnknownceae	g__Desulfovibrio	s__Desulfovibrio_piger
ASV_166	d__Bacteria	p__Bacteroidota	c__Bacteroidia	o__Bacteroidales	f__Bacteroidaceae	g__Bacteroides	s__Mogibacterium_sp
ASV_167	d__Bacteria	p__Campilobacterota	c__Campylobacteria	o__Campylobacterales	f__Campylobacteraceae	g__Campylobacter	s__Campylobacter_avium
ASV_168	d__Bacteria	p__Firmicutes	c__Clostridia	o__Lachnospirales	f__Lachnospiraceae	Unknown	Unknown
ASV_169	d__Bacteria	p__Bacteroidota	c__Bacteroidia	o__Bacteroidales	f__Rikenellaceae	g__Alistipes	s__uncultured_bacterium
ASV_170	d__Bacteria	p__Bacteroidota	c__Bacteroidia	o__Bacteroidales	f__Barnesiellaceae	g__uncultured	s__uncultured_PorphyromoUnknowndaceae
ASV_171	d__Bacteria	p__Patescibacteria	c__SaccharimoUnknowndia	o__SaccharimoUnknowndales	f__SaccharimoUnknowndales	g__SaccharimoUnknowndales	s__Candidatus_Saccharibacteria
ASV_172	d__Bacteria	p__Firmicutes	c__Clostridia	o__Clostridiales	f__Clostridiaceae	g__Clostridium_sensu_stricto_1	Unknown
ASV_173	d__Bacteria	p__Firmicutes	c__Clostridia	o__Lachnospirales	f__Lachnospiraceae	g__Tuzzerella	Unknown
ASV_174	d__Bacteria	p__Bacteroidota	c__Bacteroidia	o__Bacteroidales	f__Bacteroidaceae	g__Bacteroides	Unknown
ASV_175	d__Bacteria	p__Bacteroidota	c__Bacteroidia	o__Bacteroidales	Unknown	Unknown	Unknown
ASV_176	d__Bacteria	p__Bacteroidota	c__Bacteroidia	o__Bacteroidales	f__Rikenellaceae	g__Rikenellaceae_RC9_gut_group	s__uncultured_bacterium
ASV_177	d__Bacteria	p__Firmicutes	c__Clostridia	o__Oscillospirales	f__Oscillospiraceae	g__NK4A214_group	s__uncultured_organism
ASV_178	d__Bacteria	p__Bacteroidota	c__Bacteroidia	o__Bacteroidales	f__Barnesiellaceae	g__Barnesiella	s__Barnesiella_viscericola
ASV_179	d__Bacteria	p__Firmicutes	c__Clostridia	o__Oscillospirales	f__Oscillospiraceae	g__NK4A214_group	s__uncultured_rumen
ASV_180	d__Bacteria	p__Firmicutes	c__Clostridia	o__Oscillospirales	f__Oscillospiraceae	Unknown	Unknown
ASV_181	d__Bacteria	p__Firmicutes	c__Clostridia	o__Lachnospirales	f__Lachnospiraceae	Unknown	Unknown
ASV_182	d__Bacteria	p__Firmicutes	c__Bacilli	o__Lactobacillales	f__Lactobacillaceae	g__Lactobacillus	Unknown
ASV_183	d__Bacteria	p__Firmicutes	c__Clostridia	o__Clostridia_UCG-014	f__Clostridia_UCG-014	g__Clostridia_UCG-014	Unknown
ASV_184	d__Bacteria	p__Bacteroidota	c__Bacteroidia	o__Bacteroidales	f__Bacteroidaceae	g__Bacteroides	s__uncultured_Bacteroidales
ASV_185	d__Bacteria	p__Firmicutes	c__Clostridia	o__Oscillospirales	f__Ruminococcaceae	g__Negativibacillus	s__uncultured_bacterium
ASV_186	d__Bacteria	p__Bacteroidota	c__Bacteroidia	o__Bacteroidales	f__Bacteroidaceae	g__Bacteroides	Unknown
ASV_187	d__Bacteria	p__Firmicutes	c__Clostridia	o__Clostridia_UCG-014	f__Clostridia_UCG-014	g__Clostridia_UCG-014	Unknown
ASV_188	d__Bacteria	p__Firmicutes	c__Clostridia	o__Oscillospirales	f__UCG-010	g__UCG-010	Unknown
ASV_189	d__Bacteria	p__Bacteroidota	c__Bacteroidia	o__Bacteroidales	f__Rikenellaceae	Unknown	Unknown
ASV_190	d__Bacteria	p__Firmicutes	c__Clostridia	o__Oscillospirales	f__Oscillospiraceae	g__NK4A214_group	s__uncultured_organism
ASV_191	d__Bacteria	p__Firmicutes	c__Clostridia	o__Clostridia_UCG-014	f__Clostridia_UCG-014	g__Clostridia_UCG-014	Unknown
ASV_192	d__Bacteria	p__Firmicutes	c__Clostridia	o__Clostridia_UCG-014	f__Clostridia_UCG-014	g__Clostridia_UCG-014	s__uncultured_bacterium
ASV_193	d__Bacteria	p__Bacteroidota	c__Bacteroidia	o__Bacteroidales	f__Rikenellaceae	g__Rikenellaceae_RC9_gut_group	s__uncultured_bacterium
ASV_194	d__Bacteria	p__Firmicutes	c__Bacilli	o__Lactobacillales	f__Lactobacillaceae	g__Lactobacillus	s__Lactobacillus_acetotolerans
ASV_195	d__Bacteria	p__Firmicutes	c__Clostridia	o__Christensenellales	f__Christensenellaceae	g__Christensenellaceae_R-7_group	Unknown
ASV_196	d__Bacteria	p__Verrucomicrobiota	c__Verrucomicrobiae	o__Verrucomicrobiales	f__Akkermansiaceae	g__Akkermansia	s__uncultured_bacterium
ASV_197	d__Bacteria	p__Firmicutes	c__Bacilli	o__Lactobacillales	f__Lactobacillaceae	g__Lactobacillus	s__Lactobacillus_oris
ASV_198	d__Bacteria	p__Firmicutes	c__Clostridia	o__Oscillospirales	f__Oscillospiraceae	g__UCG-005	s__uncultured_Ruminococcaceae
ASV_199	d__Bacteria	p__Bacteroidota	c__Bacteroidia	o__Bacteroidales	f__Bacteroidaceae	g__Bacteroides	s__uncultured_Bacteroidales
ASV_200	d__Bacteria	p__Firmicutes	c__Bacilli	o__Lactobacillales	f__Lactobacillaceae	g__Lactobacillus	s__Lactobacillus_parabrevis
ASV_201	d__Bacteria	p__Bacteroidota	c__Bacteroidia	o__Bacteroidales	f__Rikenellaceae	g__Rikenellaceae_RC9_gut_group	s__uncultured_bacterium
ASV_202	d__Bacteria	p__Firmicutes	c__Clostridia	o__Oscillospirales	f__Ruminococcaceae	g__Faecalibacterium	s__uncultured_bacterium
ASV_203	d__Bacteria	p__Firmicutes	c__Clostridia	o__Oscillospirales	f__Butyricicoccaceae	g__Butyricicoccus	s__uncultured_bacterium
ASV_204	d__Bacteria	p__Firmicutes	c__Clostridia	o__Oscillospirales	f__Ruminococcaceae	g__Faecalibacterium	s__bacterium_ic1379
ASV_205	d__Bacteria	p__Bacteroidota	c__Bacteroidia	o__Bacteroidales	f__F082	g__F082	s__uncultured_bacterium
ASV_206	d__Bacteria	p__Firmicutes	c__Clostridia	o__Clostridia_UCG-014	f__Clostridia_UCG-014	g__Clostridia_UCG-014	Unknown
ASV_207	d__Bacteria	p__Bacteroidota	c__Bacteroidia	o__Bacteroidales	f__Rikenellaceae	g__Alistipes	s__uncultured_bacterium
ASV_208	d__Bacteria	p__Bacteroidota	c__Bacteroidia	o__Bacteroidales	f__Muribaculaceae	g__Muribaculaceae	s__uncultured_bacterium
ASV_209	d__Bacteria	p__Bacteroidota	c__Bacteroidia	o__Bacteroidales	f__Prevotellaceae	g__uncultured	s__Prevotella_sp
ASV_210	d__Bacteria	p__Firmicutes	c__Clostridia	o__Lachnospirales	f__Lachnospiraceae	Unknown	Unknown
ASV_211	d__Bacteria	p__Bacteroidota	c__Bacteroidia	o__Bacteroidales	f__Rikenellaceae	g__Alistipes	s__gut_metagenome
ASV_212	d__Bacteria	p__Elusimicrobiota	c__Elusimicrobia	o__Elusimicrobiales	f__Elusimicrobiaceae	g__Elusimicrobium	s__uncultured_bacterium
ASV_213	d__Bacteria	p__Firmicutes	c__Clostridia	o__Clostridia_UCG-014	f__Clostridia_UCG-014	g__Clostridia_UCG-014	Unknown
ASV_214	d__Bacteria	p__Firmicutes	c__Clostridia	o__Oscillospirales	f__Oscillospiraceae	g__uncultured	s__uncultured_organism
ASV_215	d__Bacteria	p__Proteobacteria	c__Gammaproteobacteria	o__Enterobacterales	f__Morganellaceae	g__Proteus	Unknown
ASV_216	d__Bacteria	p__Fusobacteriota	c__Fusobacteriia	o__Fusobacteriales	f__Fusobacteriaceae	g__Fusobacterium	s__Fusobacterium_mortiferum
ASV_217	d__Bacteria	p__Firmicutes	c__Clostridia	o__Clostridia_UCG-014	f__Clostridia_UCG-014	g__Clostridia_UCG-014	Unknown
ASV_218	d__Bacteria	p__Firmicutes	c__Clostridia	o__Oscillospirales	f__Oscillospiraceae	g__UCG-005	Unknown
ASV_219	d__Bacteria	p__Bacteroidota	c__Bacteroidia	o__Bacteroidales	f__Rikenellaceae	g__Rikenellaceae_RC9_gut_group	s__uncultured_bacterium
ASV_220	d__Bacteria	p__Firmicutes	c__Clostridia	o__Peptostreptococcales-Tissierellales	f__Peptostreptococcaceae	g__Romboutsia	Unknown
ASV_221	d__Bacteria	p__Bacteroidota	c__Bacteroidia	o__Bacteroidales	f__Rikenellaceae	g__Alistipes	s__gut_metagenome
ASV_222	d__Bacteria	p__Deferribacterota	c__Deferribacteres	o__Deferribacterales	f__Deferribacteraceae	g__Mucispirillum	s__uncultured_bacterium
ASV_223	d__Bacteria	p__Bacteroidota	c__Bacteroidia	o__Bacteroidales	f__Rikenellaceae	g__Rikenellaceae_RC9_gut_group	s__uncultured_bacterium
ASV_224	d__Bacteria	p__Bacteroidota	c__Bacteroidia	o__Bacteroidales	f__Muribaculaceae	g__Muribaculaceae	s__uncultured_bacterium
ASV_225	d__Bacteria	p__Firmicutes	c__Clostridia	o__Oscillospirales	f__Ruminococcaceae	g__Incertae_Sedis	Unknown
ASV_226	d__Bacteria	p__Bacteroidota	c__Bacteroidia	o__Bacteroidales	f__Tannerellaceae	g__Parabacteroides	Unknown
ASV_227	d__Bacteria	p__Firmicutes	c__Clostridia	o__Oscillospirales	f__Ruminococcaceae	g__Negativibacillus	s__uncultured_bacterium
ASV_228	d__Bacteria	Unknown	Unknown	Unknown	Unknown	Unknown	Unknown
ASV_229	d__Bacteria	p__Firmicutes	c__Bacilli	o__Lactobacillales	f__Lactobacillaceae	g__Lactobacillus	Unknown
ASV_230	d__Bacteria	p__Firmicutes	c__Negativicutes	o__Veillonellales-SelenomoUnknowndales	f__Veillonellaceae	g__Veillonella	s__Veillonella_magUnknown
ASV_231	d__Bacteria	p__Firmicutes	c__Clostridia	o__Clostridiales	f__Clostridiaceae	g__Candidatus_Arthromitus	Unknown
ASV_232	d__Bacteria	p__Bacteroidota	c__Bacteroidia	o__Bacteroidales	f__Muribaculaceae	g__Muribaculaceae	s__uncultured_bacterium
ASV_233	d__Bacteria	p__Firmicutes	c__Clostridia	o__Lachnospirales	f__Lachnospiraceae	Unknown	Unknown
ASV_234	d__Bacteria	p__Bacteroidota	c__Bacteroidia	o__Bacteroidales	f__Rikenellaceae	g__Rikenellaceae_RC9_gut_group	s__uncultured_bacterium
ASV_235	d__Bacteria	p__Firmicutes	c__Clostridia	o__Oscillospirales	f__Oscillospiraceae	g__Oscillospira	s__uncultured_organism
ASV_236	d__Bacteria	p__Firmicutes	c__Clostridia	o__Oscillospirales	f__Ruminococcaceae	g__Fournierella	s__uncultured_organism
ASV_237	d__Bacteria	p__Firmicutes	c__Clostridia	o__Oscillospirales	f__Ruminococcaceae	g__Ruminococcus	s__bacterium_ic1277
ASV_238	d__Bacteria	p__Fusobacteriota	c__Fusobacteriia	o__Fusobacteriales	f__Fusobacteriaceae	g__Fusobacterium	s__Fusobacterium_mortiferum
ASV_239	d__Bacteria	p__Bacteroidota	c__Bacteroidia	o__Bacteroidales	f__Bacteroidaceae	g__Bacteroides	s__Bacteroides_uniformis
ASV_240	d__Bacteria	p__Proteobacteria	c__Gammaproteobacteria	o__Burkholderiales	f__Sutterellaceae	g__Sutterella	s__gut_metagenome
ASV_241	d__Bacteria	p__Firmicutes	c__Bacilli	o__Lactobacillales	f__Lactobacillaceae	g__Lactobacillus	Unknown
ASV_242	d__Bacteria	p__Bacteroidota	c__Bacteroidia	Unknown	Unknown	Unknown	Unknown
ASV_243	d__Bacteria	p__Firmicutes	c__Bacilli	o__Lactobacillales	f__Lactobacillaceae	g__Lactobacillus	s__Lactobacillus_agilis
ASV_244	d__Bacteria	p__Campilobacterota	c__Campylobacteria	o__Campylobacterales	f__Helicobacteraceae	g__Helicobacter	s__Helicobacter_pullorum
ASV_245	d__Bacteria	p__Firmicutes	c__Bacilli	o__Lactobacillales	f__Lactobacillaceae	g__Lactobacillus	s__Lactobacillus_agilis
ASV_246	d__Bacteria	p__Fusobacteriota	c__Fusobacteriia	o__Fusobacteriales	f__Fusobacteriaceae	g__Fusobacterium	s__Fusobacterium_mortiferum
ASV_247	d__Bacteria	p__Firmicutes	c__Clostridia	o__Clostridiales	f__Clostridiaceae	g__Clostridium_sensu_stricto_1	Unknown
ASV_248	d__Bacteria	p__Bacteroidota	c__Bacteroidia	o__Bacteroidales	f__Prevotellaceae	g__uncultured	Unknown
ASV_249	d__Bacteria	p__Firmicutes	c__Clostridia	o__Oscillospirales	f__Oscillospiraceae	g__NK4A214_group	s__uncultured_rumen
ASV_250	d__Bacteria	p__Firmicutes	c__Bacilli	o__Erysipelotrichales	f__Erysipelatoclostridiaceae	g__Candidatus_Stoquefichus	Unknown
ASV_251	d__Bacteria	p__Firmicutes	c__Bacilli	o__Lactobacillales	f__Lactobacillaceae	g__Pediococcus	s__Pediococcus_ethanolidurans
ASV_252	d__Bacteria	p__Firmicutes	c__Clostridia	o__Clostridia_UCG-014	f__Clostridia_UCG-014	g__Clostridia_UCG-014	Unknown
ASV_253	d__Bacteria	p__Firmicutes	c__Clostridia	o__Oscillospirales	f__Ruminococcaceae	g__uncultured	s__uncultured_organism
ASV_254	d__Bacteria	p__Firmicutes	c__Clostridia	o__Peptostreptococcales-Tissierellales	f__Peptostreptococcaceae	g__Romboutsia	Unknown
ASV_255	d__Bacteria	p__Bacteroidota	c__Bacteroidia	o__Bacteroidales	f__Rikenellaceae	g__Alistipes	s__Alistipes_indistinctus
ASV_256	d__Bacteria	p__Firmicutes	c__Bacilli	o__Lactobacillales	f__Lactobacillaceae	g__Lactobacillus	s__Lactobacillus_saerimneri
ASV_257	d__Bacteria	p__Firmicutes	c__Clostridia	o__Clostridiales	f__Clostridiaceae	g__Clostridium_sensu_stricto_1	Unknown
ASV_258	d__Bacteria	p__Bacteroidota	c__Bacteroidia	o__Bacteroidales	f__Rikenellaceae	g__Alistipes	s__Alistipes_sp
ASV_259	d__Bacteria	p__Firmicutes	c__Clostridia	o__Oscillospirales	f__Ruminococcaceae	g__Subdoligranulum	s__uncultured_bacterium
ASV_260	d__Bacteria	p__Bacteroidota	c__Bacteroidia	o__Bacteroidales	f__Prevotellaceae	g__Prevotella	s__uncultured_bacterium
ASV_261	d__Bacteria	p__Firmicutes	c__Clostridia	o__Clostridia_UCG-014	f__Clostridia_UCG-014	g__Clostridia_UCG-014	s__uncultured_bacterium
ASV_262	d__Bacteria	p__Firmicutes	c__Clostridia	o__Christensenellales	f__Christensenellaceae	g__Christensenellaceae_R-7_group	Unknown
ASV_263	d__Bacteria	p__Firmicutes	c__Clostridia	o__Clostridia_UCG-014	f__Clostridia_UCG-014	g__Clostridia_UCG-014	Unknown
ASV_264	d__Bacteria	p__Firmicutes	c__Clostridia	o__Oscillospirales	f__Oscillospiraceae	Unknown	Unknown
ASV_265	d__Bacteria	p__Fusobacteriota	c__Fusobacteriia	o__Fusobacteriales	f__Fusobacteriaceae	g__Fusobacterium	s__Fusobacterium_mortiferum
ASV_266	d__Bacteria	p__Firmicutes	c__Clostridia	o__Clostridia_UCG-014	f__Clostridia_UCG-014	g__Clostridia_UCG-014	s__unidentified
ASV_267	d__Bacteria	p__Firmicutes	c__Clostridia	o__Oscillospirales	f__Oscillospiraceae	g__Oscillospira	s__uncultured_bacterium
ASV_268	d__Bacteria	p__Desulfobacterota	c__Desulfovibrionia	o__DesulfovibrioUnknownles	f__DesulfovibrioUnknownceae	g__Desulfovibrio	Unknown
ASV_269	d__Bacteria	p__Bacteroidota	c__Bacteroidia	o__Bacteroidales	f__Tannerellaceae	g__Parabacteroides	Unknown
ASV_270	d__Bacteria	p__Firmicutes	c__Clostridia	o__Clostridia_UCG-014	f__Clostridia_UCG-014	g__Clostridia_UCG-014	s__uncultured_bacterium
ASV_271	d__Bacteria	p__Bacteroidota	c__Bacteroidia	o__Bacteroidales	f__Rikenellaceae	g__uncultured	Unknown
ASV_272	d__Bacteria	p__Firmicutes	c__Clostridia	o__Clostridia_UCG-014	f__Clostridia_UCG-014	g__Clostridia_UCG-014	Unknown
ASV_273	d__Bacteria	p__Firmicutes	c__Bacilli	o__Lactobacillales	f__Lactobacillaceae	g__Lactobacillus	Unknown
ASV_274	d__Bacteria	p__Bacteroidota	c__Bacteroidia	o__Bacteroidales	f__Bacteroidaceae	g__Bacteroides	s__uncultured_Bacteroidales
ASV_275	d__Bacteria	p__Firmicutes	c__Negativicutes	o__Veillonellales-SelenomoUnknowndales	f__Veillonellaceae	g__Veillonella	s__Veillonella_magUnknown
ASV_276	d__Bacteria	p__Firmicutes	c__Clostridia	o__Oscillospirales	f__Oscillospiraceae	g__uncultured	s__uncultured_bacterium
ASV_277	d__Bacteria	p__Firmicutes	c__Clostridia	o__Christensenellales	f__Christensenellaceae	g__Christensenellaceae_R-7_group	Unknown
ASV_278	d__Bacteria	p__Fusobacteriota	c__Fusobacteriia	o__Fusobacteriales	f__Fusobacteriaceae	g__Fusobacterium	s__Fusobacterium_mortiferum
ASV_279	d__Bacteria	p__Firmicutes	c__Clostridia	o__Lachnospirales	f__Lachnospiraceae	Unknown	Unknown
ASV_280	d__Bacteria	p__Bacteroidota	c__Bacteroidia	o__Bacteroidales	f__Muribaculaceae	g__Muribaculaceae	s__uncultured_bacterium
ASV_281	d__Bacteria	p__Firmicutes	c__Clostridia	o__Oscillospirales	f__Ruminococcaceae	g__Fournierella	s__uncultured_organism
ASV_282	d__Bacteria	p__Bacteroidota	c__Bacteroidia	o__Bacteroidales	f__Rikenellaceae	g__Alistipes	s__Alistipes_sp
ASV_283	d__Bacteria	p__Firmicutes	c__Clostridia	o__Oscillospirales	f__Ruminococcaceae	g__Faecalibacterium	s__uncultured_bacterium
ASV_284	d__Bacteria	p__Bacteroidota	c__Bacteroidia	o__Bacteroidales	f__Rikenellaceae	g__Alistipes	Unknown
ASV_285	d__Bacteria	p__Bacteroidota	c__Bacteroidia	o__Bacteroidales	f__Bacteroidaceae	g__Bacteroides	Unknown
ASV_286	d__Bacteria	p__Fusobacteriota	c__Fusobacteriia	o__Fusobacteriales	f__Fusobacteriaceae	g__Fusobacterium	s__Fusobacterium_mortiferum
ASV_287	d__Bacteria	p__Bacteroidota	c__Bacteroidia	o__Bacteroidales	f__Bacteroidaceae	g__Bacteroides	s__Bacteroides_sp
ASV_288	d__Bacteria	p__Firmicutes	c__Clostridia	o__Lachnospirales	f__Lachnospiraceae	Unknown	s__uncultured_Clostridiales
ASV_289	d__Bacteria	p__Bacteroidota	c__Bacteroidia	o__Bacteroidales	f__Rikenellaceae	g__Alistipes	s__Alistipes_sp
ASV_290	d__Bacteria	p__Firmicutes	c__Clostridia	o__Clostridia_UCG-014	f__Clostridia_UCG-014	g__Clostridia_UCG-014	Unknown
ASV_291	d__Bacteria	p__Firmicutes	c__Bacilli	o__RF39	f__RF39	g__RF39	s__uncultured_bacterium
ASV_292	d__Bacteria	p__Cyanobacteria	c__Vampirivibrionia	o__GastraUnknownerophilales	f__GastraUnknownerophilales	g__GastraUnknownerophilales	s__uncultured_rumen
ASV_293	d__Bacteria	p__Firmicutes	c__Clostridia	o__Lachnospirales	f__Lachnospiraceae	Unknown	Unknown
ASV_294	d__Bacteria	p__Cyanobacteria	c__Vampirivibrionia	o__GastraUnknownerophilales	f__GastraUnknownerophilales	g__GastraUnknownerophilales	s__uncultured_bacterium
ASV_295	d__Bacteria	p__Firmicutes	c__Clostridia	o__Oscillospirales	f__Butyricicoccaceae	g__Butyricicoccus	Unknown
ASV_296	d__Bacteria	p__Bacteroidota	c__Bacteroidia	o__Bacteroidales	f__Muribaculaceae	g__Muribaculaceae	s__uncultured_bacterium
ASV_297	d__Bacteria	p__Firmicutes	c__Clostridia	o__Peptostreptococcales-Tissierellales	f__Peptostreptococcaceae	g__Romboutsia	Unknown
ASV_298	d__Bacteria	p__Firmicutes	c__Clostridia	o__Oscillospirales	f__Butyricicoccaceae	g__UCG-009	s__uncultured_organism
ASV_299	d__Bacteria	p__Bacteroidota	c__Bacteroidia	o__Bacteroidales	f__Bacteroidaceae	g__Bacteroides	Unknown
ASV_300	d__Bacteria	p__Firmicutes	c__Clostridia	o__Oscillospirales	f__Ruminococcaceae	g__Faecalibacterium	s__uncultured_bacterium
ASV_301	d__Bacteria	p__Firmicutes	c__Clostridia	o__Clostridia_UCG-014	f__Clostridia_UCG-014	g__Clostridia_UCG-014	s__uncultured_bacterium
ASV_302	d__Bacteria	p__Firmicutes	c__Clostridia	o__Oscillospirales	f__Butyricicoccaceae	g__UCG-008	s__uncultured_bacterium
ASV_303	d__Bacteria	p__Proteobacteria	c__Gammaproteobacteria	o__Pasteurellales	f__Pasteurellaceae	g__Gallibacterium	s__Gallibacterium_aUnknowntis
ASV_304	d__Bacteria	p__Proteobacteria	c__Gammaproteobacteria	o__Pasteurellales	f__Pasteurellaceae	g__Gallibacterium	s__Gallibacterium_aUnknowntis
ASV_305	d__Bacteria	p__Firmicutes	c__Bacilli	o__Erysipelotrichales	f__Erysipelatoclostridiaceae	g__Erysipelatoclostridium	s__Massiliomicrobiota_sp
ASV_306	d__Bacteria	p__Firmicutes	c__Clostridia	o__Lachnospirales	f__Lachnospiraceae	g__SellimoUnknowns	s__Lachnoclostridium_phocaeense
ASV_307	d__Bacteria	p__Firmicutes	c__Bacilli	o__Lactobacillales	f__Lactobacillaceae	g__Lactobacillus	Unknown
ASV_308	d__Bacteria	p__Firmicutes	c__Clostridia	o__Oscillospirales	f__Ruminococcaceae	g__Ruminococcus	Unknown
ASV_309	d__Bacteria	p__Bacteroidota	c__Bacteroidia	o__Bacteroidales	f__Tannerellaceae	Unknown	Unknown
ASV_310	d__Bacteria	p__Firmicutes	c__Clostridia	o__Oscillospirales	f__UCG-010	g__UCG-010	s__uncultured_bacterium
ASV_311	d__Bacteria	p__Firmicutes	c__Clostridia	o__Clostridia_UCG-014	f__Clostridia_UCG-014	g__Clostridia_UCG-014	s__uncultured_bacterium
ASV_312	d__Bacteria	p__Bacteroidota	c__Bacteroidia	o__Bacteroidales	f__F082	g__F082	s__uncultured_bacterium
ASV_313	d__Bacteria	p__Bacteroidota	c__Bacteroidia	o__Bacteroidales	f__Tannerellaceae	Unknown	Unknown
ASV_314	d__Bacteria	p__Firmicutes	c__Clostridia	o__Clostridia_vadinBB60_group	f__Clostridia_vadinBB60_group	g__Clostridia_vadinBB60_group	s__uncultured_prokaryote
ASV_315	d__Bacteria	p__Firmicutes	c__Clostridia	o__Oscillospirales	f__UCG-010	g__UCG-010	s__uncultured_bacterium
ASV_316	d__Bacteria	p__Firmicutes	c__Clostridia	o__Oscillospirales	f__Ruminococcaceae	g__Incertae_Sedis	s__uncultured_bacterium
ASV_317	d__Bacteria	p__Proteobacteria	c__Gammaproteobacteria	o__AeromoUnknowndales	f__SuccinivibrioUnknownceae	g__SucciUnknowntimoUnknowns	s__SucciUnknowntimoUnknowns_hippei
ASV_318	d__Bacteria	p__Bacteroidota	c__Bacteroidia	o__Bacteroidales	f__Bacteroidaceae	g__Bacteroides	Unknown
ASV_319	d__Bacteria	p__Bacteroidota	c__Bacteroidia	o__Bacteroidales	f__Tannerellaceae	Unknown	Unknown
ASV_320	d__Bacteria	p__Firmicutes	c__Clostridia	o__Lachnospirales	f__Lachnospiraceae	g__Shuttleworthia	s__uncultured_bacterium
ASV_321	d__Bacteria	p__Firmicutes	c__Clostridia	o__Clostridia_vadinBB60_group	f__Clostridia_vadinBB60_group	g__Clostridia_vadinBB60_group	s__unidentified
ASV_322	d__Bacteria	p__Halobacterota	c__Methanomicrobia	o__Methanomicrobiales	f__Methanocorpusculaceae	g__Methanocorpusculum	s__uncultured_archaeon
ASV_323	d__Bacteria	p__Bacteroidota	c__Bacteroidia	o__Bacteroidales	f__Bacteroidaceae	g__Bacteroides	s__Bacteroides_sp
ASV_324	d__Bacteria	p__Firmicutes	c__Clostridia	o__Oscillospirales	f__Ruminococcaceae	g__uncultured	s__uncultured_bacterium
ASV_325	d__Bacteria	p__Firmicutes	c__Clostridia	o__Lachnospirales	f__Lachnospiraceae	g__Acetitomaculum	s__uncultured_rumen
ASV_326	d__Bacteria	p__Firmicutes	c__Clostridia	o__Oscillospirales	f__Oscillospiraceae	Unknown	Unknown
ASV_327	d__Bacteria	p__Firmicutes	c__Clostridia	o__Oscillospirales	f__Oscillospiraceae	g__Colidextribacter	Unknown
ASV_328	d__Bacteria	p__Firmicutes	c__Clostridia	o__Lachnospirales	f__Lachnospiraceae	Unknown	Unknown
ASV_329	d__Bacteria	p__Bacteroidota	c__Bacteroidia	o__Bacteroidales	f__Bacteroidaceae	g__Bacteroides	s__Bacteroides_galliUnknownceum
ASV_330	d__Bacteria	p__Bacteroidota	c__Bacteroidia	o__Bacteroidales	f__Prevotellaceae	g__Prevotellaceae_UCG-001	s__uncultured_bacterium
ASV_331	d__Bacteria	p__Firmicutes	c__Clostridia	o__Lachnospirales	f__Lachnospiraceae	g__Lachnospiraceae_AC2044_group	s__uncultured_bacterium
ASV_332	d__Bacteria	p__Firmicutes	c__Clostridia	o__Oscillospirales	f__Oscillospiraceae	Unknown	Unknown
ASV_333	d__Bacteria	p__Firmicutes	c__Clostridia	o__Oscillospirales	f__Oscillospiraceae	g__NK4A214_group	s__uncultured_organism
ASV_334	d__Bacteria	p__Firmicutes	c__Clostridia	o__Oscillospirales	f__Oscillospiraceae	g__UCG-005	Unknown
ASV_335	d__Bacteria	p__Firmicutes	c__Clostridia	o__Oscillospirales	f__Oscillospiraceae	g__UCG-005	s__uncultured_Ruminococcaceae
ASV_336	d__Bacteria	p__Firmicutes	c__Clostridia	o__Clostridia_UCG-014	f__Clostridia_UCG-014	g__Clostridia_UCG-014	Unknown
ASV_337	d__Bacteria	p__Firmicutes	c__Clostridia	o__Lachnospirales	f__Lachnospiraceae	Unknown	Unknown
ASV_338	d__Bacteria	p__Firmicutes	c__Clostridia	o__Christensenellales	f__Christensenellaceae	g__Christensenellaceae_R-7_group	Unknown
ASV_339	d__Bacteria	p__Firmicutes	c__Clostridia	o__Lachnospirales	f__Lachnospiraceae	g__Lachnospiraceae_NK4A136_group	Unknown
ASV_340	d__Bacteria	p__Fusobacteriota	c__Fusobacteriia	o__Fusobacteriales	f__Fusobacteriaceae	g__Fusobacterium	s__Fusobacterium_mortiferum
ASV_341	d__Bacteria	p__Firmicutes	c__Clostridia	o__Clostridia_UCG-014	f__Clostridia_UCG-014	g__Clostridia_UCG-014	Unknown
ASV_342	d__Bacteria	p__Firmicutes	c__Clostridia	o__Clostridia_UCG-014	f__Clostridia_UCG-014	g__Clostridia_UCG-014	Unknown
ASV_343	d__Bacteria	p__Firmicutes	c__Bacilli	o__Erysipelotrichales	f__Erysipelotrichaceae	g__uncultured	s__Clostridiales_bacterium
ASV_344	d__Bacteria	p__Fusobacteriota	c__Fusobacteriia	o__Fusobacteriales	f__Fusobacteriaceae	g__Fusobacterium	s__Fusobacterium_mortiferum
ASV_345	d__Bacteria	p__Firmicutes	c__Clostridia	o__Clostridia_UCG-014	f__Clostridia_UCG-014	g__Clostridia_UCG-014	Unknown
ASV_346	d__Bacteria	p__Firmicutes	c__Clostridia	o__Clostridia_UCG-014	f__Clostridia_UCG-014	g__Clostridia_UCG-014	Unknown
ASV_347	d__Bacteria	p__Firmicutes	c__Bacilli	o__Lactobacillales	f__Lactobacillaceae	g__Lactobacillus	s__Lactobacillus_panis
ASV_348	d__Bacteria	p__Firmicutes	c__Clostridia	o__Lachnospirales	f__Lachnospiraceae	g__SellimoUnknowns	s__Lachnoclostridium_phocaeense
ASV_349	d__Bacteria	p__Bacteroidota	c__Bacteroidia	o__Bacteroidales	f__Prevotellaceae	g__Prevotella	s__metagenome
ASV_350	d__Bacteria	p__Firmicutes	c__Clostridia	o__Oscillospirales	f__Ruminococcaceae	g__Faecalibacterium	Unknown
ASV_351	d__Bacteria	p__Bacteroidota	c__Bacteroidia	o__Bacteroidales	f__Bacteroidaceae	g__Bacteroides	Unknown
ASV_352	d__Bacteria	p__Proteobacteria	c__Alphaproteobacteria	o__Rhodospirillales	f__uncultured	g__uncultured	s__unidentified_rumen
ASV_353	d__Bacteria	p__Bacteroidota	c__Bacteroidia	o__Bacteroidales	Unknown	Unknown	Unknown
ASV_354	d__Bacteria	p__Bacteroidota	c__Bacteroidia	o__Bacteroidales	f__Tannerellaceae	g__Parabacteroides	s__uncultured_bacterium
ASV_355	d__Bacteria	p__Firmicutes	c__Clostridia	o__Oscillospirales	f__UCG-010	g__UCG-010	s__uncultured_bacterium
ASV_356	d__Bacteria	p__Bacteroidota	c__Bacteroidia	o__Bacteroidales	f__Prevotellaceae	Unknown	Unknown
ASV_357	d__Bacteria	p__Firmicutes	c__Clostridia	o__Clostridia_UCG-014	f__Clostridia_UCG-014	g__Clostridia_UCG-014	Unknown
ASV_358	d__Bacteria	p__Bacteroidota	c__Bacteroidia	o__Bacteroidales	f__Bacteroidaceae	g__Bacteroides	s__Bacteroides_salanitronis
ASV_359	d__Bacteria	p__Firmicutes	c__Clostridia	o__Clostridia_UCG-014	f__Clostridia_UCG-014	g__Clostridia_UCG-014	s__uncultured_rumen
ASV_360	d__Bacteria	p__Firmicutes	c__Clostridia	o__Clostridia_UCG-014	f__Clostridia_UCG-014	g__Clostridia_UCG-014	Unknown
ASV_361	d__Bacteria	p__Firmicutes	c__Clostridia	o__Oscillospirales	Unknown	Unknown	s__gut_metagenome
ASV_362	d__Bacteria	p__Firmicutes	c__Clostridia	o__Clostridia_UCG-014	f__Clostridia_UCG-014	g__Clostridia_UCG-014	Unknown
ASV_363	d__Bacteria	p__Firmicutes	c__Bacilli	o__RF39	f__RF39	g__RF39	Unknown
ASV_364	d__Bacteria	p__Firmicutes	c__Clostridia	o__Clostridia_UCG-014	f__Clostridia_UCG-014	g__Clostridia_UCG-014	Unknown
ASV_365	d__Bacteria	p__Firmicutes	c__Clostridia	o__Lachnospirales	f__Lachnospiraceae	g__Epulopiscium	s__Lachnospiraceae_bacterium
ASV_366	d__Bacteria	p__Firmicutes	c__Clostridia	o__Christensenellales	f__Christensenellaceae	g__Christensenellaceae_R-7_group	s__uncultured_bacterium
ASV_367	d__Bacteria	p__Firmicutes	c__Clostridia	o__Clostridia_UCG-014	f__Clostridia_UCG-014	g__Clostridia_UCG-014	Unknown
ASV_368	d__Bacteria	p__Firmicutes	c__Clostridia	o__Oscillospirales	f__Butyricicoccaceae	g__Butyricicoccus	Unknown
ASV_369	d__Bacteria	p__Firmicutes	c__Clostridia	o__Oscillospirales	f__Ruminococcaceae	Unknown	Unknown
ASV_370	d__Bacteria	p__Bacteroidota	c__Bacteroidia	o__Bacteroidales	f__Barnesiellaceae	g__Barnesiella	s__Barnesiella_viscericola
ASV_371	d__Bacteria	p__Bacteroidota	c__Bacteroidia	o__Bacteroidales	f__Bacteroidaceae	g__Bacteroides	s__Bacteroides_caecigalliUnknownrum
ASV_372	d__Bacteria	p__Firmicutes	c__Clostridia	o__Clostridia_UCG-014	f__Clostridia_UCG-014	g__Clostridia_UCG-014	Unknown
ASV_373	d__Bacteria	p__Firmicutes	c__Bacilli	o__RF39	f__RF39	g__RF39	s__uncultured_rumen
ASV_374	d__Bacteria	p__Firmicutes	c__Clostridia	o__Oscillospirales	f__Ruminococcaceae	g__Fournierella	Unknown
ASV_375	d__Bacteria	p__Bacteroidota	c__Bacteroidia	o__Bacteroidales	f__Bacteroidaceae	g__Bacteroides	Unknown
ASV_376	d__Bacteria	p__Firmicutes	c__Bacilli	o__Lactobacillales	f__Lactobacillaceae	g__Lactobacillus	s__Lactobacillus_Unknownmurensis
ASV_377	d__Bacteria	p__Bacteroidota	c__Bacteroidia	o__Bacteroidales	f__Prevotellaceae	g__Prevotellaceae_UCG-001	s__uncultured_bacterium
ASV_378	d__Bacteria	p__Firmicutes	c__Clostridia	o__Lachnospirales	f__Lachnospiraceae	Unknown	Unknown
ASV_379	d__Bacteria	p__Firmicutes	c__Bacilli	o__RF39	f__RF39	g__RF39	s__Firmicutes_bacterium
ASV_380	d__Bacteria	p__Bacteroidota	c__Bacteroidia	o__Bacteroidales	f__Bacteroidaceae	g__Bacteroides	s__uncultured_Bacteroidales
ASV_381	d__Bacteria	p__Proteobacteria	c__Gammaproteobacteria	o__Enterobacterales	f__Morganellaceae	g__Proteus	Unknown
ASV_382	d__Bacteria	p__Bacteroidota	c__Bacteroidia	o__Bacteroidales	f__Marinifilaceae	g__Odoribacter	Unknown
ASV_383	d__Bacteria	p__Firmicutes	c__Clostridia	o__Clostridia_UCG-014	f__Clostridia_UCG-014	g__Clostridia_UCG-014	Unknown
ASV_384	d__Bacteria	p__Proteobacteria	c__Alphaproteobacteria	o__Rhodospirillales	f__uncultured	g__uncultured	s__unidentified_rumen
ASV_385	d__Bacteria	p__Firmicutes	c__Clostridia	o__Oscillospirales	f__Oscillospiraceae	g__Colidextribacter	Unknown
ASV_386	d__Bacteria	p__Firmicutes	c__Clostridia	o__Oscillospirales	f__Ruminococcaceae	g__Faecalibacterium	s__uncultured_bacterium
ASV_387	d__Bacteria	p__Firmicutes	c__Clostridia	o__Oscillospirales	f__Ruminococcaceae	g__uncultured	s__uncultured_bacterium
ASV_388	d__Bacteria	p__Bacteroidota	c__Bacteroidia	o__Bacteroidales	f__Rikenellaceae	g__Alistipes	Unknown
ASV_389	d__Bacteria	p__Firmicutes	c__Clostridia	o__Clostridia_UCG-014	f__Clostridia_UCG-014	g__Clostridia_UCG-014	Unknown
ASV_390	d__Bacteria	p__Bacteroidota	c__Bacteroidia	o__Bacteroidales	f__Rikenellaceae	g__Rikenellaceae_RC9_gut_group	s__uncultured_bacterium
ASV_391	d__Bacteria	p__Firmicutes	c__Bacilli	o__Lactobacillales	f__Lactobacillaceae	g__Lactobacillus	s__Lactobacillus_pontis
ASV_392	d__Bacteria	p__Firmicutes	c__Clostridia	o__Monoglobales	f__Monoglobaceae	g__Monoglobus	s__uncultured_bacterium
ASV_393	d__Bacteria	p__Firmicutes	c__Clostridia	o__Oscillospirales	f__Ruminococcaceae	g__Incertae_Sedis	s__uncultured_bacterium
ASV_394	d__Bacteria	p__Bacteroidota	c__Bacteroidia	o__Bacteroidales	f__Bacteroidaceae	g__Bacteroides	s__uncultured_bacterium
ASV_395	d__Bacteria	p__Firmicutes	c__Bacilli	o__Erysipelotrichales	f__Erysipelotrichaceae	g__Merdibacter	s__uncultured_bacterium
ASV_396	d__Bacteria	p__Firmicutes	c__Clostridia	o__Clostridia_UCG-014	f__Clostridia_UCG-014	g__Clostridia_UCG-014	Unknown
ASV_397	d__Bacteria	p__Synergistota	c__Synergistia	o__Synergistales	f__Synergistaceae	g__Synergistes	s__uncultured_organism
ASV_398	d__Bacteria	p__Firmicutes	c__Bacilli	o__Bacillales	f__Planococcaceae	g__Savagea	s__uncultured_bacterium
ASV_399	d__Bacteria	p__Bacteroidota	c__Bacteroidia	o__Bacteroidales	f__Prevotellaceae	g__Prevotellaceae_UCG-004	s__uncultured_bacterium
ASV_400	d__Bacteria	p__Fusobacteriota	c__Fusobacteriia	o__Fusobacteriales	f__Fusobacteriaceae	g__Fusobacterium	s__Fusobacterium_mortiferum
ASV_401	d__Bacteria	p__Firmicutes	c__Clostridia	o__Clostridia_vadinBB60_group	f__Clostridia_vadinBB60_group	g__Clostridia_vadinBB60_group	s__uncultured_bacterium
ASV_402	d__Bacteria	p__Proteobacteria	c__Gammaproteobacteria	o__Pasteurellales	f__Pasteurellaceae	g__Gallibacterium	s__Gallibacterium_aUnknowntis
ASV_403	d__Bacteria	p__Firmicutes	c__Bacilli	o__Lactobacillales	f__Lactobacillaceae	g__Lactobacillus	Unknown
ASV_404	d__Bacteria	p__Bacteroidota	c__Bacteroidia	o__Bacteroidales	f__Bacteroidaceae	g__Bacteroides	s__Bacteroides_vulgatus
ASV_405	d__Bacteria	p__Firmicutes	c__Clostridia	o__Oscillospirales	f__Ruminococcaceae	g__uncultured	s__uncultured_organism
ASV_406	d__Bacteria	p__Proteobacteria	c__Gammaproteobacteria	o__Burkholderiales	f__Sutterellaceae	g__Parasutterella	Unknown
ASV_407	d__Bacteria	p__Firmicutes	c__Clostridia	o__Clostridia_UCG-014	f__Clostridia_UCG-014	g__Clostridia_UCG-014	Unknown
ASV_408	d__Bacteria	p__Firmicutes	c__Bacilli	o__Lactobacillales	f__Enterococcaceae	g__Enterococcus	s__Enterococcus_cecorum
ASV_409	d__Bacteria	p__Firmicutes	c__Clostridia	o__Oscillospirales	f__Ruminococcaceae	g__Incertae_Sedis	Unknown
ASV_410	d__Bacteria	p__Firmicutes	c__Clostridia	o__Oscillospirales	f__Oscillospiraceae	g__Colidextribacter	s__uncultured_bacterium
ASV_411	d__Bacteria	p__Firmicutes	c__Clostridia	o__Oscillospirales	f__Oscillospiraceae	Unknown	Unknown
ASV_412	d__Bacteria	p__Firmicutes	c__Clostridia	o__Oscillospirales	f__Oscillospiraceae	g__NK4A214_group	s__uncultured_organism
ASV_413	d__Bacteria	p__Firmicutes	c__Bacilli	o__Lactobacillales	f__Enterococcaceae	g__Enterococcus	s__Enterococcus_cecorum
ASV_414	d__Bacteria	p__Firmicutes	c__Bacilli	o__Lactobacillales	f__Lactobacillaceae	g__Lactobacillus	s__Lactobacillus_buchneri
ASV_415	d__Bacteria	p__Cyanobacteria	c__Cyanobacteriia	o__Chloroplast	f__Chloroplast	g__Chloroplast	Unknown
ASV_416	d__Bacteria	p__Bacteroidota	c__Bacteroidia	Unknown	Unknown	Unknown	Unknown
ASV_417	d__Bacteria	p__Firmicutes	c__Clostridia	o__Monoglobales	f__Monoglobaceae	g__Monoglobus	s__uncultured_bacterium
ASV_418	d__Bacteria	p__Firmicutes	c__Clostridia	o__Clostridia_UCG-014	f__Clostridia_UCG-014	g__Clostridia_UCG-014	Unknown
ASV_419	d__Bacteria	p__Firmicutes	c__Clostridia	o__Peptostreptococcales-Tissierellales	f__Peptostreptococcaceae	g__Romboutsia	Unknown
ASV_420	d__Bacteria	p__Firmicutes	c__Clostridia	o__Clostridia_vadinBB60_group	f__Clostridia_vadinBB60_group	g__Clostridia_vadinBB60_group	s__uncultured_bacterium
ASV_421	d__Bacteria	p__Firmicutes	c__Clostridia	o__Clostridia_UCG-014	f__Clostridia_UCG-014	g__Clostridia_UCG-014	Unknown
ASV_422	d__Bacteria	p__Firmicutes	c__Clostridia	o__Clostridia_UCG-014	f__Clostridia_UCG-014	g__Clostridia_UCG-014	Unknown
ASV_423	d__Bacteria	p__Firmicutes	c__Clostridia	o__Lachnospirales	f__Lachnospiraceae	Unknown	Unknown
ASV_424	d__Bacteria	p__Firmicutes	c__Clostridia	o__Monoglobales	f__Monoglobaceae	g__Monoglobus	s__uncultured_bacterium
ASV_425	d__Bacteria	p__Firmicutes	c__Clostridia	o__Clostridia_vadinBB60_group	f__Clostridia_vadinBB60_group	g__Clostridia_vadinBB60_group	Unknown
ASV_426	d__Bacteria	p__Bacteroidota	c__Bacteroidia	o__Bacteroidales	f__Bacteroidaceae	g__Bacteroides	s__Bacteroides_salanitronis
ASV_427	d__Bacteria	p__Firmicutes	c__Clostridia	o__Clostridia_UCG-014	f__Clostridia_UCG-014	g__Clostridia_UCG-014	Unknown
ASV_428	d__Bacteria	p__Firmicutes	c__Bacilli	o__Lactobacillales	f__Lactobacillaceae	g__Lactobacillus	s__Lactobacillus_coleohominis
ASV_429	d__Bacteria	p__Firmicutes	c__Clostridia	o__Oscillospirales	f__uncultured	g__uncultured	s__uncultured_bacterium
ASV_430	d__Bacteria	p__Firmicutes	c__Bacilli	o__Lactobacillales	f__Lactobacillaceae	g__Lactobacillus	s__Lactobacillus_paracollinoides
ASV_431	d__Bacteria	p__Bacteroidota	c__Bacteroidia	o__Bacteroidales	f__Tannerellaceae	g__Parabacteroides	s__uncultured_bacterium
ASV_432	d__Bacteria	p__Bacteroidota	c__Bacteroidia	o__Bacteroidales	f__Bacteroidaceae	g__Bacteroides	s__Bacteroides_caecigalliUnknownrum
ASV_433	d__Bacteria	p__Firmicutes	c__Clostridia	o__Clostridia_UCG-014	f__Clostridia_UCG-014	g__Clostridia_UCG-014	Unknown
ASV_434	d__Bacteria	p__Firmicutes	c__Clostridia	o__Clostridia_UCG-014	f__Clostridia_UCG-014	g__Clostridia_UCG-014	Unknown
ASV_435	d__Bacteria	p__Firmicutes	c__Clostridia	o__Oscillospirales	f__Ruminococcaceae	g__Faecalibacterium	s__uncultured_bacterium
ASV_436	d__Bacteria	p__Firmicutes	c__Clostridia	o__Lachnospirales	f__Lachnospiraceae	Unknown	Unknown
ASV_437	d__Bacteria	p__Bacteroidota	c__Bacteroidia	o__Bacteroidales	f__Barnesiellaceae	g__Barnesiella	Unknown
ASV_438	d__Bacteria	p__Desulfobacterota	c__Desulfovibrionia	o__DesulfovibrioUnknownles	f__DesulfovibrioUnknownceae	g__Desulfovibrio	s__Desulfovibrio_piger
ASV_439	d__Bacteria	p__Firmicutes	c__Bacilli	o__Lactobacillales	f__Lactobacillaceae	g__Lactobacillus	s__Lactobacillus_paracollinoides
ASV_440	d__Bacteria	p__Firmicutes	c__Bacilli	o__Erysipelotrichales	f__Erysipelatoclostridiaceae	g__Erysipelotrichaceae_UCG-003	s__uncultured_bacterium
ASV_441	d__Bacteria	p__Firmicutes	c__Clostridia	o__Oscillospirales	Unknown	Unknown	s__human_gut
ASV_442	d__Bacteria	p__Bacteroidota	c__Bacteroidia	o__Bacteroidales	f__Bacteroidaceae	g__Bacteroides	Unknown
ASV_443	d__Bacteria	p__Firmicutes	c__Clostridia	o__Oscillospirales	f__Butyricicoccaceae	g__Butyricicoccus	s__uncultured_organism
ASV_444	d__Bacteria	p__Proteobacteria	c__Gammaproteobacteria	o__Enterobacterales	f__Enterobacteriaceae	g__Escherichia-Shigella	Unknown
ASV_445	d__Bacteria	p__Firmicutes	c__Bacilli	o__Lactobacillales	f__Enterococcaceae	g__Enterococcus	Unknown
ASV_446	d__Bacteria	p__Bacteroidota	c__Bacteroidia	o__Bacteroidales	f__Muribaculaceae	g__Muribaculaceae	s__uncultured_bacterium
ASV_447	d__Bacteria	p__Firmicutes	c__Clostridia	o__Lachnospirales	f__Lachnospiraceae	g__Frisingicoccus	s__uncultured_bacterium
ASV_448	d__Bacteria	p__Proteobacteria	c__Gammaproteobacteria	o__Pasteurellales	f__Pasteurellaceae	g__Gallibacterium	s__Gallibacterium_aUnknowntis
ASV_449	d__Bacteria	p__Bacteroidota	c__Bacteroidia	o__Bacteroidales	f__F082	g__F082	s__uncultured_bacterium
ASV_450	d__Bacteria	p__Bacteroidota	c__Bacteroidia	o__Bacteroidales	f__Bacteroidaceae	g__Bacteroides	s__uncultured_Bacteroidales
ASV_451	d__Bacteria	p__Bacteroidota	c__Bacteroidia	o__Bacteroidales	f__Rikenellaceae	g__Alistipes	Unknown
ASV_452	d__Bacteria	p__Firmicutes	c__Clostridia	o__Lachnospirales	f__Lachnospiraceae	g__Coprococcus	Unknown
ASV_453	d__Bacteria	p__Bacteroidota	c__Bacteroidia	o__Bacteroidales	f__Bacteroidaceae	g__Bacteroides	s__uncultured_Bacteroidales
ASV_454	d__Bacteria	p__Firmicutes	c__Clostridia	o__Lachnospirales	f__Lachnospiraceae	g__uncultured	s__bacterium_enrichment
ASV_455	d__Bacteria	p__Firmicutes	c__Clostridia	o__Oscillospirales	f__Oscillospiraceae	g__NK4A214_group	s__uncultured_organism
ASV_456	d__Bacteria	p__Bacteroidota	c__Bacteroidia	o__Bacteroidales	Unknown	Unknown	Unknown
ASV_457	d__Bacteria	p__Patescibacteria	c__SaccharimoUnknowndia	o__SaccharimoUnknowndales	f__SaccharimoUnknowndales	g__SaccharimoUnknowndales	s__Candidatus_Saccharibacteria
ASV_458	d__Bacteria	p__Firmicutes	c__Bacilli	o__Erysipelotrichales	f__Erysipelatoclostridiaceae	g__Erysipelatoclostridium	s__Massiliomicrobiota_timonensis
ASV_459	d__Bacteria	p__Bacteroidota	c__Bacteroidia	o__Bacteroidales	f__Bacteroidaceae	g__Bacteroides	s__Bacteroides_salanitronis
ASV_460	d__Bacteria	p__Firmicutes	c__Clostridia	o__Lachnospirales	f__Lachnospiraceae	Unknown	Unknown
ASV_461	d__Bacteria	p__Firmicutes	c__Bacilli	o__Staphylococcales	f__Staphylococcaceae	g__Macrococcus	Unknown
ASV_462	d__Bacteria	p__Firmicutes	c__Clostridia	o__Oscillospirales	f__Oscillospiraceae	g__Colidextribacter	Unknown
ASV_463	d__Bacteria	p__Firmicutes	c__Clostridia	o__Christensenellales	f__Christensenellaceae	g__Christensenellaceae_R-7_group	s__uncultured_prokaryote
ASV_464	d__Bacteria	p__Bacteroidota	c__Bacteroidia	o__Bacteroidales	f__Rikenellaceae	g__Rikenellaceae_RC9_gut_group	s__uncultured_bacterium
ASV_465	d__Bacteria	p__Firmicutes	c__Bacilli	o__Lactobacillales	f__Streptococcaceae	g__Streptococcus	Unknown
ASV_466	d__Bacteria	p__Firmicutes	c__Bacilli	o__Erysipelotrichales	f__Erysipelatoclostridiaceae	g__Erysipelatoclostridium	s__bacterium_ic1391
ASV_467	d__Bacteria	p__Proteobacteria	c__Gammaproteobacteria	o__AeromoUnknowndales	f__SuccinivibrioUnknownceae	g__Succinivibrio	Unknown
ASV_468	d__Bacteria	p__Proteobacteria	c__Gammaproteobacteria	o__Burkholderiales	f__Sutterellaceae	g__Sutterella	s__Sutterella_sp
ASV_469	d__Bacteria	p__Firmicutes	c__Bacilli	o__Lactobacillales	f__Lactobacillaceae	g__Lactobacillus	s__Lactobacillus_intermedius
ASV_470	d__Bacteria	p__Firmicutes	c__Clostridia	o__Oscillospirales	f__Ruminococcaceae	g__Incertae_Sedis	Unknown
ASV_471	d__Bacteria	p__Firmicutes	c__Negativicutes	o__Veillonellales-SelenomoUnknowndales	f__SelenomoUnknowndaceae	g__AUnknownerovibrio	s__uncultured_bacterium
ASV_472	d__Bacteria	p__Firmicutes	c__Clostridia	o__Oscillospirales	f__Oscillospiraceae	g__IntestinimoUnknowns	s__uncultured_bacterium
ASV_473	d__Bacteria	p__Firmicutes	c__Clostridia	o__Lachnospirales	f__Lachnospiraceae	Unknown	Unknown
ASV_474	d__Bacteria	p__Firmicutes	c__Bacilli	o__Lactobacillales	f__Lactobacillaceae	g__Lactobacillus	Unknown
ASV_475	d__Bacteria	p__Firmicutes	c__Bacilli	o__Staphylococcales	f__Staphylococcaceae	g__Staphylococcus	Unknown
ASV_476	d__Bacteria	p__Firmicutes	c__Clostridia	o__Oscillospirales	f__Ruminococcaceae	g__Faecalibacterium	s__uncultured_bacterium
ASV_477	d__Bacteria	p__Firmicutes	c__Clostridia	o__Clostridia_UCG-014	f__Clostridia_UCG-014	g__Clostridia_UCG-014	Unknown
ASV_478	d__Bacteria	p__Firmicutes	c__Clostridia	o__Oscillospirales	f__Oscillospiraceae	g__uncultured	s__uncultured_bacterium
ASV_479	d__Bacteria	p__Fusobacteriota	c__Fusobacteriia	o__Fusobacteriales	f__Fusobacteriaceae	g__Fusobacterium	s__Fusobacterium_mortiferum
ASV_480	d__Bacteria	p__Firmicutes	c__Negativicutes	o__Veillonellales-SelenomoUnknowndales	f__SelenomoUnknowndaceae	g__MegamoUnknowns	s__uncultured_organism
ASV_481	d__Bacteria	p__Bacteroidota	c__Bacteroidia	o__Bacteroidales	f__Tannerellaceae	g__Parabacteroides	s__gut_metagenome
ASV_482	d__Bacteria	p__Firmicutes	c__Clostridia	o__Clostridia_UCG-014	f__Clostridia_UCG-014	g__Clostridia_UCG-014	Unknown
ASV_483	d__Bacteria	p__Firmicutes	c__Clostridia	o__Lachnospirales	f__Lachnospiraceae	g__Lachnospiraceae_FE2018_group	Unknown
ASV_484	d__Bacteria	p__Firmicutes	c__Clostridia	o__Oscillospirales	f__Oscillospiraceae	g__IntestinimoUnknowns	s__uncultured_bacterium
ASV_485	d__Bacteria	p__Firmicutes	c__Clostridia	o__Clostridia_UCG-014	f__Clostridia_UCG-014	g__Clostridia_UCG-014	Unknown
ASV_486	d__Bacteria	p__Firmicutes	c__Clostridia	o__Oscillospirales	f__Ruminococcaceae	g__uncultured	s__uncultured_bacterium
ASV_487	d__Bacteria	p__Firmicutes	c__Clostridia	o__Clostridia_UCG-014	f__Clostridia_UCG-014	g__Clostridia_UCG-014	Unknown
ASV_488	d__Bacteria	p__Firmicutes	c__Bacilli	o__Lactobacillales	f__Lactobacillaceae	g__Lactobacillus	Unknown
ASV_489	d__Bacteria	p__Firmicutes	c__Clostridia	o__Monoglobales	f__Monoglobaceae	g__Monoglobus	s__uncultured_bacterium
ASV_490	d__Bacteria	p__Firmicutes	c__Clostridia	o__Lachnospirales	f__Lachnospiraceae	Unknown	Unknown
ASV_491	d__Bacteria	p__Bacteroidota	c__Bacteroidia	o__Bacteroidales	f__Muribaculaceae	g__Muribaculaceae	s__uncultured_bacterium
ASV_492	d__Bacteria	p__Firmicutes	c__Clostridia	o__Oscillospirales	f__Oscillospiraceae	g__UCG-005	Unknown
ASV_493	d__Bacteria	p__Firmicutes	c__Clostridia	o__Clostridia_UCG-014	f__Clostridia_UCG-014	g__Clostridia_UCG-014	Unknown
ASV_494	d__Bacteria	p__Firmicutes	c__Clostridia	o__Lachnospirales	f__Lachnospiraceae	g__Agathobacter	s__uncultured_bacterium
ASV_495	d__Bacteria	p__Firmicutes	c__Clostridia	o__Lachnospirales	f__Lachnospiraceae	g__Frisingicoccus	s__uncultured_bacterium
ASV_496	d__Bacteria	p__Firmicutes	c__Clostridia	o__Peptostreptococcales-Tissierellales	f__AUnknownerovoracaceae	g__Family_XIII_AD3011_group	s__gut_metagenome
ASV_497	d__Bacteria	p__Firmicutes	c__Clostridia	o__Oscillospirales	f__Oscillospiraceae	g__Pseudoflavonifractor	Unknown
ASV_498	d__Bacteria	p__Firmicutes	c__Bacilli	o__Lactobacillales	f__Streptococcaceae	g__Streptococcus	s__Streptococcus_pluranimalium
ASV_499	d__Bacteria	p__Bacteroidota	c__Bacteroidia	o__Bacteroidales	f__Rikenellaceae	g__Rikenella	s__uncultured_bacterium
ASV_500	d__Bacteria	p__Proteobacteria	c__Gammaproteobacteria	o__Burkholderiales	f__Sutterellaceae	g__Sutterella	s__Sutturella_timonensis
ASV_501	d__Bacteria	p__Firmicutes	c__Clostridia	o__Lachnospirales	f__Lachnospiraceae	Unknown	Unknown
ASV_502	d__Bacteria	p__Bacteroidota	c__Bacteroidia	o__Bacteroidales	f__Bacteroidaceae	g__Bacteroides	Unknown
ASV_503	d__Bacteria	p__Firmicutes	c__Clostridia	o__Clostridiales	f__Clostridiaceae	g__Clostridium_sensu_stricto_1	Unknown
ASV_504	d__Bacteria	p__Firmicutes	c__Clostridia	o__Christensenellales	f__Christensenellaceae	g__Christensenellaceae_R-7_group	s__uncultured_Firmicutes
ASV_505	d__Bacteria	p__Firmicutes	c__Clostridia	o__Clostridiales	f__Clostridiaceae	g__Clostridium_sensu_stricto_1	Unknown
ASV_506	d__Bacteria	p__Bacteroidota	c__Bacteroidia	o__Bacteroidales	f__Marinifilaceae	g__Odoribacter	Unknown
ASV_507	d__Bacteria	p__Firmicutes	c__Bacilli	o__Lactobacillales	f__Lactobacillaceae	g__Lactobacillus	Unknown
ASV_508	d__Bacteria	p__Firmicutes	c__Clostridia	o__Clostridia_vadinBB60_group	f__Clostridia_vadinBB60_group	g__Clostridia_vadinBB60_group	s__uncultured_prokaryote
ASV_509	d__Bacteria	p__Firmicutes	c__Negativicutes	o__Acidaminococcales	f__Acidaminococcaceae	g__Phascolarctobacterium	Unknown
ASV_510	d__Bacteria	p__Proteobacteria	c__Gammaproteobacteria	o__Burkholderiales	f__ComamoUnknowndaceae	Unknown	Unknown
ASV_511	d__Bacteria	p__Firmicutes	c__Clostridia	o__Christensenellales	f__Christensenellaceae	g__Christensenellaceae_R-7_group	s__gut_metagenome
ASV_512	d__Bacteria	p__Firmicutes	c__Clostridia	o__Christensenellales	f__Christensenellaceae	g__Christensenellaceae_R-7_group	Unknown
ASV_513	d__Bacteria	p__Firmicutes	c__Clostridia	o__Clostridia_UCG-014	f__Clostridia_UCG-014	g__Clostridia_UCG-014	s__uncultured_rumen
ASV_514	d__Bacteria	p__Firmicutes	c__Bacilli	o__Lactobacillales	f__Lactobacillaceae	g__Lactobacillus	s__Lactobacillus_delbrueckii
ASV_515	d__Bacteria	p__Bacteroidota	c__Bacteroidia	o__Bacteroidales	f__Prevotellaceae	g__Prevotellaceae_UCG-003	s__uncultured_bacterium
ASV_516	d__Bacteria	p__Patescibacteria	c__SaccharimoUnknowndia	o__SaccharimoUnknowndales	f__SaccharimoUnknowndales	g__SaccharimoUnknowndales	s__Candidatus_Saccharibacteria
ASV_517	d__Bacteria	p__Firmicutes	c__Clostridia	o__Lachnospirales	f__Lachnospiraceae	Unknown	Unknown
ASV_518	d__Bacteria	p__Firmicutes	c__Clostridia	o__Lachnospirales	f__Lachnospiraceae	Unknown	s__uncultured_bacterium
ASV_519	d__Bacteria	p__Bacteroidota	c__Bacteroidia	o__Bacteroidales	f__Bacteroidaceae	g__Bacteroides	s__uncultured_Bacteroidales
ASV_520	d__Bacteria	p__Firmicutes	c__Clostridia	o__Oscillospirales	Unknown	Unknown	Unknown
ASV_521	d__Bacteria	p__Firmicutes	c__Clostridia	o__Oscillospirales	f__Ruminococcaceae	g__Subdoligranulum	s__uncultured_Subdoligranulum
ASV_522	d__Bacteria	p__Firmicutes	c__Negativicutes	o__Veillonellales-SelenomoUnknowndales	f__Veillonellaceae	g__Veillonella	s__Veillonella_magUnknown
ASV_523	d__Bacteria	p__Firmicutes	c__Clostridia	o__Oscillospirales	f__UCG-010	g__UCG-010	s__uncultured_bacterium
ASV_524	d__Bacteria	p__Bacteroidota	c__Bacteroidia	o__Bacteroidales	f__Prevotellaceae	g__Prevotellaceae_Ga6A1_group	s__uncultured_bacterium
ASV_525	d__Bacteria	p__Bacteroidota	c__Bacteroidia	o__Bacteroidales	f__Rikenellaceae	g__Alistipes	s__Alistipes_inops
ASV_526	d__Bacteria	p__Firmicutes	c__Clostridia	o__Peptostreptococcales-Tissierellales	f__Peptostreptococcaceae	g__Terrisporobacter	s__uncultured_bacterium
ASV_527	d__Bacteria	p__Firmicutes	c__Clostridia	o__Oscillospirales	Unknown	Unknown	Unknown
ASV_528	d__Bacteria	p__Firmicutes	c__Clostridia	o__Oscillospirales	f__Ruminococcaceae	g__Incertae_Sedis	s__uncultured_bacterium
ASV_529	d__Bacteria	p__Firmicutes	c__Clostridia	o__Clostridiales	f__Clostridiaceae	g__Clostridium_sensu_stricto_1	Unknown
ASV_530	d__Bacteria	p__Firmicutes	c__Clostridia	o__Clostridia_UCG-014	f__Clostridia_UCG-014	g__Clostridia_UCG-014	Unknown
ASV_531	d__Bacteria	p__Fusobacteriota	c__Fusobacteriia	o__Fusobacteriales	f__Fusobacteriaceae	g__Fusobacterium	s__Fusobacterium_mortiferum
ASV_532	d__Bacteria	p__Firmicutes	c__Clostridia	o__Lachnospirales	f__Lachnospiraceae	g__Shuttleworthia	s__uncultured_bacterium
ASV_533	d__Bacteria	p__Bacteroidota	c__Bacteroidia	o__Bacteroidales	f__Muribaculaceae	g__Muribaculaceae	s__uncultured_bacterium
ASV_534	d__Bacteria	p__Firmicutes	c__Clostridia	o__Oscillospirales	f__Ruminococcaceae	g__uncultured	s__human_gut
ASV_535	d__Bacteria	p__Proteobacteria	c__Gammaproteobacteria	o__Burkholderiales	f__Sutterellaceae	g__Sutterella	s__Sutturella_timonensis
ASV_536	d__Bacteria	p__Firmicutes	c__Clostridia	o__Clostridia_vadinBB60_group	f__Clostridia_vadinBB60_group	g__Clostridia_vadinBB60_group	s__uncultured_prokaryote
ASV_537	d__Bacteria	p__Firmicutes	c__Clostridia	o__Christensenellales	f__Christensenellaceae	g__Christensenellaceae_R-7_group	Unknown
ASV_538	d__Bacteria	p__Proteobacteria	c__Gammaproteobacteria	o__Enterobacterales	f__Enterobacteriaceae	g__Escherichia-Shigella	Unknown
ASV_539	d__Bacteria	p__Firmicutes	c__Clostridia	o__Oscillospirales	f__Oscillospiraceae	g__Flavonifractor	s__uncultured_bacterium
ASV_540	d__Bacteria	p__Firmicutes	c__Clostridia	o__Oscillospirales	f__Ruminococcaceae	g__uncultured	Unknown
ASV_541	d__Bacteria	p__Firmicutes	c__Clostridia	o__Clostridia_vadinBB60_group	f__Clostridia_vadinBB60_group	g__Clostridia_vadinBB60_group	s__uncultured_bacterium
ASV_542	d__Bacteria	p__Firmicutes	c__Clostridia	o__Peptostreptococcales-Tissierellales	f__AUnknownerovoracaceae	Unknown	Unknown
ASV_543	d__Bacteria	p__Proteobacteria	c__Gammaproteobacteria	o__Enterobacterales	f__Enterobacteriaceae	g__Escherichia-Shigella	Unknown
ASV_544	d__Bacteria	p__Firmicutes	c__Clostridia	o__Oscillospirales	f__Oscillospiraceae	g__Colidextribacter	Unknown
ASV_545	d__Bacteria	p__Bacteroidota	c__Bacteroidia	o__Bacteroidales	f__Rikenellaceae	g__Rikenellaceae_RC9_gut_group	s__uncultured_bacterium
ASV_546	d__Bacteria	p__Firmicutes	c__Clostridia	o__Clostridia_UCG-014	f__Clostridia_UCG-014	g__Clostridia_UCG-014	Unknown
ASV_547	d__Bacteria	p__Firmicutes	c__Bacilli	o__RF39	f__RF39	g__RF39	s__Firmicutes_bacterium
ASV_548	d__Bacteria	p__Firmicutes	c__Clostridia	o__Lachnospirales	f__Lachnospiraceae	Unknown	Unknown
ASV_549	d__Bacteria	p__Firmicutes	c__Clostridia	o__Christensenellales	f__Christensenellaceae	g__Christensenellaceae_R-7_group	s__gut_metagenome
ASV_550	d__Bacteria	p__Bacteroidota	c__Bacteroidia	o__Bacteroidales	f__Bacteroidaceae	g__Bacteroides	Unknown
ASV_551	d__Bacteria	p__Fusobacteriota	c__Fusobacteriia	o__Fusobacteriales	f__Fusobacteriaceae	g__Fusobacterium	s__Fusobacterium_mortiferum
ASV_552	d__Bacteria	p__Bacteroidota	c__Bacteroidia	o__Bacteroidales	f__Rikenellaceae	g__Rikenellaceae_RC9_gut_group	s__uncultured_bacterium
ASV_553	d__Bacteria	p__Firmicutes	c__Bacilli	o__RF39	f__RF39	g__RF39	s__Firmicutes_bacterium
ASV_554	d__Bacteria	p__Cyanobacteria	c__Cyanobacteriia	o__Chloroplast	f__Chloroplast	g__Chloroplast	Unknown
ASV_555	d__Bacteria	p__Firmicutes	c__Clostridia	o__Oscillospirales	f__Oscillospiraceae	g__NK4A214_group	s__uncultured_organism
ASV_556	d__Bacteria	p__Firmicutes	c__Bacilli	o__Lactobacillales	f__Enterococcaceae	g__Enterococcus	s__Enterococcus_cecorum
ASV_557	d__Bacteria	p__Bacteroidota	c__Bacteroidia	o__Bacteroidales	f__Muribaculaceae	g__Muribaculaceae	s__uncultured_bacterium
ASV_558	d__Bacteria	p__Firmicutes	c__Bacilli	o__Lactobacillales	f__Lactobacillaceae	g__Lactobacillus	Unknown
ASV_559	d__Bacteria	p__Bacteroidota	c__Bacteroidia	o__Flavobacteriales	f__Flavobacteriaceae	g__uncultured	s__gut_metagenome
ASV_560	d__Bacteria	p__Firmicutes	c__Clostridia	o__Oscillospirales	f__Ruminococcaceae	g__Faecalibacterium	s__uncultured_bacterium
ASV_561	d__Bacteria	p__Firmicutes	c__Clostridia	o__Peptostreptococcales-Tissierellales	f__Peptostreptococcales-Tissierellales	g__Peptoniphilus	s__Peptoniphilus_stercorisuis
ASV_562	d__Bacteria	p__Bacteroidota	c__Bacteroidia	o__Bacteroidales	f__F082	g__F082	s__uncultured_bacterium
ASV_563	d__Bacteria	p__Proteobacteria	c__Gammaproteobacteria	o__Enterobacterales	f__Enterobacteriaceae	g__Escherichia-Shigella	Unknown
ASV_564	d__Bacteria	p__Firmicutes	c__Clostridia	o__Lachnospirales	f__Lachnospiraceae	g__Roseburia	Unknown
ASV_565	d__Bacteria	p__Bacteroidota	c__Bacteroidia	o__Bacteroidales	f__Rikenellaceae	g__Rikenellaceae_RC9_gut_group	s__uncultured_bacterium
ASV_566	d__Bacteria	p__Bacteroidota	c__Bacteroidia	o__Bacteroidales	f__Barnesiellaceae	g__Barnesiella	s__Barnesiella_viscericola
ASV_567	d__Bacteria	p__Firmicutes	c__Clostridia	o__Clostridia_UCG-014	f__Clostridia_UCG-014	g__Clostridia_UCG-014	Unknown
ASV_568	d__Bacteria	p__Bacteroidota	c__Bacteroidia	o__Bacteroidales	f__Bacteroidaceae	g__Bacteroides	Unknown
ASV_569	d__Bacteria	p__Firmicutes	c__Negativicutes	o__Acidaminococcales	f__Acidaminococcaceae	g__Phascolarctobacterium	Unknown
ASV_570	d__Bacteria	p__Bacteroidota	c__Bacteroidia	o__Bacteroidales	f__Muribaculaceae	g__Muribaculaceae	s__uncultured_bacterium
ASV_571	d__Bacteria	p__Firmicutes	c__Clostridia	o__Clostridia_UCG-014	f__Clostridia_UCG-014	g__Clostridia_UCG-014	Unknown
ASV_572	d__Bacteria	p__Firmicutes	c__Clostridia	o__Lachnospirales	f__Lachnospiraceae	Unknown	Unknown
ASV_573	d__Bacteria	p__Firmicutes	c__Clostridia	o__Clostridia_UCG-014	f__Clostridia_UCG-014	g__Clostridia_UCG-014	Unknown
ASV_574	d__Bacteria	p__Bacteroidota	c__Bacteroidia	o__Bacteroidales	f__Rikenellaceae	g__Rikenellaceae_RC9_gut_group	s__uncultured_bacterium
ASV_575	d__Bacteria	p__Firmicutes	c__Clostridia	o__Clostridia_UCG-014	f__Clostridia_UCG-014	g__Clostridia_UCG-014	s__uncultured_rumen
ASV_576	d__Bacteria	p__Firmicutes	c__Clostridia	o__Clostridia_UCG-014	f__Clostridia_UCG-014	g__Clostridia_UCG-014	Unknown
ASV_577	d__Bacteria	p__Firmicutes	c__Clostridia	o__Oscillospirales	f__Oscillospiraceae	g__uncultured	s__IntestinimoUnknowns_massiliensis
ASV_578	d__Bacteria	p__Bacteroidota	c__Bacteroidia	o__Bacteroidales	f__Prevotellaceae	g__uncultured	s__Prevotella_sp
ASV_579	d__Bacteria	p__Firmicutes	c__Clostridia	o__Clostridia_vadinBB60_group	f__Clostridia_vadinBB60_group	g__Clostridia_vadinBB60_group	s__uncultured_bacterium
ASV_580	d__Bacteria	p__Firmicutes	c__Clostridia	o__Oscillospirales	f__Oscillospiraceae	g__uncultured	s__uncultured_bacterium
ASV_581	d__Bacteria	p__Firmicutes	c__Clostridia	o__Oscillospirales	f__Oscillospiraceae	g__Colidextribacter	s__uncultured_Clostridiales
ASV_582	d__Bacteria	p__Firmicutes	c__Clostridia	o__Clostridia_UCG-014	f__Clostridia_UCG-014	g__Clostridia_UCG-014	Unknown
ASV_583	d__Bacteria	p__Firmicutes	c__Clostridia	o__Clostridia_vadinBB60_group	f__Clostridia_vadinBB60_group	g__Clostridia_vadinBB60_group	s__uncultured_bacterium
ASV_584	d__Bacteria	p__Firmicutes	c__Clostridia	o__Oscillospirales	f__Oscillospiraceae	g__uncultured	Unknown
ASV_585	d__Bacteria	p__Proteobacteria	c__Gammaproteobacteria	o__Pasteurellales	f__Pasteurellaceae	g__Actinobacillus	s__Actinobacillus_porcinus
ASV_586	d__Bacteria	p__Bacteroidota	c__Bacteroidia	o__Bacteroidales	f__Marinifilaceae	g__ButyricimoUnknowns	s__uncultured_bacterium
ASV_587	d__Bacteria	p__Synergistota	c__Synergistia	o__Synergistales	f__Synergistaceae	g__Synergistes	s__uncultured_organism
ASV_588	d__Bacteria	p__Firmicutes	c__Clostridia	o__Clostridia_UCG-014	f__Clostridia_UCG-014	g__Clostridia_UCG-014	Unknown
ASV_589	d__Bacteria	p__Desulfobacterota	c__Desulfovibrionia	o__DesulfovibrioUnknownles	f__DesulfovibrioUnknownceae	g__Desulfovibrio	s__bacterium_New
ASV_590	d__Bacteria	p__Firmicutes	c__Clostridia	o__Clostridia_UCG-014	f__Clostridia_UCG-014	g__Clostridia_UCG-014	s__uncultured_bacterium
ASV_591	d__Bacteria	p__Firmicutes	c__Clostridia	o__Lachnospirales	f__Lachnospiraceae	g__Lachnospiraceae_FCS020_group	Unknown
ASV_592	d__Bacteria	p__Firmicutes	c__Clostridia	o__Oscillospirales	f__Ruminococcaceae	g__Subdoligranulum	s__uncultured_Subdoligranulum
ASV_593	d__Bacteria	p__Firmicutes	c__Bacilli	o__Lactobacillales	f__Lactobacillaceae	g__Lactobacillus	Unknown
ASV_594	d__Bacteria	p__Firmicutes	c__Bacilli	o__RF39	f__RF39	g__RF39	s__Firmicutes_bacterium
ASV_595	d__Bacteria	p__Firmicutes	c__Clostridia	o__Oscillospirales	f__Oscillospiraceae	g__UCG-005	s__uncultured_bacterium
ASV_596	d__Bacteria	p__Bacteroidota	c__Bacteroidia	o__Bacteroidales	f__Rikenellaceae	g__Rikenellaceae_RC9_gut_group	s__uncultured_bacterium
ASV_597	d__Bacteria	p__Desulfobacterota	c__Desulfovibrionia	o__DesulfovibrioUnknownles	f__DesulfovibrioUnknownceae	g__Mailhella	s__Desulfovibrio_sp
ASV_598	d__Bacteria	p__Bacteroidota	c__Bacteroidia	o__Bacteroidales	f__Rikenellaceae	g__Rikenellaceae_RC9_gut_group	s__uncultured_bacterium
ASV_599	d__Bacteria	p__Cyanobacteria	c__Vampirivibrionia	o__GastraUnknownerophilales	f__GastraUnknownerophilales	g__GastraUnknownerophilales	s__uncultured_rumen
ASV_600	d__Bacteria	p__Firmicutes	c__Clostridia	o__Clostridiales	f__Clostridiaceae	g__Clostridium_sensu_stricto_1	Unknown
ASV_601	d__Bacteria	p__Cyanobacteria	c__Vampirivibrionia	o__GastraUnknownerophilales	f__GastraUnknownerophilales	g__GastraUnknownerophilales	s__uncultured_bacterium
ASV_602	d__Bacteria	p__Firmicutes	c__Bacilli	o__Staphylococcales	f__Staphylococcaceae	g__Macrococcus	s__Macrococcus_caseolyticus
ASV_603	d__Bacteria	p__Bacteroidota	c__Bacteroidia	o__Bacteroidales	f__Rikenellaceae	g__Alistipes	Unknown
ASV_604	d__Bacteria	p__Bacteroidota	c__Bacteroidia	o__Bacteroidales	f__Tannerellaceae	Unknown	Unknown
ASV_605	d__Bacteria	p__Bacteroidota	c__Bacteroidia	o__Bacteroidales	f__Prevotellaceae	g__Prevotellaceae_NK3B31_group	s__uncultured_Prevotella
ASV_606	d__Bacteria	p__Bacteroidota	c__Bacteroidia	o__Bacteroidales	f__Prevotellaceae	g__Prevotella	s__gut_metagenome
ASV_607	d__Bacteria	p__Firmicutes	c__Clostridia	o__Oscillospirales	f__Butyricicoccaceae	g__Butyricicoccus	s__uncultured_organism
ASV_608	d__Bacteria	p__Firmicutes	c__Clostridia	o__Eubacteriales	f__Eubacteriaceae	g__Pseudoramibacter	Unknown
ASV_609	d__Bacteria	p__Firmicutes	c__Bacilli	o__Lactobacillales	f__Aerococcaceae	g__Aerococcus	Unknown
ASV_610	d__Bacteria	p__Proteobacteria	c__Gammaproteobacteria	o__Enterobacterales	f__Enterobacteriaceae	g__Escherichia-Shigella	Unknown
ASV_611	d__Bacteria	p__Firmicutes	c__Clostridia	o__Oscillospirales	f__Oscillospiraceae	g__uncultured	Unknown
ASV_612	d__Bacteria	p__Firmicutes	c__Clostridia	o__Lachnospirales	f__Lachnospiraceae	g__Lachnospiraceae_AC2044_group	s__uncultured_bacterium
ASV_613	d__Bacteria	p__Firmicutes	c__Bacilli	o__Lactobacillales	f__Lactobacillaceae	g__Lactobacillus	s__Lactobacillus_parafarraginis
ASV_614	d__Bacteria	p__Firmicutes	c__Bacilli	o__Lactobacillales	f__Lactobacillaceae	g__Lactobacillus	Unknown
ASV_615	d__Bacteria	p__Firmicutes	c__Clostridia	o__Oscillospirales	f__Oscillospiraceae	g__NK4A214_group	s__uncultured_rumen
ASV_616	d__Bacteria	p__Bacteroidota	c__Bacteroidia	o__Bacteroidales	f__Marinifilaceae	g__Odoribacter	Unknown
ASV_617	d__Bacteria	p__Bacteroidota	c__Bacteroidia	o__Bacteroidales	f__Bacteroidaceae	g__Bacteroides	Unknown
ASV_618	d__Bacteria	p__Bacteroidota	c__Bacteroidia	o__Bacteroidales	f__Bacteroidaceae	g__Bacteroides	s__Bacteroides_plebeius
ASV_619	d__Bacteria	p__Firmicutes	c__Clostridia	o__Oscillospirales	f__Ruminococcaceae	Unknown	Unknown
ASV_620	d__Bacteria	p__Firmicutes	c__Clostridia	o__Clostridia_UCG-014	f__Clostridia_UCG-014	g__Clostridia_UCG-014	s__unidentified
ASV_621	d__Bacteria	p__Firmicutes	c__Clostridia	o__Oscillospirales	f__Oscillospiraceae	Unknown	Unknown
ASV_622	d__Bacteria	p__WPS-2	c__WPS-2	o__WPS-2	f__WPS-2	g__WPS-2	s__uncultured_rumen
ASV_623	d__Bacteria	p__Firmicutes	c__Clostridia	o__Clostridia_UCG-014	f__Clostridia_UCG-014	g__Clostridia_UCG-014	Unknown
ASV_624	d__Bacteria	p__Firmicutes	c__Clostridia	o__Oscillospirales	f__Ruminococcaceae	g__Faecalibacterium	s__uncultured_bacterium
ASV_625	d__Bacteria	p__Firmicutes	c__Clostridia	o__Clostridia_UCG-014	f__Clostridia_UCG-014	g__Clostridia_UCG-014	Unknown
ASV_626	d__Bacteria	p__Firmicutes	c__Clostridia	o__Lachnospirales	f__Lachnospiraceae	g__Eisenbergiella	s__uncultured_bacterium
ASV_627	d__Bacteria	p__Firmicutes	c__Clostridia	o__Oscillospirales	f__Oscillospiraceae	g__UCG-005	Unknown
ASV_628	d__Bacteria	p__Firmicutes	c__Bacilli	o__Erysipelotrichales	f__Erysipelotrichaceae	g__Faecalitalea	s__Faecalitalea_cylindroides
ASV_629	d__Bacteria	p__Firmicutes	c__Clostridia	o__Oscillospirales	f__Oscillospiraceae	g__Colidextribacter	Unknown
ASV_630	d__Bacteria	p__Firmicutes	c__Bacilli	o__Lactobacillales	f__Enterococcaceae	g__Enterococcus	s__Enterococcus_cecorum
ASV_631	d__Bacteria	p__Firmicutes	c__Clostridia	o__Clostridia_UCG-014	f__Clostridia_UCG-014	g__Clostridia_UCG-014	Unknown
ASV_632	d__Bacteria	p__Firmicutes	c__Clostridia	o__Clostridia_UCG-014	f__Clostridia_UCG-014	g__Clostridia_UCG-014	Unknown
ASV_633	d__Bacteria	p__Firmicutes	c__Clostridia	o__Oscillospirales	f__Oscillospiraceae	g__UCG-005	Unknown
ASV_634	d__Bacteria	p__Firmicutes	c__Clostridia	o__Lachnospirales	f__Lachnospiraceae	Unknown	s__bacterium_ic1296
ASV_635	d__Bacteria	p__Proteobacteria	c__Alphaproteobacteria	o__Rhodospirillales	f__uncultured	g__uncultured	s__gut_metagenome
ASV_636	d__Bacteria	p__Bacteroidota	c__Bacteroidia	o__Bacteroidales	f__Muribaculaceae	g__Muribaculaceae	Unknown
ASV_637	d__Bacteria	p__Firmicutes	c__Clostridia	o__Clostridia_UCG-014	f__Clostridia_UCG-014	g__Clostridia_UCG-014	Unknown
ASV_638	d__Bacteria	p__Firmicutes	c__Clostridia	o__Oscillospirales	f__Ruminococcaceae	g__DTU089	Unknown
ASV_639	d__Bacteria	p__Bacteroidota	c__Bacteroidia	o__Bacteroidales	f__Prevotellaceae	g__Prevotellaceae_UCG-001	s__uncultured_bacterium
ASV_640	d__Bacteria	p__Firmicutes	c__Clostridia	o__Oscillospirales	f__Ruminococcaceae	g__Faecalibacterium	s__uncultured_bacterium
ASV_641	d__Bacteria	p__Firmicutes	c__Bacilli	o__Erysipelotrichales	f__Erysipelatoclostridiaceae	g__Erysipelotrichaceae_UCG-003	s__uncultured_bacterium
ASV_642	d__Bacteria	p__Bacteroidota	c__Bacteroidia	o__Bacteroidales	f__Barnesiellaceae	g__Barnesiella	s__Barnesiella_viscericola
ASV_643	d__Bacteria	p__Firmicutes	c__Bacilli	o__Lactobacillales	f__Lactobacillaceae	g__Lactobacillus	s__Lactobacillus_reuteri
ASV_644	d__Bacteria	p__Firmicutes	c__Clostridia	o__Lachnospirales	f__Lachnospiraceae	Unknown	Unknown
ASV_645	d__Bacteria	p__Firmicutes	c__Negativicutes	o__Veillonellales-SelenomoUnknowndales	f__Veillonellaceae	g__Veillonella	s__Veillonella_magUnknown
ASV_646	d__Bacteria	p__Firmicutes	c__Clostridia	o__Peptostreptococcales-Tissierellales	f__Peptostreptococcales-Tissierellales	g__Tissierella	s__uncultured_bacterium
ASV_647	d__Bacteria	p__Firmicutes	c__Clostridia	o__Clostridia_vadinBB60_group	f__Clostridia_vadinBB60_group	g__Clostridia_vadinBB60_group	s__uncultured_bacterium
ASV_648	d__Bacteria	p__Bacteroidota	c__Bacteroidia	o__Bacteroidales	f__Muribaculaceae	g__Muribaculaceae	s__uncultured_bacterium
ASV_649	d__Bacteria	p__Firmicutes	c__Bacilli	o__Lactobacillales	f__Lactobacillaceae	g__Lactobacillus	s__Lactobacillus_intermedius
ASV_650	d__Bacteria	p__Firmicutes	c__Bacilli	o__Lactobacillales	f__Enterococcaceae	g__Enterococcus	s__Enterococcus_cecorum
ASV_651	d__Bacteria	p__Firmicutes	c__Clostridia	o__Clostridia_vadinBB60_group	f__Clostridia_vadinBB60_group	g__Clostridia_vadinBB60_group	s__uncultured_Firmicutes
ASV_652	d__Bacteria	p__Firmicutes	c__Clostridia	o__Lachnospirales	f__Lachnospiraceae	Unknown	Unknown
ASV_653	d__Bacteria	p__Firmicutes	c__Clostridia	o__Peptostreptococcales-Tissierellales	f__Peptostreptococcaceae	g__Romboutsia	Unknown
ASV_654	d__Bacteria	p__Firmicutes	c__Clostridia	o__Oscillospirales	f__Oscillospiraceae	g__Colidextribacter	Unknown
ASV_655	d__Bacteria	p__Campilobacterota	c__Campylobacteria	o__Campylobacterales	f__Helicobacteraceae	g__Helicobacter	s__Helicobacter_rodentium
ASV_656	d__Bacteria	p__Firmicutes	c__Clostridia	o__Lachnospirales	f__Lachnospiraceae	g__Lachnoclostridium	s__Eubacterium_sp
ASV_657	d__Bacteria	p__Bacteroidota	c__Bacteroidia	o__Bacteroidales	f__Prevotellaceae	g__Prevotellaceae_UCG-003	s__uncultured_bacterium
ASV_658	d__Bacteria	p__Firmicutes	c__Clostridia	o__Oscillospirales	f__Ruminococcaceae	g__Fournierella	s__uncultured_organism
ASV_659	d__Bacteria	p__Firmicutes	c__Clostridia	o__Lachnospirales	f__Lachnospiraceae	g__Acetitomaculum	s__uncultured_rumen
ASV_660	d__Bacteria	p__Bacteroidota	c__Bacteroidia	o__Bacteroidales	f__Rikenellaceae	g__Alistipes	s__uncultured_bacterium
ASV_661	d__Bacteria	p__Bacteroidota	c__Bacteroidia	o__Bacteroidales	f__Marinifilaceae	g__Odoribacter	Unknown
ASV_662	d__Bacteria	p__Firmicutes	c__Bacilli	o__Lactobacillales	f__Lactobacillaceae	g__Lactobacillus	s__Lactobacillus_similis
ASV_663	d__Bacteria	p__Firmicutes	c__Clostridia	o__Oscillospirales	f__Ruminococcaceae	g__Subdoligranulum	Unknown
ASV_664	d__Bacteria	p__Firmicutes	c__Negativicutes	o__Acidaminococcales	f__Acidaminococcaceae	g__Phascolarctobacterium	s__uncultured_Firmicutes
ASV_665	d__Bacteria	p__Bacteroidota	c__Bacteroidia	o__Bacteroidales	f__Rikenellaceae	Unknown	Unknown
ASV_666	d__Bacteria	p__Firmicutes	c__Clostridia	o__Lachnospirales	f__Lachnospiraceae	Unknown	Unknown
ASV_667	d__Bacteria	p__Firmicutes	c__Clostridia	o__Oscillospirales	f__Ruminococcaceae	g__AUnknownerofilum	s__uncultured_bacterium
ASV_668	d__Bacteria	p__Bacteroidota	c__Bacteroidia	o__Bacteroidales	f__Bacteroidaceae	g__Bacteroides	s__uncultured_Bacteroidales
ASV_669	d__Bacteria	p__Firmicutes	c__Bacilli	o__Bacillales	f__Bacillaceae	g__Bacillus	Unknown
ASV_670	d__Bacteria	p__Bacteroidota	c__Bacteroidia	o__Bacteroidales	f__Bacteroidaceae	g__Bacteroides	Unknown
ASV_671	d__Bacteria	p__Firmicutes	c__Clostridia	o__Oscillospirales	f__Ruminococcaceae	g__uncultured	s__human_gut
ASV_672	d__Bacteria	p__Firmicutes	c__Bacilli	o__Lactobacillales	f__Lactobacillaceae	g__Lactobacillus	s__Lactobacillus_delbrueckii
ASV_673	d__Bacteria	p__Firmicutes	c__Clostridia	o__Peptostreptococcales-Tissierellales	f__Peptostreptococcales-Tissierellales	g__Peptoniphilus	Unknown
ASV_674	d__Bacteria	p__Verrucomicrobiota	c__Verrucomicrobiae	o__Verrucomicrobiales	f__Akkermansiaceae	g__Akkermansia	s__uncultured_bacterium
ASV_675	d__Bacteria	p__Firmicutes	c__Bacilli	o__Lactobacillales	f__Lactobacillaceae	g__Lactobacillus	s__Lactobacillus_mucosae
ASV_676	d__Bacteria	p__Firmicutes	c__Clostridia	o__Clostridia_UCG-014	f__Clostridia_UCG-014	g__Clostridia_UCG-014	Unknown
ASV_677	d__Bacteria	p__Firmicutes	c__Bacilli	o__RF39	f__RF39	g__RF39	s__uncultured_bacterium
ASV_678	d__Bacteria	p__Firmicutes	c__Clostridia	o__Lachnospirales	f__Lachnospiraceae	Unknown	Unknown
ASV_679	d__Bacteria	p__Firmicutes	c__Bacilli	o__Bacillales	f__Planococcaceae	g__Savagea	s__Savagea_faecisuis
ASV_680	d__Bacteria	p__Firmicutes	c__Clostridia	o__Clostridia_UCG-014	f__Clostridia_UCG-014	g__Clostridia_UCG-014	Unknown
ASV_681	d__Bacteria	p__Firmicutes	c__Clostridia	o__Oscillospirales	f__Oscillospiraceae	g__uncultured	Unknown
ASV_682	d__Bacteria	p__Firmicutes	c__Clostridia	o__Oscillospirales	f__Oscillospiraceae	g__Oscillibacter	Unknown
ASV_683	d__Bacteria	p__Firmicutes	c__Bacilli	o__Bacillales	f__Planococcaceae	g__SporosarciUnknown	Unknown
ASV_684	d__Bacteria	p__Firmicutes	c__Clostridia	o__Oscillospirales	f__Oscillospiraceae	g__uncultured	s__uncultured_bacterium
ASV_685	d__Bacteria	p__Firmicutes	c__Clostridia	o__Monoglobales	f__Monoglobaceae	g__Monoglobus	s__uncultured_bacterium
ASV_686	d__Bacteria	p__Bacteroidota	c__Bacteroidia	o__Bacteroidales	f__Prevotellaceae	g__Prevotellaceae_Ga6A1_group	s__uncultured_bacterium
ASV_687	d__Bacteria	p__Firmicutes	c__Clostridia	o__Oscillospirales	f__UCG-010	g__UCG-010	s__uncultured_bacterium
ASV_688	d__Bacteria	p__Bacteroidota	c__Bacteroidia	o__Bacteroidales	f__Barnesiellaceae	g__Barnesiella	s__Barnesiella_viscericola
ASV_689	d__Bacteria	p__Firmicutes	c__Clostridia	o__Peptostreptococcales-Tissierellales	f__AUnknownerovoracaceae	Unknown	Unknown
ASV_690	d__Bacteria	p__Firmicutes	c__Clostridia	o__Lachnospirales	f__Lachnospiraceae	Unknown	Unknown
ASV_691	d__Bacteria	p__Bacteroidota	c__Bacteroidia	o__Bacteroidales	f__Prevotellaceae	g__Alloprevotella	s__uncultured_Prevotellaceae
ASV_692	d__Bacteria	p__Firmicutes	c__Clostridia	o__Oscillospirales	f__Oscillospiraceae	g__UCG-005	Unknown
ASV_693	d__Bacteria	p__Firmicutes	c__Clostridia	o__Lachnospirales	f__Lachnospiraceae	g__Agathobacter	Unknown
ASV_694	d__Bacteria	p__Bacteroidota	c__Bacteroidia	o__Bacteroidales	f__Prevotellaceae	g__Prevotellaceae_NK3B31_group	s__uncultured_bacterium
ASV_695	d__Bacteria	p__Firmicutes	c__Bacilli	o__Lactobacillales	f__Lactobacillaceae	g__Lactobacillus	Unknown
ASV_696	d__Bacteria	p__Bacteroidota	c__Bacteroidia	o__Bacteroidales	f__Prevotellaceae	g__Prevotellaceae_UCG-001	s__uncultured_bacterium
ASV_697	d__Bacteria	p__Firmicutes	c__Clostridia	o__Oscillospirales	f__Ruminococcaceae	g__uncultured	s__uncultured_organism
ASV_698	d__Bacteria	p__Bacteroidota	c__Bacteroidia	o__Bacteroidales	f__Rikenellaceae	g__Rikenellaceae_RC9_gut_group	s__uncultured_bacterium
ASV_699	d__Bacteria	p__Proteobacteria	c__Gammaproteobacteria	o__Burkholderiales	f__Sutterellaceae	g__Parasutterella	s__Parasutterella_secunda
ASV_700	d__Bacteria	p__Bacteroidota	c__Bacteroidia	o__Bacteroidales	f__F082	g__F082	s__uncultured_bacterium
ASV_701	d__Bacteria	p__Firmicutes	c__Clostridia	o__Oscillospirales	f__Ruminococcaceae	g__Faecalibacterium	s__uncultured_bacterium
ASV_702	d__Bacteria	p__Firmicutes	c__Clostridia	o__Clostridia_UCG-014	f__Clostridia_UCG-014	g__Clostridia_UCG-014	Unknown
ASV_703	d__Bacteria	p__Firmicutes	c__Bacilli	o__Lactobacillales	f__Lactobacillaceae	g__Lactobacillus	s__Lactobacillus_parabuchneri
ASV_704	d__Bacteria	p__Firmicutes	c__Clostridia	o__Oscillospirales	f__Oscillospiraceae	g__UCG-005	s__uncultured_bacterium
ASV_705	d__Bacteria	p__Bacteroidota	c__Bacteroidia	o__Bacteroidales	f__Rikenellaceae	g__Rikenellaceae_RC9_gut_group	s__uncultured_bacterium
ASV_706	d__Bacteria	p__Bacteroidota	c__Bacteroidia	o__Bacteroidales	f__Bacteroidaceae	g__Bacteroides	s__Bacteroides_coprophilus
ASV_707	d__Bacteria	p__Bacteroidota	c__Bacteroidia	o__Bacteroidales	f__Bacteroidaceae	g__Bacteroides	s__Bacteroides_salanitronis
ASV_708	d__Bacteria	p__Firmicutes	c__Clostridia	o__Clostridia_UCG-014	f__Clostridia_UCG-014	g__Clostridia_UCG-014	Unknown
ASV_709	d__Bacteria	p__Firmicutes	c__Clostridia	o__Oscillospirales	f__Ruminococcaceae	g__AUnknownerofilum	s__uncultured_bacterium
ASV_710	d__Bacteria	p__Firmicutes	c__Clostridia	o__Clostridia_UCG-014	f__Clostridia_UCG-014	g__Clostridia_UCG-014	Unknown
ASV_711	d__Bacteria	p__Firmicutes	c__Clostridia	o__Oscillospirales	f__Ruminococcaceae	g__uncultured	s__uncultured_bacterium
ASV_712	d__Bacteria	p__Firmicutes	c__Clostridia	o__Oscillospirales	f__Oscillospiraceae	g__Oscillibacter	s__uncultured_organism
ASV_713	d__Bacteria	p__Firmicutes	c__Clostridia	o__Clostridia_UCG-014	f__Clostridia_UCG-014	g__Clostridia_UCG-014	Unknown
ASV_714	d__Bacteria	p__Bacteroidota	c__Bacteroidia	o__Bacteroidales	f__Prevotellaceae	g__Prevotellaceae_UCG-001	s__uncultured_bacterium
ASV_715	d__Bacteria	p__Bacteroidota	c__Bacteroidia	o__Bacteroidales	f__Rikenellaceae	g__Rikenellaceae_RC9_gut_group	s__uncultured_bacterium
ASV_716	d__Bacteria	p__Proteobacteria	c__Alphaproteobacteria	o__Rickettsiales	f__Mitochondria	g__Mitochondria	Unknown
ASV_717	d__Bacteria	p__Actinobacteriota	c__Actinobacteria	o__Micrococcales	f__Micrococcaceae	g__Rothia	Unknown
ASV_718	d__Bacteria	p__Firmicutes	c__Bacilli	o__RF39	f__RF39	g__RF39	s__uncultured_bacterium
ASV_719	d__Bacteria	p__Firmicutes	c__Clostridia	o__Oscillospirales	f__uncultured	g__uncultured	s__uncultured_bacterium
ASV_720	d__Bacteria	p__Firmicutes	c__Negativicutes	o__Veillonellales-SelenomoUnknowndales	f__SelenomoUnknowndaceae	g__MegamoUnknowns	s__uncultured_organism
ASV_721	d__Bacteria	p__Bacteroidota	c__Bacteroidia	o__Bacteroidales	f__Prevotellaceae	g__Prevotellaceae_NK3B31_group	s__uncultured_bacterium
ASV_722	d__Bacteria	p__Firmicutes	c__Bacilli	o__Lactobacillales	f__Enterococcaceae	g__Enterococcus	s__Enterococcus_cecorum
ASV_723	d__Bacteria	p__Firmicutes	c__Clostridia	o__Oscillospirales	f__Ruminococcaceae	g__Fournierella	s__uncultured_organism
ASV_724	d__Bacteria	p__Desulfobacterota	c__Desulfovibrionia	o__DesulfovibrioUnknownles	f__DesulfovibrioUnknownceae	g__Mailhella	s__Desulfovibrio_sp
ASV_725	d__Bacteria	p__Firmicutes	c__Clostridia	o__Lachnospirales	f__Lachnospiraceae	g__Tuzzerella	s__uncultured_bacterium
ASV_726	d__Bacteria	p__Firmicutes	c__Bacilli	o__Lactobacillales	f__Lactobacillaceae	g__Lactobacillus	Unknown
ASV_727	d__Bacteria	p__Firmicutes	c__Bacilli	o__Erysipelotrichales	f__Erysipelotrichaceae	g__Turicibacter	s__uncultured_bacterium
ASV_728	d__Bacteria	p__Bacteroidota	c__Bacteroidia	o__Bacteroidales	f__Bacteroidaceae	g__Bacteroides	s__Bacteroides_plebeius
ASV_729	d__Bacteria	p__Firmicutes	c__Clostridia	o__Lachnospirales	f__Lachnospiraceae	g__CHKCI001	s__uncultured_bacterium
ASV_730	d__Bacteria	p__Bacteroidota	c__Bacteroidia	o__Bacteroidales	f__Bacteroidaceae	g__Bacteroides	s__Bacteroides_vulgatus
ASV_731	d__Bacteria	p__Firmicutes	c__Clostridia	o__Oscillospirales	f__Ruminococcaceae	g__Faecalibacterium	Unknown
ASV_732	d__Bacteria	p__Firmicutes	c__Clostridia	o__Lachnospirales	f__Lachnospiraceae	g__Roseburia	Unknown
ASV_733	d__Bacteria	p__Firmicutes	c__Bacilli	o__RF39	f__RF39	g__RF39	s__uncultured_bacterium
ASV_734	d__Bacteria	p__Bacteroidota	c__Bacteroidia	o__Bacteroidales	f__Prevotellaceae	g__Prevotellaceae_NK3B31_group	s__uncultured_Prevotella
ASV_735	d__Bacteria	p__Firmicutes	c__Clostridia	o__Clostridia_UCG-014	f__Clostridia_UCG-014	g__Clostridia_UCG-014	s__uncultured_rumen
ASV_736	d__Bacteria	p__Firmicutes	c__Clostridia	o__Oscillospirales	f__Oscillospiraceae	g__Flavonifractor	s__uncultured_bacterium
ASV_737	d__Bacteria	p__Firmicutes	c__Clostridia	o__Christensenellales	f__Christensenellaceae	g__Christensenellaceae_R-7_group	s__gut_metagenome
ASV_738	d__Bacteria	p__Firmicutes	c__Clostridia	o__Oscillospirales	f__Oscillospiraceae	g__NK4A214_group	s__uncultured_rumen
ASV_739	d__Bacteria	p__Firmicutes	c__Clostridia	o__Clostridia_UCG-014	f__Clostridia_UCG-014	g__Clostridia_UCG-014	Unknown
ASV_740	d__Bacteria	p__Bacteroidota	c__Bacteroidia	o__Bacteroidales	f__Muribaculaceae	g__Muribaculaceae	s__uncultured_bacterium
ASV_741	d__Bacteria	p__Firmicutes	c__Clostridia	o__Oscillospirales	f__Ruminococcaceae	g__Paludicola	s__uncultured_Clostridiaceae
ASV_742	d__Bacteria	p__Proteobacteria	c__Gammaproteobacteria	o__Enterobacterales	f__Enterobacteriaceae	g__Escherichia-Shigella	Unknown
ASV_743	d__Bacteria	p__Bacteroidota	c__Bacteroidia	o__Bacteroidales	f__Rikenellaceae	g__Rikenellaceae_RC9_gut_group	s__uncultured_bacterium
ASV_744	d__Bacteria	p__Firmicutes	c__Clostridia	o__Clostridia_UCG-014	f__Clostridia_UCG-014	g__Clostridia_UCG-014	Unknown
ASV_745	d__Bacteria	p__Firmicutes	c__Bacilli	o__Erysipelotrichales	f__Erysipelatoclostridiaceae	g__Erysipelatoclostridium	s__Clostridiales_bacterium
ASV_746	d__Bacteria	p__Bacteroidota	c__Bacteroidia	o__Bacteroidales	f__Tannerellaceae	g__Parabacteroides	Unknown
ASV_747	d__Bacteria	p__Bacteroidota	c__Bacteroidia	o__Bacteroidales	f__Bacteroidaceae	g__Bacteroides	s__Bacteroides_caecigalliUnknownrum
ASV_748	d__Bacteria	p__Bacteroidota	c__Bacteroidia	o__Bacteroidales	f__Prevotellaceae	g__Prevotellaceae_UCG-001	s__uncultured_bacterium
ASV_749	d__Bacteria	p__Firmicutes	c__Bacilli	o__Lactobacillales	f__Lactobacillaceae	g__Lactobacillus	s__Lactobacillus_amylovorus
ASV_750	d__Bacteria	p__Bacteroidota	c__Bacteroidia	o__Bacteroidales	f__Rikenellaceae	g__Rikenellaceae_RC9_gut_group	s__uncultured_bacterium
ASV_751	d__Bacteria	p__Firmicutes	c__Bacilli	o__Acholeplasmatales	f__Acholeplasmataceae	g__AUnknowneroplasma	s__uncultured_bacterium
ASV_752	d__Bacteria	p__Bacteroidota	c__Bacteroidia	o__Bacteroidales	f__Bacteroidaceae	g__Bacteroides	s__uncultured_Bacteroides
ASV_753	d__Bacteria	p__Firmicutes	c__Incertae_Sedis	o__DTU014	f__DTU014	g__DTU014	s__unidentified
ASV_754	d__Bacteria	p__Firmicutes	c__Clostridia	o__Oscillospirales	f__Oscillospiraceae	Unknown	Unknown
ASV_755	d__Bacteria	p__Firmicutes	c__Clostridia	o__Oscillospirales	f__Oscillospiraceae	g__Oscillibacter	s__uncultured_bacterium
ASV_756	d__Bacteria	p__Firmicutes	c__Clostridia	o__Clostridia_vadinBB60_group	f__Clostridia_vadinBB60_group	g__Clostridia_vadinBB60_group	Unknown
ASV_757	d__Bacteria	p__Firmicutes	c__Clostridia	o__Monoglobales	f__Monoglobaceae	g__Monoglobus	Unknown
ASV_758	d__Bacteria	p__Desulfobacterota	c__Desulfovibrionia	o__DesulfovibrioUnknownles	f__DesulfovibrioUnknownceae	g__Desulfovibrio	s__Desulfovibrio_piger
ASV_759	d__Bacteria	p__Bacteroidota	c__Bacteroidia	o__Bacteroidales	f__Bacteroidaceae	g__Bacteroides	Unknown
ASV_760	d__Bacteria	p__Firmicutes	c__Clostridia	o__Lachnospirales	f__Lachnospiraceae	g__Coprococcus	s__uncultured_Lachnospiraceae
ASV_761	d__Bacteria	p__Bacteroidota	c__Bacteroidia	o__Bacteroidales	f__Marinifilaceae	g__ButyricimoUnknowns	s__uncultured_bacterium
ASV_762	d__Bacteria	p__Firmicutes	c__Bacilli	o__Erysipelotrichales	f__Erysipelotrichaceae	g__Holdemania	Unknown
ASV_763	d__Bacteria	p__Bacteroidota	c__Bacteroidia	o__Bacteroidales	f__Rikenellaceae	g__Rikenellaceae_RC9_gut_group	s__uncultured_bacterium
ASV_764	d__Bacteria	p__Firmicutes	c__Clostridia	o__Oscillospirales	f__Butyricicoccaceae	g__Butyricicoccus	Unknown
ASV_765	d__Bacteria	p__Firmicutes	c__Clostridia	o__Clostridia_UCG-014	f__Clostridia_UCG-014	g__Clostridia_UCG-014	Unknown
ASV_766	d__Bacteria	p__Bacteroidota	c__Bacteroidia	o__Bacteroidales	f__Prevotellaceae	g__uncultured	Unknown
ASV_767	d__Bacteria	p__Firmicutes	c__Clostridia	o__Lachnospirales	f__Lachnospiraceae	Unknown	Unknown
ASV_768	d__Bacteria	p__Firmicutes	c__Clostridia	o__Lachnospirales	f__Lachnospiraceae	Unknown	Unknown
ASV_769	d__Bacteria	p__Firmicutes	c__Clostridia	o__Lachnospirales	f__Lachnospiraceae	g__Lachnospiraceae_NK4A136_group	s__metagenome
ASV_770	d__Bacteria	p__Firmicutes	c__Clostridia	o__Clostridia_UCG-014	f__Clostridia_UCG-014	g__Clostridia_UCG-014	Unknown
ASV_771	d__Bacteria	p__Firmicutes	c__Clostridia	o__Lachnospirales	f__Lachnospiraceae	g__Lachnospiraceae_UCG-010	s__uncultured_bacterium
ASV_772	d__Bacteria	p__Firmicutes	c__Clostridia	o__Clostridia_vadinBB60_group	f__Clostridia_vadinBB60_group	g__Clostridia_vadinBB60_group	Unknown
ASV_773	d__Bacteria	p__Firmicutes	c__Clostridia	o__Oscillospirales	f__Ruminococcaceae	g__uncultured	s__uncultured_organism
ASV_774	d__Bacteria	p__Firmicutes	c__Clostridia	o__Lachnospirales	f__Lachnospiraceae	Unknown	s__uncultured_Clostridiales
ASV_775	d__Bacteria	p__Firmicutes	c__Clostridia	o__Lachnospirales	f__Lachnospiraceae	Unknown	Unknown
ASV_776	d__Bacteria	p__Bacteroidota	c__Bacteroidia	o__Bacteroidales	f__Barnesiellaceae	g__Barnesiella	Unknown
ASV_777	d__Bacteria	p__Bacteroidota	c__Bacteroidia	o__Bacteroidales	f__Tannerellaceae	g__Parabacteroides	s__uncultured_bacterium
ASV_778	d__Bacteria	p__Proteobacteria	c__Alphaproteobacteria	o__Rhodospirillales	f__uncultured	g__uncultured	s__gut_metagenome
ASV_779	d__Bacteria	p__Firmicutes	c__Clostridia	o__Oscillospirales	f__Oscillospiraceae	g__uncultured	s__uncultured_bacterium
ASV_780	d__Bacteria	Unknown	Unknown	Unknown	Unknown	Unknown	Unknown
ASV_781	d__Bacteria	p__Proteobacteria	c__Gammaproteobacteria	o__Enterobacterales	f__Enterobacteriaceae	g__Escherichia-Shigella	Unknown
ASV_782	d__Bacteria	p__Firmicutes	c__Negativicutes	o__Acidaminococcales	f__Acidaminococcaceae	g__Phascolarctobacterium	Unknown
ASV_783	d__Bacteria	p__Bacteroidota	c__Bacteroidia	o__Bacteroidales	f__Prevotellaceae	Unknown	Unknown
ASV_784	d__Bacteria	p__Firmicutes	c__Clostridia	o__Clostridia_UCG-014	f__Clostridia_UCG-014	g__Clostridia_UCG-014	Unknown
ASV_785	d__Bacteria	p__Proteobacteria	c__Gammaproteobacteria	o__Enterobacterales	f__Enterobacteriaceae	g__Escherichia-Shigella	Unknown
ASV_786	d__Bacteria	p__Firmicutes	c__Clostridia	o__Clostridia_UCG-014	f__Clostridia_UCG-014	g__Clostridia_UCG-014	Unknown
ASV_787	d__Bacteria	p__Firmicutes	c__Bacilli	o__Lactobacillales	f__Lactobacillaceae	g__Lactobacillus	Unknown
ASV_788	d__Bacteria	p__Firmicutes	c__Clostridia	o__Clostridia_UCG-014	f__Clostridia_UCG-014	g__Clostridia_UCG-014	Unknown
ASV_789	d__Bacteria	p__Firmicutes	c__Clostridia	o__Oscillospirales	f__Oscillospiraceae	Unknown	Unknown
ASV_790	d__Bacteria	p__Firmicutes	c__Clostridia	o__Clostridia_vadinBB60_group	f__Clostridia_vadinBB60_group	g__Clostridia_vadinBB60_group	s__uncultured_bacterium
ASV_791	d__Bacteria	p__Bacteroidota	c__Bacteroidia	o__Bacteroidales	f__Muribaculaceae	g__Muribaculaceae	s__uncultured_bacterium
ASV_792	d__Bacteria	p__Firmicutes	c__Clostridia	o__Peptostreptococcales-Tissierellales	f__Peptostreptococcaceae	Unknown	Unknown
ASV_793	d__Bacteria	p__Firmicutes	c__Clostridia	o__Lachnospirales	f__Lachnospiraceae	Unknown	Unknown
ASV_794	d__Bacteria	p__Bacteroidota	c__Bacteroidia	o__Bacteroidales	f__Bacteroidaceae	g__Bacteroides	s__Bacteroides_salanitronis
ASV_795	d__Bacteria	p__Firmicutes	c__Clostridia	o__Oscillospirales	f__Oscillospiraceae	g__UCG-005	Unknown
ASV_796	d__Bacteria	p__Firmicutes	c__Clostridia	o__Oscillospirales	f__Ruminococcaceae	g__CAG-352	s__uncultured_bacterium
ASV_797	d__Bacteria	p__Firmicutes	c__Clostridia	o__Oscillospirales	f__Butyricicoccaceae	g__UCG-008	s__uncultured_bacterium
ASV_798	d__Bacteria	p__Firmicutes	c__Clostridia	o__Lachnospirales	f__Lachnospiraceae	Unknown	s__uncultured_Clostridiales
ASV_799	d__Bacteria	p__Firmicutes	c__Clostridia	o__Oscillospirales	f__Oscillospiraceae	g__uncultured	Unknown
ASV_800	d__Bacteria	p__Bacteroidota	c__Bacteroidia	o__Bacteroidales	f__Rikenellaceae	g__Rikenellaceae_RC9_gut_group	s__uncultured_bacterium
ASV_801	d__Bacteria	p__Firmicutes	c__Bacilli	o__Lactobacillales	f__Enterococcaceae	g__Enterococcus	Unknown
ASV_802	d__Bacteria	p__Firmicutes	c__Bacilli	o__Lactobacillales	f__Enterococcaceae	g__Enterococcus	s__Enterococcus_cecorum
ASV_803	d__Bacteria	p__Firmicutes	c__Clostridia	o__Oscillospirales	f__Oscillospiraceae	g__uncultured	Unknown
ASV_804	d__Bacteria	p__Firmicutes	c__Clostridia	o__Clostridiales	f__Clostridiaceae	g__Clostridium_sensu_stricto_1	s__Clostridium_butyricum
ASV_805	d__Bacteria	p__Proteobacteria	c__Gammaproteobacteria	o__Pasteurellales	f__Pasteurellaceae	g__Pasteurella	s__Pasteurella_multocida
ASV_806	d__Bacteria	p__Fusobacteriota	c__Fusobacteriia	o__Fusobacteriales	f__Fusobacteriaceae	g__Fusobacterium	s__Fusobacterium_mortiferum
ASV_807	d__Bacteria	p__Firmicutes	c__Clostridia	o__Peptostreptococcales-Tissierellales	f__AUnknownerovoracaceae	g__Mogibacterium	s__uncultured_Enterococcus
ASV_808	d__Bacteria	p__Firmicutes	c__Clostridia	o__Clostridia_UCG-014	f__Clostridia_UCG-014	g__Clostridia_UCG-014	s__uncultured_bacterium
ASV_809	d__Bacteria	p__Firmicutes	c__Clostridia	o__Lachnospirales	f__Defluviitaleaceae	g__Defluviitaleaceae_UCG-011	s__uncultured_bacterium
ASV_810	d__Bacteria	p__Bacteroidota	c__Bacteroidia	o__Bacteroidales	f__Rikenellaceae	g__Rikenellaceae_RC9_gut_group	s__uncultured_bacterium
ASV_811	d__Bacteria	p__Firmicutes	c__Clostridia	o__Oscillospirales	f__Ruminococcaceae	g__Fournierella	s__uncultured_organism
ASV_812	d__Bacteria	p__Bacteroidota	c__Bacteroidia	o__Bacteroidales	f__Rikenellaceae	g__Rikenellaceae_RC9_gut_group	s__uncultured_bacterium
ASV_813	d__Bacteria	p__Firmicutes	c__Clostridia	o__Clostridia_vadinBB60_group	f__Clostridia_vadinBB60_group	g__Clostridia_vadinBB60_group	s__uncultured_bacterium
ASV_814	d__Bacteria	p__Firmicutes	c__Clostridia	o__Oscillospirales	f__Oscillospiraceae	g__uncultured	Unknown
ASV_815	d__Bacteria	p__Bacteroidota	c__Bacteroidia	o__Bacteroidales	f__Rikenellaceae	g__Alistipes	s__Alistipes_sp
ASV_816	d__Bacteria	p__Actinobacteriota	c__Coriobacteriia	o__Coriobacteriales	f__Atopobiaceae	g__Olsenella	s__Olsenella_sp
ASV_817	d__Bacteria	p__Firmicutes	c__Clostridia	o__Lachnospirales	f__Lachnospiraceae	g__Tyzzerella	s__uncultured_bacterium
ASV_818	d__Bacteria	p__Firmicutes	c__Clostridia	o__Oscillospirales	f__Oscillospiraceae	Unknown	Unknown
ASV_819	d__Bacteria	p__Firmicutes	c__Bacilli	o__RF39	f__RF39	g__RF39	Unknown
ASV_820	d__Bacteria	p__Bacteroidota	c__Bacteroidia	o__Bacteroidales	f__Bacteroidaceae	g__Bacteroides	s__uncultured_Bacteroidales
ASV_821	d__Bacteria	p__Proteobacteria	c__Gammaproteobacteria	o__Pasteurellales	f__Pasteurellaceae	g__Actinobacillus	s__Actinobacillus_porcinus
ASV_822	d__Bacteria	p__Firmicutes	c__Clostridia	o__Clostridia_UCG-014	f__Clostridia_UCG-014	g__Clostridia_UCG-014	Unknown
ASV_823	d__Bacteria	p__Firmicutes	c__Bacilli	o__RF39	f__RF39	g__RF39	s__uncultured_bacterium
ASV_824	d__Bacteria	p__Firmicutes	c__Clostridia	o__Lachnospirales	f__Lachnospiraceae	g__uncultured	Unknown
ASV_825	d__Bacteria	p__Firmicutes	c__Clostridia	o__Oscillospirales	f__Butyricicoccaceae	g__Butyricicoccus	Unknown
ASV_826	d__Bacteria	p__Firmicutes	c__Clostridia	o__Oscillospirales	f__Oscillospiraceae	g__Oscillibacter	s__uncultured_bacterium
ASV_827	d__Bacteria	p__Bacteroidota	c__Bacteroidia	o__Bacteroidales	f__Bacteroidaceae	g__Bacteroides	s__Bacteroides_caecigalliUnknownrum
ASV_828	d__Bacteria	p__Firmicutes	c__Clostridia	o__Lachnospirales	f__Lachnospiraceae	g__Lachnospiraceae_UCG-010	s__uncultured_bacterium
ASV_829	d__Bacteria	p__Firmicutes	c__Clostridia	o__Clostridia_UCG-014	f__Clostridia_UCG-014	g__Clostridia_UCG-014	Unknown
ASV_830	d__Bacteria	p__Firmicutes	c__Clostridia	o__Lachnospirales	f__Lachnospiraceae	g__Roseburia	Unknown
ASV_831	d__Bacteria	p__Bacteroidota	c__Bacteroidia	o__Bacteroidales	f__Bacteroidaceae	g__Bacteroides	s__Bacteroides_barnesiae
ASV_832	d__Bacteria	p__Bacteroidota	c__Bacteroidia	o__Bacteroidales	f__Prevotellaceae	g__Prevotellaceae_Ga6A1_group	s__uncultured_bacterium
ASV_833	d__Bacteria	p__Firmicutes	c__Clostridia	o__Oscillospirales	f__Ruminococcaceae	g__uncultured	s__uncultured_organism
ASV_834	d__Bacteria	p__Firmicutes	c__Clostridia	o__uncultured	f__uncultured	g__uncultured	s__uncultured_organism
ASV_835	d__Bacteria	p__Firmicutes	c__Clostridia	o__Lachnospirales	f__Lachnospiraceae	g__Marvinbryantia	s__uncultured_bacterium
ASV_836	d__Bacteria	p__Bacteroidota	c__Bacteroidia	o__Bacteroidales	f__Tannerellaceae	g__Parabacteroides	s__uncultured_bacterium
ASV_837	d__Bacteria	p__Firmicutes	c__Bacilli	o__Erysipelotrichales	f__Erysipelotrichaceae	g__Holdemania	Unknown
ASV_838	d__Bacteria	p__Firmicutes	c__Clostridia	o__Monoglobales	f__Monoglobaceae	g__Monoglobus	s__uncultured_rumen
ASV_839	d__Bacteria	p__Bacteroidota	c__Bacteroidia	o__Bacteroidales	f__Prevotellaceae	g__Prevotella	Unknown
ASV_840	d__Bacteria	p__Firmicutes	c__Clostridia	o__Oscillospirales	f__Ruminococcaceae	g__uncultured	s__metagenome
ASV_841	d__Bacteria	p__Bacteroidota	c__Bacteroidia	o__Bacteroidales	Unknown	Unknown	Unknown
ASV_842	d__Bacteria	p__Firmicutes	c__Bacilli	o__Erysipelotrichales	f__Erysipelotrichaceae	g__uncultured	s__uncultured_bacterium
ASV_843	d__Bacteria	p__Proteobacteria	c__Gammaproteobacteria	o__AeromoUnknowndales	f__SuccinivibrioUnknownceae	g__SuccinivibrioUnknownceae_UCG-001	s__uncultured_rumen
ASV_844	d__Bacteria	p__Bacteroidota	c__Bacteroidia	o__Bacteroidales	f__Muribaculaceae	g__Muribaculaceae	s__uncultured_bacterium
ASV_845	d__Bacteria	p__Proteobacteria	c__Gammaproteobacteria	o__Pasteurellales	f__Pasteurellaceae	g__Actinobacillus	s__Actinobacillus_porcinus
ASV_846	d__Bacteria	p__Firmicutes	c__Clostridia	o__Oscillospirales	f__Oscillospiraceae	Unknown	Unknown
ASV_847	d__Bacteria	p__Firmicutes	c__Clostridia	o__Clostridia_UCG-014	f__Clostridia_UCG-014	g__Clostridia_UCG-014	Unknown
ASV_848	d__Bacteria	p__Proteobacteria	c__Gammaproteobacteria	o__Burkholderiales	f__Sutterellaceae	g__Parasutterella	s__Parasutterella_secunda
ASV_849	d__Bacteria	p__Firmicutes	c__Clostridia	o__Oscillospirales	f__Oscillospiraceae	g__UCG-005	s__uncultured_Ruminococcaceae
ASV_850	d__Bacteria	p__Firmicutes	c__Clostridia	o__Clostridia_vadinBB60_group	f__Clostridia_vadinBB60_group	g__Clostridia_vadinBB60_group	s__uncultured_bacterium
ASV_851	d__Bacteria	p__Firmicutes	c__Clostridia	o__Clostridia_UCG-014	f__Clostridia_UCG-014	g__Clostridia_UCG-014	Unknown
ASV_852	d__Bacteria	p__Firmicutes	c__Bacilli	o__Lactobacillales	f__Lactobacillaceae	g__Lactobacillus	Unknown
ASV_853	d__Bacteria	p__Firmicutes	c__Clostridia	o__Peptostreptococcales-Tissierellales	f__Peptostreptococcaceae	g__Romboutsia	Unknown
ASV_854	d__Bacteria	p__Firmicutes	c__Clostridia	o__Lachnospirales	f__Lachnospiraceae	Unknown	Unknown
ASV_855	d__Bacteria	p__Bacteroidota	c__Bacteroidia	o__Bacteroidales	f__Rikenellaceae	g__Rikenellaceae_RC9_gut_group	s__uncultured_bacterium
ASV_856	d__Bacteria	p__Fusobacteriota	c__Fusobacteriia	o__Fusobacteriales	f__Fusobacteriaceae	g__Fusobacterium	s__Fusobacterium_mortiferum
ASV_857	d__Bacteria	p__Firmicutes	c__Clostridia	o__Clostridia_vadinBB60_group	f__Clostridia_vadinBB60_group	g__Clostridia_vadinBB60_group	s__uncultured_bacterium
ASV_858	d__Bacteria	p__Firmicutes	c__Clostridia	o__Lachnospirales	f__Lachnospiraceae	Unknown	Unknown
ASV_859	d__Bacteria	p__Firmicutes	c__Clostridia	o__Oscillospirales	f__Ruminococcaceae	g__Incertae_Sedis	Unknown
ASV_860	d__Bacteria	p__Bacteroidota	c__Bacteroidia	o__Bacteroidales	Unknown	Unknown	Unknown
ASV_861	d__Bacteria	p__Bacteroidota	c__Bacteroidia	o__Bacteroidales	f__Rikenellaceae	g__dgA-11_gut_group	s__uncultured_bacterium
ASV_862	d__Bacteria	p__Firmicutes	c__Clostridia	o__Clostridia_UCG-014	f__Clostridia_UCG-014	g__Clostridia_UCG-014	Unknown
ASV_863	d__Bacteria	p__Bacteroidota	c__Bacteroidia	o__Bacteroidales	f__Prevotellaceae	g__Prevotellaceae_UCG-004	s__uncultured_bacterium
ASV_864	d__Bacteria	p__Firmicutes	c__Bacilli	o__Lactobacillales	f__Lactobacillaceae	g__Lactobacillus	s__Lactobacillus_panis
ASV_865	d__Bacteria	p__Firmicutes	c__Clostridia	o__Lachnospirales	f__Lachnospiraceae	g__Marvinbryantia	s__uncultured_organism
ASV_866	d__Bacteria	p__Firmicutes	c__Clostridia	o__Clostridia_UCG-014	f__Clostridia_UCG-014	g__Clostridia_UCG-014	Unknown
ASV_867	d__Bacteria	p__Firmicutes	c__Bacilli	o__Bacillales	f__Planococcaceae	g__SporosarciUnknown	Unknown
ASV_868	d__Bacteria	p__Firmicutes	c__Bacilli	o__RF39	f__RF39	g__RF39	s__Firmicutes_bacterium
ASV_869	d__Bacteria	p__Bacteroidota	c__Bacteroidia	o__Bacteroidales	f__Bacteroidaceae	g__Bacteroides	s__uncultured_bacterium
ASV_870	d__Bacteria	p__Firmicutes	c__Clostridia	o__Oscillospirales	f__Butyricicoccaceae	g__Butyricicoccus	s__uncultured_bacterium
ASV_871	d__Bacteria	p__Firmicutes	c__Clostridia	o__Oscillospirales	Unknown	Unknown	s__uncultured_bacterium
ASV_872	d__Bacteria	p__Bacteroidota	c__Bacteroidia	o__Bacteroidales	f__Tannerellaceae	Unknown	Unknown
ASV_873	d__Bacteria	p__Firmicutes	c__Clostridia	o__Oscillospirales	f__Oscillospiraceae	g__UCG-002	s__uncultured_rumen
ASV_874	d__Bacteria	p__Firmicutes	c__Bacilli	o__Staphylococcales	f__Gemellaceae	g__Gemella	s__uncultured_bacterium
ASV_875	d__Bacteria	p__Fusobacteriota	c__Fusobacteriia	o__Fusobacteriales	f__Fusobacteriaceae	g__Fusobacterium	s__Fusobacterium_mortiferum
ASV_876	d__Bacteria	p__Firmicutes	c__Bacilli	o__Bacillales	f__Bacillaceae	g__Bacillus	Unknown
ASV_877	d__Bacteria	p__Firmicutes	c__Clostridia	o__Oscillospirales	f__Oscillospiraceae	g__Colidextribacter	s__uncultured_bacterium
ASV_878	d__Bacteria	p__Firmicutes	c__Clostridia	o__Lachnospirales	f__Lachnospiraceae	Unknown	Unknown
ASV_879	d__Bacteria	p__Firmicutes	c__Clostridia	o__Oscillospirales	f__Oscillospiraceae	g__UCG-005	s__uncultured_Ruminococcaceae
ASV_880	d__Bacteria	p__Firmicutes	c__Bacilli	o__Erysipelotrichales	f__Erysipelotrichaceae	g__Solobacterium	s__uncultured_bacterium
ASV_881	d__Bacteria	p__Firmicutes	c__Clostridia	o__Oscillospirales	f__Butyricicoccaceae	g__Butyricicoccus	s__Butyricicoccus_pullicaecorum
ASV_882	d__Bacteria	p__Synergistota	c__Synergistia	o__Synergistales	f__Synergistaceae	g__Synergistes	s__uncultured_organism
ASV_883	d__Bacteria	p__Firmicutes	c__Clostridia	o__Oscillospirales	f__Oscillospiraceae	Unknown	Unknown
ASV_884	d__Bacteria	p__Firmicutes	c__Clostridia	o__Oscillospirales	f__Oscillospiraceae	g__Oscillibacter	s__uncultured_organism
ASV_885	d__Bacteria	p__Firmicutes	c__Clostridia	o__Oscillospirales	f__Ruminococcaceae	g__uncultured	s__uncultured_organism
ASV_886	d__Bacteria	p__Firmicutes	c__Clostridia	o__Clostridia_UCG-014	f__Clostridia_UCG-014	g__Clostridia_UCG-014	Unknown
ASV_887	d__Bacteria	p__Bacteroidota	c__Bacteroidia	o__Bacteroidales	f__Bacteroidaceae	g__Bacteroides	s__Bacteroides_salanitronis
ASV_888	d__Bacteria	p__Spirochaetota	c__Spirochaetia	o__Spirochaetales	f__Spirochaetaceae	g__Treponema	Unknown
ASV_889	d__Bacteria	p__Firmicutes	c__Bacilli	o__Bacillales	f__Planococcaceae	Unknown	Unknown
ASV_890	d__Bacteria	p__Firmicutes	c__Clostridia	o__Oscillospirales	f__Ruminococcaceae	g__Subdoligranulum	s__uncultured_Subdoligranulum
ASV_891	d__Bacteria	p__Firmicutes	c__Clostridia	o__Clostridia_UCG-014	f__Clostridia_UCG-014	g__Clostridia_UCG-014	Unknown
ASV_892	d__Bacteria	p__Firmicutes	c__Clostridia	o__Christensenellales	f__Christensenellaceae	g__Christensenellaceae_R-7_group	s__gut_metagenome
ASV_893	d__Bacteria	p__Firmicutes	c__Bacilli	o__RF39	f__RF39	g__RF39	s__gut_metagenome
ASV_894	d__Bacteria	p__Bacteroidota	c__Bacteroidia	o__Bacteroidales	f__Rikenellaceae	g__Rikenellaceae_RC9_gut_group	s__uncultured_bacterium
ASV_895	d__Bacteria	p__Firmicutes	c__Clostridia	o__Peptostreptococcales-Tissierellales	f__Peptostreptococcaceae	g__Romboutsia	Unknown
ASV_896	d__Bacteria	p__Firmicutes	c__Clostridia	o__Oscillospirales	f__Oscillospiraceae	g__uncultured	Unknown
ASV_897	d__Bacteria	p__Firmicutes	c__Bacilli	o__Erysipelotrichales	f__Erysipelatoclostridiaceae	g__uncultured	Unknown
ASV_898	d__Bacteria	p__Bacteroidota	c__Bacteroidia	o__Bacteroidales	f__Prevotellaceae	g__Prevotella	s__Prevotella_sp
ASV_899	d__Bacteria	p__Bacteroidota	c__Bacteroidia	o__Bacteroidales	f__Rikenellaceae	g__Alistipes	s__uncultured_bacterium
ASV_900	d__Bacteria	p__Firmicutes	c__Clostridia	o__Monoglobales	f__Monoglobaceae	g__Monoglobus	s__uncultured_bacterium
ASV_901	d__Bacteria	p__Firmicutes	c__Clostridia	o__Clostridia	f__Hungateiclostridiaceae	g__Ruminiclostridium	s__uncultured_bacterium
ASV_902	d__Bacteria	p__Firmicutes	c__Clostridia	o__Clostridia_UCG-014	f__Clostridia_UCG-014	g__Clostridia_UCG-014	Unknown
ASV_903	d__Bacteria	p__Firmicutes	c__Clostridia	o__Oscillospirales	f__Oscillospiraceae	g__uncultured	s__uncultured_bacterium
ASV_904	d__Bacteria	p__Firmicutes	c__Clostridia	o__Clostridia_UCG-014	f__Clostridia_UCG-014	g__Clostridia_UCG-014	Unknown
ASV_905	d__Bacteria	p__Firmicutes	c__Clostridia	o__Oscillospirales	f__Oscillospiraceae	Unknown	Unknown
ASV_906	d__Bacteria	p__Firmicutes	c__Clostridia	o__Lachnospirales	f__Lachnospiraceae	Unknown	Unknown
ASV_907	d__Bacteria	p__Bacteroidota	c__Bacteroidia	o__Bacteroidales	f__Rikenellaceae	g__Rikenellaceae_RC9_gut_group	s__Bacteroides_sp
ASV_908	d__Bacteria	p__Bacteroidota	c__Bacteroidia	o__Bacteroidales	f__Marinifilaceae	g__ButyricimoUnknowns	s__uncultured_bacterium
ASV_909	d__Bacteria	p__Firmicutes	c__Clostridia	o__Lachnospirales	f__Lachnospiraceae	g__Blautia	Unknown
ASV_910	d__Bacteria	p__Bacteroidota	c__Bacteroidia	o__Bacteroidales	f__Muribaculaceae	g__CAG-873	s__uncultured_bacterium
ASV_911	d__Bacteria	p__Firmicutes	c__Clostridia	o__Lachnospirales	f__Lachnospiraceae	g__Lachnospiraceae_NK4A136_group	Unknown
ASV_912	d__Bacteria	p__Bacteroidota	c__Bacteroidia	o__Bacteroidales	f__Prevotellaceae	g__Prevotellaceae_NK3B31_group	Unknown
ASV_913	d__Bacteria	p__Proteobacteria	c__Alphaproteobacteria	o__Rhodospirillales	f__uncultured	g__uncultured	s__gut_metagenome
ASV_914	d__Bacteria	p__Firmicutes	c__Bacilli	o__Lactobacillales	f__Enterococcaceae	g__Enterococcus	s__Enterococcus_cecorum
ASV_915	d__Bacteria	p__Bacteroidota	c__Bacteroidia	o__Bacteroidales	f__Bacteroidaceae	g__Bacteroides	s__Bacteroides_caecigalliUnknownrum
ASV_916	d__Bacteria	p__Firmicutes	c__Clostridia	o__Clostridia_UCG-014	f__Clostridia_UCG-014	g__Clostridia_UCG-014	Unknown
ASV_917	d__Bacteria	p__Firmicutes	c__Clostridia	o__Clostridia_vadinBB60_group	f__Clostridia_vadinBB60_group	g__Clostridia_vadinBB60_group	s__uncultured_bacterium
ASV_918	d__Bacteria	p__Firmicutes	c__Clostridia	o__Oscillospirales	f__UCG-010	g__UCG-010	Unknown
ASV_919	d__Bacteria	p__Bacteroidota	c__Bacteroidia	o__Bacteroidales	f__Prevotellaceae	g__Prevotellaceae_UCG-001	s__Marseilla_massiliensis
ASV_920	d__Bacteria	p__Firmicutes	c__Clostridia	o__Christensenellales	f__Christensenellaceae	g__Christensenellaceae_R-7_group	s__bacterium_YE57
ASV_921	d__Bacteria	p__Firmicutes	c__Bacilli	o__Erysipelotrichales	f__Erysipelatoclostridiaceae	g__UCG-004	s__gut_metagenome
ASV_922	d__Bacteria	p__Bacteroidota	c__Bacteroidia	o__Bacteroidales	f__Barnesiellaceae	g__uncultured	s__uncultured_organism
ASV_923	d__Bacteria	p__Firmicutes	c__Clostridia	o__Clostridia_UCG-014	f__Clostridia_UCG-014	g__Clostridia_UCG-014	Unknown
ASV_924	d__Bacteria	p__Proteobacteria	c__Alphaproteobacteria	o__Rhodospirillales	f__uncultured	g__uncultured	s__unidentified_rumen
ASV_925	d__Bacteria	p__Proteobacteria	c__Gammaproteobacteria	o__Burkholderiales	f__Oxalobacteraceae	g__Oxalobacter	s__Oxalobacter_formigenes
ASV_926	d__Bacteria	p__Bacteroidota	c__Bacteroidia	o__Bacteroidales	f__Rikenellaceae	g__Rikenellaceae_RC9_gut_group	s__uncultured_bacterium
ASV_927	d__Bacteria	p__Firmicutes	c__Negativicutes	o__Acidaminococcales	f__Acidaminococcaceae	g__Phascolarctobacterium	s__uncultured_Firmicutes
ASV_928	d__Bacteria	p__Bacteroidota	c__Bacteroidia	o__Bacteroidales	f__Rikenellaceae	g__Rikenellaceae_RC9_gut_group	s__uncultured_Bacteroidales
ASV_929	d__Bacteria	p__Bacteroidota	c__Bacteroidia	o__Bacteroidales	f__Tannerellaceae	Unknown	Unknown
ASV_930	d__Bacteria	p__Firmicutes	c__Clostridia	o__Clostridia_UCG-014	f__Clostridia_UCG-014	g__Clostridia_UCG-014	Unknown
ASV_931	d__Bacteria	p__Firmicutes	c__Clostridia	o__Peptostreptococcales-Tissierellales	f__Peptostreptococcaceae	g__Terrisporobacter	Unknown
ASV_932	d__Bacteria	p__Firmicutes	c__Clostridia	o__Lachnospirales	f__Lachnospiraceae	Unknown	s__uncultured_Clostridiales
ASV_933	d__Bacteria	p__Firmicutes	c__Clostridia	o__Oscillospirales	f__Ruminococcaceae	g__Negativibacillus	s__uncultured_bacterium
ASV_934	d__Bacteria	p__Fusobacteriota	c__Fusobacteriia	o__Fusobacteriales	f__Fusobacteriaceae	g__Fusobacterium	s__Fusobacterium_mortiferum
ASV_935	d__Bacteria	p__Bacteroidota	c__Bacteroidia	o__Bacteroidales	f__Barnesiellaceae	g__Barnesiella	s__Barnesiella_viscericola
ASV_936	d__Bacteria	p__Bacteroidota	c__Bacteroidia	o__Bacteroidales	f__Barnesiellaceae	g__Barnesiella	s__Barnesiella_viscericola
ASV_937	d__Bacteria	p__Firmicutes	c__Bacilli	o__Lactobacillales	f__Lactobacillaceae	g__Lactobacillus	s__Lactobacillus_intermedius
ASV_938	d__Bacteria	p__Bacteroidota	c__Bacteroidia	o__Bacteroidales	f__Bacteroidaceae	g__Bacteroides	s__Bacteroides_plebeius
ASV_939	d__Bacteria	p__Firmicutes	c__Clostridia	o__Clostridia_UCG-014	f__Clostridia_UCG-014	g__Clostridia_UCG-014	Unknown
ASV_940	d__Bacteria	p__Bacteroidota	c__Bacteroidia	o__Bacteroidales	f__Bacteroidaceae	g__Bacteroides	s__Bacteroides_coprocola
ASV_941	d__Bacteria	p__Firmicutes	c__Clostridia	o__Oscillospirales	f__Oscillospiraceae	Unknown	Unknown
ASV_942	d__Bacteria	p__Bacteroidota	c__Bacteroidia	o__Bacteroidales	f__F082	g__F082	s__uncultured_bacterium
ASV_943	d__Bacteria	p__Firmicutes	c__Clostridia	o__Clostridia_vadinBB60_group	f__Clostridia_vadinBB60_group	g__Clostridia_vadinBB60_group	s__gut_metagenome
ASV_944	d__Bacteria	p__Firmicutes	c__Clostridia	o__Clostridia_UCG-014	f__Clostridia_UCG-014	g__Clostridia_UCG-014	Unknown
ASV_945	d__Bacteria	p__Firmicutes	c__Clostridia	o__Oscillospirales	f__Oscillospiraceae	g__UCG-005	Unknown
ASV_946	d__Bacteria	p__Firmicutes	c__Bacilli	o__RF39	f__RF39	g__RF39	Unknown
ASV_947	d__Bacteria	p__Firmicutes	c__Bacilli	o__Lactobacillales	f__Enterococcaceae	g__Enterococcus	s__Enterococcus_cecorum
ASV_948	d__Bacteria	p__Firmicutes	c__Clostridia	o__Clostridia_vadinBB60_group	f__Clostridia_vadinBB60_group	g__Clostridia_vadinBB60_group	Unknown
ASV_949	d__Bacteria	p__Firmicutes	c__Clostridia	o__Oscillospirales	f__Oscillospiraceae	g__UCG-005	Unknown
ASV_950	d__Bacteria	p__Verrucomicrobiota	c__Kiritimatiellae	o__WCHB1-41	f__WCHB1-41	g__WCHB1-41	s__uncultured_bacterium
ASV_951	d__Bacteria	p__Bacteroidota	c__Bacteroidia	o__Bacteroidales	f__Rikenellaceae	g__Rikenellaceae_RC9_gut_group	s__uncultured_bacterium
ASV_952	d__Bacteria	p__Firmicutes	c__Clostridia	o__Clostridia_UCG-014	f__Clostridia_UCG-014	g__Clostridia_UCG-014	Unknown
ASV_953	d__Bacteria	p__Bacteroidota	c__Bacteroidia	o__Bacteroidales	f__Rikenellaceae	g__Rikenellaceae_RC9_gut_group	s__uncultured_bacterium
ASV_954	d__Bacteria	p__Bacteroidota	c__Bacteroidia	o__Bacteroidales	f__Tannerellaceae	g__Parabacteroides	s__uncultured_bacterium
ASV_955	d__Bacteria	p__Bacteroidota	c__Bacteroidia	o__Bacteroidales	f__Rikenellaceae	g__Rikenellaceae_RC9_gut_group	s__uncultured_bacterium
ASV_956	d__Bacteria	p__Firmicutes	c__Clostridia	o__Lachnospirales	f__Lachnospiraceae	Unknown	Unknown
ASV_957	d__Bacteria	p__Firmicutes	c__Clostridia	o__Oscillospirales	f__Ruminococcaceae	g__uncultured	Unknown
ASV_958	d__Bacteria	p__Firmicutes	c__Bacilli	o__Lactobacillales	f__Lactobacillaceae	g__Lactobacillus	s__Lactobacillus_panis
ASV_959	d__Bacteria	p__Patescibacteria	c__SaccharimoUnknowndia	o__SaccharimoUnknowndales	f__SaccharimoUnknowndaceae	g__Candidatus_SaccharimoUnknowns	Unknown
ASV_960	d__Bacteria	p__Firmicutes	c__Clostridia	o__Peptostreptococcales-Tissierellales	f__Peptostreptococcaceae	g__Romboutsia	Unknown
ASV_961	d__Bacteria	p__Firmicutes	c__Clostridia	o__Oscillospirales	f__UCG-010	g__UCG-010	s__gut_metagenome
ASV_962	d__Bacteria	p__Bacteroidota	c__Bacteroidia	o__Bacteroidales	f__F082	g__F082	s__uncultured_bacterium
ASV_963	d__Bacteria	p__Firmicutes	c__Clostridia	o__Lachnospirales	f__Lachnospiraceae	Unknown	Unknown
ASV_964	d__Bacteria	p__Bacteroidota	c__Bacteroidia	o__Bacteroidales	f__Prevotellaceae	g__Prevotella	s__Prevotella_copri
ASV_965	d__Bacteria	p__Campilobacterota	c__Campylobacteria	o__Campylobacterales	f__Campylobacteraceae	g__Campylobacter	s__Campylobacter_sp
ASV_966	d__Bacteria	p__Firmicutes	c__Clostridia	o__Peptostreptococcales-Tissierellales	f__AUnknownerovoracaceae	g__Family_XIII_AD3011_group	s__uncultured_organism
ASV_967	d__Bacteria	p__Firmicutes	c__Clostridia	o__Lachnospirales	f__Lachnospiraceae	g__Lachnospiraceae_UCG-010	s__uncultured_bacterium
ASV_968	d__Bacteria	p__Firmicutes	c__Bacilli	o__Staphylococcales	f__Staphylococcaceae	g__Staphylococcus	s__Staphylococcus_sciuri
ASV_969	d__Bacteria	p__Proteobacteria	c__Alphaproteobacteria	o__Rhodospirillales	f__uncultured	g__uncultured	s__unidentified_rumen
ASV_970	d__Bacteria	p__Firmicutes	c__Clostridia	o__Lachnospirales	f__Lachnospiraceae	g__Lachnoclostridium	Unknown
ASV_971	d__Bacteria	p__Actinobacteriota	c__Actinobacteria	o__Bifidobacteriales	f__Bifidobacteriaceae	g__Bifidobacterium	Unknown
ASV_972	d__Bacteria	p__Firmicutes	c__Clostridia	o__Oscillospirales	Unknown	Unknown	Unknown
ASV_973	d__Bacteria	p__Bacteroidota	c__Bacteroidia	o__Bacteroidales	f__Tannerellaceae	g__Parabacteroides	s__uncultured_bacterium
ASV_974	d__Bacteria	p__Firmicutes	c__Clostridia	o__Oscillospirales	f__Oscillospiraceae	g__UCG-005	Unknown
ASV_975	d__Bacteria	p__Firmicutes	c__Bacilli	o__RF39	f__RF39	g__RF39	s__uncultured_bacterium
ASV_976	d__Bacteria	p__Bacteroidota	c__Bacteroidia	o__Bacteroidales	f__Muribaculaceae	g__Muribaculaceae	s__uncultured_bacterium
ASV_977	d__Bacteria	p__Firmicutes	c__Clostridia	o__Peptostreptococcales-Tissierellales	f__Peptostreptococcaceae	g__Romboutsia	Unknown
ASV_978	d__Bacteria	p__Bacteroidota	c__Bacteroidia	o__Bacteroidales	f__Tannerellaceae	Unknown	Unknown
ASV_979	d__Bacteria	p__Bacteroidota	c__Bacteroidia	o__Bacteroidales	f__Tannerellaceae	Unknown	Unknown
ASV_980	d__Bacteria	p__Bacteroidota	c__Bacteroidia	o__Bacteroidales	f__Bacteroidaceae	g__Bacteroides	Unknown
ASV_981	d__Bacteria	p__Firmicutes	c__Clostridia	o__Clostridia_UCG-014	f__Clostridia_UCG-014	g__Clostridia_UCG-014	Unknown
ASV_982	d__Bacteria	p__Firmicutes	c__Bacilli	o__RF39	f__RF39	g__RF39	s__uncultured_bacterium
ASV_983	d__Bacteria	p__Firmicutes	c__Clostridia	o__Lachnospirales	f__Lachnospiraceae	g__GCA-900066575	Unknown
ASV_984	d__Bacteria	p__Firmicutes	c__Clostridia	o__Lachnospirales	f__Lachnospiraceae	Unknown	Unknown
ASV_985	d__Bacteria	p__Firmicutes	c__Clostridia	o__Oscillospirales	f__Oscillospiraceae	g__uncultured	s__uncultured_bacterium
ASV_986	d__Bacteria	p__Firmicutes	c__Clostridia	o__Lachnospirales	f__Lachnospiraceae	g__Lachnospiraceae_UCG-003	s__uncultured_bacterium
ASV_987	d__Bacteria	p__Firmicutes	c__Bacilli	o__Lactobacillales	f__Lactobacillaceae	g__Lactobacillus	Unknown
ASV_988	d__Bacteria	p__Firmicutes	c__Bacilli	o__Lactobacillales	f__Lactobacillaceae	g__Lactobacillus	Unknown
ASV_989	d__Bacteria	p__Firmicutes	c__Clostridia	o__Peptococcales	f__Peptococcaceae	g__uncultured	s__uncultured_organism
ASV_990	d__Bacteria	p__Firmicutes	c__Clostridia	o__Oscillospirales	f__Oscillospiraceae	g__UCG-007	s__uncultured_bacterium
ASV_991	d__Bacteria	p__Firmicutes	c__Clostridia	o__Oscillospirales	f__Ruminococcaceae	g__Incertae_Sedis	Unknown
ASV_992	d__Bacteria	p__Desulfobacterota	c__Desulfovibrionia	o__DesulfovibrioUnknownles	f__DesulfovibrioUnknownceae	g__Desulfovibrio	s__bacterium_New
ASV_993	d__Bacteria	p__Bacteroidota	c__Bacteroidia	o__Bacteroidales	f__Tannerellaceae	Unknown	Unknown
ASV_994	d__Bacteria	p__Firmicutes	c__Bacilli	o__Erysipelotrichales	f__Erysipelotrichaceae	g__Erysipelothrix	s__Erysipelothrix_rhusiopathiae
ASV_995	d__Bacteria	p__Bacteroidota	c__Bacteroidia	o__Bacteroidales	f__Rikenellaceae	g__Alistipes	s__uncultured_bacterium
ASV_996	d__Bacteria	p__Bacteroidota	c__Bacteroidia	o__Bacteroidales	f__Rikenellaceae	g__Alistipes	s__Alistipes_inops
ASV_997	d__Bacteria	p__Firmicutes	c__Clostridia	o__Oscillospirales	f__Oscillospiraceae	g__UCG-005	s__uncultured_Clostridiales
ASV_998	d__Bacteria	p__Firmicutes	c__Bacilli	o__RF39	f__RF39	g__RF39	s__uncultured_bacterium
ASV_999	d__Bacteria	p__Firmicutes	c__Clostridia	o__Lachnospirales	f__Lachnospiraceae	Unknown	Unknown
ASV_1000	d__Bacteria	p__Firmicutes	c__Clostridia	o__Clostridia_vadinBB60_group	f__Clostridia_vadinBB60_group	g__Clostridia_vadinBB60_group	s__uncultured_bacterium
ASV_1001	d__Bacteria	p__Firmicutes	c__Bacilli	o__Bacillales	f__Bacillaceae	g__Bacillus	s__Bacillus_thermoamylovorans
ASV_1002	d__Bacteria	p__Campilobacterota	c__Campylobacteria	o__Campylobacterales	f__Campylobacteraceae	g__Campylobacter	Unknown
ASV_1003	d__Bacteria	p__Firmicutes	c__Clostridia	o__Peptostreptococcales-Tissierellales	f__Peptostreptococcaceae	g__Romboutsia	Unknown
ASV_1004	d__Bacteria	p__Firmicutes	c__Clostridia	o__Oscillospirales	f__Ruminococcaceae	g__AUnknownerotruncus	s__AUnknownerotruncus_sp
ASV_1005	d__Bacteria	p__Firmicutes	c__Clostridia	o__Clostridiales	f__Clostridiaceae	g__Clostridium_sensu_stricto_1	Unknown
ASV_1006	d__Bacteria	p__Firmicutes	c__Clostridia	o__Clostridia_UCG-014	f__Clostridia_UCG-014	g__Clostridia_UCG-014	Unknown
ASV_1007	d__Bacteria	p__Firmicutes	c__Clostridia	o__Clostridia_UCG-014	f__Clostridia_UCG-014	g__Clostridia_UCG-014	Unknown
ASV_1008	d__Bacteria	p__Firmicutes	c__Bacilli	o__Lactobacillales	f__Lactobacillaceae	g__Lactobacillus	Unknown
ASV_1009	d__Bacteria	p__Firmicutes	c__Clostridia	o__Oscillospirales	f__Ruminococcaceae	g__DTU089	s__Ruminococcaceae_bacterium
ASV_1010	d__Bacteria	p__Firmicutes	c__Clostridia	o__Christensenellales	f__Christensenellaceae	g__Christensenellaceae_R-7_group	Unknown
ASV_1011	d__Bacteria	p__Firmicutes	c__Clostridia	o__Oscillospirales	f__Ruminococcaceae	g__Subdoligranulum	s__bacterium_ic1395
ASV_1012	d__Bacteria	p__Firmicutes	c__Clostridia	o__Clostridia_vadinBB60_group	f__Clostridia_vadinBB60_group	g__Clostridia_vadinBB60_group	s__unidentified
ASV_1013	d__Bacteria	p__Firmicutes	c__Clostridia	o__Clostridiales	f__Clostridiaceae	g__Clostridium_sensu_stricto_1	s__Clostridium_perfringens
ASV_1014	d__Bacteria	p__Firmicutes	c__Clostridia	o__Oscillospirales	f__Oscillospiraceae	Unknown	Unknown
ASV_1015	d__Bacteria	p__Firmicutes	c__Bacilli	o__Lactobacillales	f__Lactobacillaceae	g__Lactobacillus	s__Lactobacillus_oligofermentans
ASV_1016	d__Bacteria	p__Firmicutes	c__Clostridia	o__Oscillospirales	f__Oscillospiraceae	g__uncultured	Unknown
ASV_1017	d__Bacteria	p__Firmicutes	c__Clostridia	o__Clostridiales	f__Clostridiaceae	g__SarciUnknown	Unknown
ASV_1018	d__Bacteria	p__Firmicutes	c__Clostridia	o__Clostridia_vadinBB60_group	f__Clostridia_vadinBB60_group	g__Clostridia_vadinBB60_group	s__uncultured_bacterium
ASV_1019	d__Bacteria	p__Firmicutes	c__Clostridia	o__Clostridia_vadinBB60_group	f__Clostridia_vadinBB60_group	g__Clostridia_vadinBB60_group	s__uncultured_bacterium
ASV_1020	d__Bacteria	p__Firmicutes	c__Clostridia	o__Christensenellales	f__Christensenellaceae	g__Christensenellaceae_R-7_group	Unknown
ASV_1021	d__Bacteria	p__Proteobacteria	c__Gammaproteobacteria	o__Burkholderiales	f__Sutterellaceae	g__Parasutterella	s__Parasutterella_secunda
ASV_1022	d__Bacteria	p__Firmicutes	c__Clostridia	o__Clostridiales	f__Clostridiaceae	g__Clostridium_sensu_stricto_1	Unknown
ASV_1023	d__Bacteria	p__Firmicutes	c__Bacilli	o__Lactobacillales	f__Enterococcaceae	g__Enterococcus	s__Enterococcus_cecorum
ASV_1024	d__Bacteria	p__Bacteroidota	c__Bacteroidia	o__Bacteroidales	f__Prevotellaceae	g__Prevotellaceae_NK3B31_group	s__uncultured_bacterium
ASV_1025	d__Bacteria	p__Proteobacteria	c__Gammaproteobacteria	o__Pasteurellales	f__Pasteurellaceae	g__Actinobacillus	s__Actinobacillus_indolicus
ASV_1026	d__Bacteria	p__Bacteroidota	c__Bacteroidia	o__Bacteroidales	f__Muribaculaceae	g__Muribaculaceae	s__uncultured_bacterium
ASV_1027	d__Bacteria	p__Firmicutes	c__Clostridia	o__Clostridia_UCG-014	f__Clostridia_UCG-014	g__Clostridia_UCG-014	Unknown
ASV_1028	d__Bacteria	p__Firmicutes	c__Clostridia	o__Monoglobales	f__Monoglobaceae	g__Monoglobus	Unknown
ASV_1029	d__Bacteria	p__Firmicutes	c__Bacilli	o__Erysipelotrichales	f__Erysipelotrichaceae	g__uncultured	s__Clostridiales_bacterium
ASV_1030	d__Bacteria	p__Firmicutes	c__Clostridia	o__Lachnospirales	f__Lachnospiraceae	Unknown	Unknown
ASV_1031	d__Bacteria	p__Firmicutes	c__Clostridia	o__Clostridia_UCG-014	f__Clostridia_UCG-014	g__Clostridia_UCG-014	s__uncultured_bacterium
ASV_1032	d__Bacteria	p__Cyanobacteria	c__Vampirivibrionia	o__GastraUnknownerophilales	f__GastraUnknownerophilales	g__GastraUnknownerophilales	s__uncultured_bacterium
ASV_1033	d__Bacteria	p__Firmicutes	c__Clostridia	o__Clostridia_UCG-014	f__Clostridia_UCG-014	g__Clostridia_UCG-014	Unknown
ASV_1034	d__Bacteria	p__Patescibacteria	c__SaccharimoUnknowndia	o__SaccharimoUnknowndales	f__SaccharimoUnknowndaceae	g__Candidatus_SaccharimoUnknowns	Unknown
ASV_1035	d__Bacteria	p__Firmicutes	c__Clostridia	o__Lachnospirales	f__Lachnospiraceae	g__Butyrivibrio	s__Butyrivibrio_crossotus
ASV_1036	d__Bacteria	p__Firmicutes	c__Clostridia	o__Peptostreptococcales-Tissierellales	f__Peptostreptococcaceae	g__Romboutsia	Unknown
ASV_1037	d__Bacteria	p__Firmicutes	c__Clostridia	o__Peptostreptococcales-Tissierellales	f__AUnknownerovoracaceae	g__Family_XIII_AD3011_group	Unknown
ASV_1038	d__Bacteria	p__Desulfobacterota	c__Desulfovibrionia	o__DesulfovibrioUnknownles	f__DesulfovibrioUnknownceae	g__Bilophila	s__uncultured_bacterium
ASV_1039	d__Bacteria	p__Firmicutes	c__Clostridia	o__Clostridia_UCG-014	f__Clostridia_UCG-014	g__Clostridia_UCG-014	Unknown
ASV_1040	d__Bacteria	p__Cyanobacteria	c__Vampirivibrionia	o__GastraUnknownerophilales	f__GastraUnknownerophilales	g__GastraUnknownerophilales	s__uncultured_bacterium
ASV_1041	d__Bacteria	p__Firmicutes	c__Clostridia	o__Clostridia_UCG-014	f__Clostridia_UCG-014	g__Clostridia_UCG-014	Unknown
ASV_1042	d__Bacteria	p__Proteobacteria	c__Alphaproteobacteria	o__Rickettsiales	f__Mitochondria	g__Mitochondria	s__Arachis_hypogaea
ASV_1043	d__Bacteria	p__Firmicutes	c__Clostridia	o__Oscillospirales	f__Oscillospiraceae	g__uncultured	Unknown
ASV_1044	d__Bacteria	p__Bacteroidota	c__Bacteroidia	o__Bacteroidales	f__Muribaculaceae	g__Muribaculaceae	s__uncultured_bacterium
ASV_1045	d__Bacteria	p__Cyanobacteria	c__Vampirivibrionia	o__GastraUnknownerophilales	f__GastraUnknownerophilales	g__GastraUnknownerophilales	Unknown
ASV_1046	d__Bacteria	p__Verrucomicrobiota	c__Verrucomicrobiae	o__Opitutales	f__Puniceicoccaceae	g__Cerasicoccus	s__uncultured_bacterium
ASV_1047	d__Bacteria	p__Fusobacteriota	c__Fusobacteriia	o__Fusobacteriales	f__Fusobacteriaceae	g__Fusobacterium	s__Fusobacterium_mortiferum
ASV_1048	d__Bacteria	p__Firmicutes	c__Clostridia	o__Peptostreptococcales-Tissierellales	f__Peptostreptococcaceae	g__Romboutsia	Unknown
ASV_1049	d__Bacteria	p__Actinobacteriota	c__Actinobacteria	o__Bifidobacteriales	f__Bifidobacteriaceae	g__Gardnerella	s__uncultured_bacterium
ASV_1050	d__Bacteria	p__Firmicutes	c__Clostridia	o__Oscillospirales	f__Oscillospiraceae	Unknown	Unknown
ASV_1051	d__Bacteria	p__Firmicutes	c__Clostridia	o__Oscillospirales	f__Ruminococcaceae	g__uncultured	s__uncultured_organism
ASV_1052	d__Bacteria	p__Firmicutes	c__Clostridia	o__Clostridiales	f__Clostridiaceae	g__Clostridium_sensu_stricto_1	Unknown
ASV_1053	d__Bacteria	p__Bacteroidota	c__Bacteroidia	o__Bacteroidales	f__Rikenellaceae	g__Rikenellaceae_RC9_gut_group	s__uncultured_Bacteroidales
ASV_1054	d__Bacteria	p__Firmicutes	c__Clostridia	o__Peptostreptococcales-Tissierellales	f__Peptostreptococcales-Tissierellales	Unknown	Unknown
ASV_1055	d__Bacteria	p__Bacteroidota	c__Bacteroidia	o__Bacteroidales	f__Prevotellaceae	g__Prevotellaceae_Ga6A1_group	s__uncultured_bacterium
ASV_1056	d__Bacteria	p__Firmicutes	c__Clostridia	o__Oscillospirales	f__Oscillospiraceae	g__uncultured	Unknown
ASV_1057	d__Bacteria	p__Firmicutes	c__Clostridia	o__Christensenellales	f__Christensenellaceae	g__Christensenellaceae_R-7_group	Unknown
ASV_1058	d__Bacteria	p__Firmicutes	c__Clostridia	o__Lachnospirales	f__Lachnospiraceae	Unknown	Unknown
ASV_1059	d__Bacteria	p__Firmicutes	c__Clostridia	o__Lachnospirales	f__Lachnospiraceae	g__Lachnospiraceae_UCG-010	s__uncultured_bacterium
ASV_1060	d__Bacteria	p__Bacteroidota	c__Bacteroidia	o__Bacteroidales	f__Marinifilaceae	g__ButyricimoUnknowns	s__uncultured_bacterium
ASV_1061	d__Bacteria	p__Firmicutes	c__Clostridia	o__Oscillospirales	f__Ruminococcaceae	Unknown	Unknown
ASV_1062	d__Bacteria	p__Bacteroidota	c__Bacteroidia	o__Bacteroidales	f__Bacteroidaceae	g__Bacteroides	Unknown
ASV_1063	d__Bacteria	p__Firmicutes	c__Clostridia	o__Oscillospirales	f__Ruminococcaceae	g__Ruminococcus	s__gut_metagenome
ASV_1064	d__Bacteria	p__Bacteroidota	c__Bacteroidia	o__Bacteroidales	f__Barnesiellaceae	g__Barnesiella	Unknown
ASV_1065	d__Bacteria	p__Firmicutes	c__Clostridia	o__Clostridia_vadinBB60_group	f__Clostridia_vadinBB60_group	g__Clostridia_vadinBB60_group	s__uncultured_bacterium
ASV_1066	d__Bacteria	p__Firmicutes	c__Clostridia	o__Clostridia_UCG-014	f__Clostridia_UCG-014	g__Clostridia_UCG-014	Unknown
ASV_1067	d__Bacteria	p__Firmicutes	c__Clostridia	o__Lachnospirales	f__Lachnospiraceae	Unknown	Unknown
ASV_1068	d__Bacteria	p__Bacteroidota	c__Bacteroidia	o__Bacteroidales	Unknown	Unknown	Unknown
ASV_1069	d__Bacteria	p__Desulfobacterota	c__Desulfovibrionia	o__DesulfovibrioUnknownles	f__DesulfovibrioUnknownceae	g__Desulfovibrio	s__Desulfovibrio_piger
ASV_1070	d__Bacteria	p__Bacteroidota	c__Bacteroidia	o__Bacteroidales	f__Muribaculaceae	g__Muribaculaceae	s__uncultured_bacterium
ASV_1071	d__Bacteria	p__Deferribacterota	c__Deferribacteres	o__Deferribacterales	f__Deferribacteraceae	g__Mucispirillum	s__uncultured_bacterium
ASV_1072	d__Bacteria	p__Firmicutes	c__Clostridia	o__Oscillospirales	f__Ruminococcaceae	g__uncultured	s__uncultured_bacterium
ASV_1073	d__Bacteria	p__Firmicutes	c__Bacilli	o__RF39	f__RF39	g__RF39	s__uncultured_bacterium
ASV_1074	d__Bacteria	p__Firmicutes	c__Clostridia	o__Oscillospirales	f__Ruminococcaceae	g__Negativibacillus	s__uncultured_bacterium
ASV_1075	d__Bacteria	p__Firmicutes	c__Bacilli	o__RF39	f__RF39	g__RF39	Unknown
ASV_1076	d__Bacteria	p__Firmicutes	c__Clostridia	o__Clostridiales	f__Clostridiaceae	g__Clostridium_sensu_stricto_1	Unknown
ASV_1077	d__Bacteria	p__Firmicutes	c__Clostridia	o__Clostridia_vadinBB60_group	f__Clostridia_vadinBB60_group	g__Clostridia_vadinBB60_group	s__uncultured_bacterium
ASV_1078	d__Bacteria	p__Bacteroidota	c__Bacteroidia	o__Bacteroidales	f__p-2534-18B5_gut_group	g__p-2534-18B5_gut_group	s__uncultured_bacterium
ASV_1079	d__Bacteria	p__Firmicutes	c__Clostridia	o__Peptostreptococcales-Tissierellales	f__AUnknownerovoracaceae	Unknown	s__Ihubacter_massiliensis
ASV_1080	d__Bacteria	p__Firmicutes	c__Clostridia	o__Clostridia_UCG-014	f__Clostridia_UCG-014	g__Clostridia_UCG-014	Unknown
ASV_1081	d__Bacteria	p__Firmicutes	c__Clostridia	o__Oscillospirales	f__Ruminococcaceae	g__Harryflintia	Unknown
ASV_1082	d__Bacteria	p__Bacteroidota	c__Bacteroidia	o__Bacteroidales	f__Bacteroidaceae	g__Bacteroides	Unknown
ASV_1083	d__Bacteria	p__Firmicutes	c__Clostridia	o__Lachnospirales	f__Lachnospiraceae	Unknown	Unknown
ASV_1084	d__Bacteria	p__Firmicutes	c__Clostridia	o__Clostridia_UCG-014	f__Clostridia_UCG-014	g__Clostridia_UCG-014	Unknown
ASV_1085	d__Bacteria	p__Firmicutes	c__Clostridia	o__Oscillospirales	Unknown	Unknown	s__gut_metagenome
ASV_1086	d__Bacteria	p__Bacteroidota	c__Bacteroidia	o__Bacteroidales	f__Rikenellaceae	g__Rikenellaceae_RC9_gut_group	s__uncultured_bacterium
ASV_1087	d__Bacteria	p__Desulfobacterota	c__Desulfovibrionia	o__DesulfovibrioUnknownles	f__DesulfovibrioUnknownceae	g__Lawsonia	s__Lawsonia_intracellularis
ASV_1088	d__Bacteria	p__Firmicutes	c__Clostridia	o__Christensenellales	f__Christensenellaceae	g__Christensenellaceae_R-7_group	Unknown
ASV_1089	d__Bacteria	p__Firmicutes	c__Clostridia	o__Lachnospirales	f__Lachnospiraceae	g__Oribacterium	s__uncultured_bacterium
ASV_1090	d__Bacteria	p__Firmicutes	c__Clostridia	o__Oscillospirales	f__Ruminococcaceae	g__Faecalibacterium	s__uncultured_bacterium
ASV_1091	d__Bacteria	p__Bacteroidota	c__Bacteroidia	o__Bacteroidales	f__F082	g__F082	s__uncultured_bacterium
ASV_1092	d__Bacteria	p__Firmicutes	c__Bacilli	o__Lactobacillales	f__Lactobacillaceae	g__Lactobacillus	Unknown
ASV_1093	d__Bacteria	p__Firmicutes	c__Clostridia	o__Lachnospirales	f__Lachnospiraceae	g__Shuttleworthia	s__uncultured_bacterium
ASV_1094	d__Bacteria	p__Firmicutes	c__Bacilli	o__Lactobacillales	f__Enterococcaceae	g__Enterococcus	s__Enterococcus_cecorum
ASV_1095	d__Bacteria	p__Firmicutes	c__Clostridia	o__Clostridia_vadinBB60_group	f__Clostridia_vadinBB60_group	g__Clostridia_vadinBB60_group	s__uncultured_bacterium
ASV_1096	d__Bacteria	p__Bacteroidota	c__Bacteroidia	o__Bacteroidales	f__Muribaculaceae	g__Muribaculaceae	s__uncultured_bacterium
ASV_1097	d__Bacteria	p__Bacteroidota	c__Bacteroidia	o__Bacteroidales	f__Tannerellaceae	g__Parabacteroides	Unknown
ASV_1098	d__Bacteria	p__Bacteroidota	c__Bacteroidia	o__Bacteroidales	f__Prevotellaceae	g__Prevotellaceae_UCG-001	s__uncultured_bacterium
ASV_1099	d__Bacteria	p__Firmicutes	c__Bacilli	o__Lactobacillales	f__Leuconostocaceae	g__Weissella	s__Weissella_jogaejeotgali
ASV_1100	d__Bacteria	p__Firmicutes	c__Clostridia	o__Clostridiales	f__Clostridiaceae	g__Clostridium_sensu_stricto_1	s__metagenome
ASV_1101	d__Bacteria	p__Firmicutes	c__Negativicutes	o__Veillonellales-SelenomoUnknowndales	f__Veillonellaceae	g__Megasphaera	s__Megasphaera_elsdenii
ASV_1102	d__Bacteria	p__Firmicutes	c__Clostridia	o__Christensenellales	f__Christensenellaceae	g__Christensenellaceae_R-7_group	Unknown
ASV_1103	d__Bacteria	p__Bacteroidota	c__Bacteroidia	o__Bacteroidales	f__Muribaculaceae	g__Muribaculaceae	s__uncultured_bacterium
ASV_1104	d__Bacteria	p__Firmicutes	c__Bacilli	o__Erysipelotrichales	f__Erysipelatoclostridiaceae	g__Candidatus_Stoquefichus	Unknown
ASV_1105	d__Bacteria	p__Bacteroidota	c__Bacteroidia	o__Bacteroidales	f__Bacteroidaceae	g__Bacteroides	s__uncultured_Bacteroides
ASV_1106	d__Bacteria	p__Firmicutes	c__Clostridia	o__Clostridia_UCG-014	f__Clostridia_UCG-014	g__Clostridia_UCG-014	s__uncultured_bacterium
ASV_1107	d__Bacteria	p__Firmicutes	c__Clostridia	o__Lachnospirales	f__Lachnospiraceae	g__CHKCI001	s__uncultured_organism
ASV_1108	d__Bacteria	p__Firmicutes	c__Clostridia	o__Oscillospirales	f__Ruminococcaceae	g__Faecalibacterium	Unknown
ASV_1109	d__Bacteria	p__Bacteroidota	c__Bacteroidia	o__Bacteroidales	f__Bacteroidaceae	g__Bacteroides	Unknown
ASV_1110	d__Bacteria	p__Firmicutes	c__Clostridia	o__Clostridia_UCG-014	f__Clostridia_UCG-014	g__Clostridia_UCG-014	Unknown
ASV_1111	d__Bacteria	p__Firmicutes	c__Clostridia	o__Christensenellales	f__Christensenellaceae	g__Christensenellaceae_R-7_group	s__uncultured_Clostridiaceae
ASV_1112	d__Bacteria	p__Firmicutes	c__Clostridia	o__Oscillospirales	f__Oscillospiraceae	g__uncultured	s__uncultured_bacterium
ASV_1113	d__Bacteria	p__Bacteroidota	c__Bacteroidia	o__Bacteroidales	f__Rikenellaceae	g__Alistipes	s__gut_metagenome
ASV_1114	d__Bacteria	p__Firmicutes	c__Clostridia	o__Clostridia_UCG-014	f__Clostridia_UCG-014	g__Clostridia_UCG-014	Unknown
ASV_1115	d__Bacteria	p__Fusobacteriota	c__Fusobacteriia	o__Fusobacteriales	f__Fusobacteriaceae	g__Fusobacterium	s__Fusobacterium_necrophorum
ASV_1116	d__Bacteria	p__Bacteroidota	c__Bacteroidia	o__Bacteroidales	f__Bacteroidaceae	g__Bacteroides	s__Bacteroides_caecigalliUnknownrum
ASV_1117	d__Bacteria	p__Firmicutes	c__Clostridia	o__Lachnospirales	f__Lachnospiraceae	Unknown	Unknown
ASV_1118	d__Bacteria	p__Firmicutes	c__Clostridia	o__Oscillospirales	Unknown	Unknown	s__uncultured_bacterium
ASV_1119	d__Bacteria	p__Firmicutes	c__Clostridia	o__Oscillospirales	Unknown	Unknown	Unknown
ASV_1120	d__Bacteria	p__Firmicutes	c__Clostridia	o__Oscillospirales	f__Oscillospiraceae	g__uncultured	Unknown
ASV_1121	d__Bacteria	p__Firmicutes	c__Clostridia	o__Lachnospirales	f__Lachnospiraceae	g__Coprococcus	s__uncultured_Lachnospiraceae
ASV_1122	d__Bacteria	p__Firmicutes	c__Bacilli	o__Erysipelotrichales	f__Erysipelotrichaceae	g__Dielma	s__Dielma_sp
ASV_1123	d__Bacteria	p__Firmicutes	c__Clostridia	o__Oscillospirales	f__Ruminococcaceae	g__uncultured	s__uncultured_bacterium
ASV_1124	d__Bacteria	p__Firmicutes	c__Clostridia	o__Lachnospirales	f__Lachnospiraceae	Unknown	Unknown
ASV_1125	d__Bacteria	p__Proteobacteria	c__Gammaproteobacteria	o__PseudomoUnknowndales	f__Moraxellaceae	g__Psychrobacter	s__Psychrobacter_maritimus
ASV_1126	d__Bacteria	p__Firmicutes	c__Clostridia	o__Clostridia_UCG-014	f__Clostridia_UCG-014	g__Clostridia_UCG-014	s__uncultured_bacterium
ASV_1127	d__Bacteria	p__Firmicutes	c__Clostridia	o__Clostridiales	f__Clostridiaceae	g__Clostridium_sensu_stricto_1	Unknown
ASV_1128	d__Bacteria	p__Firmicutes	c__Clostridia	o__Lachnospirales	f__Lachnospiraceae	Unknown	Unknown
ASV_1129	d__Bacteria	p__Firmicutes	c__Clostridia	o__Oscillospirales	f__Oscillospiraceae	g__UCG-005	s__uncultured_Clostridiales
ASV_1130	d__Bacteria	p__Desulfobacterota	c__Desulfovibrionia	o__DesulfovibrioUnknownles	f__DesulfovibrioUnknownceae	g__Desulfovibrio	s__Desulfovibrio_piger
ASV_1131	d__Bacteria	p__Firmicutes	c__Clostridia	o__Lachnospirales	f__Lachnospiraceae	Unknown	Unknown
ASV_1132	d__Bacteria	p__Firmicutes	c__Clostridia	o__Oscillospirales	f__Oscillospiraceae	g__UCG-005	Unknown
ASV_1133	d__Bacteria	p__Bacteroidota	c__Bacteroidia	o__Bacteroidales	f__Prevotellaceae	g__Prevotellaceae_NK3B31_group	s__uncultured_Prevotella
ASV_1134	d__Bacteria	p__Firmicutes	c__Clostridia	o__Oscillospirales	f__Ruminococcaceae	g__uncultured	s__human_gut
ASV_1135	d__Bacteria	p__Bacteroidota	c__Bacteroidia	o__Bacteroidales	f__Marinifilaceae	g__Odoribacter	Unknown
ASV_1136	d__Bacteria	p__Firmicutes	c__Clostridia	o__Oscillospirales	f__uncultured	g__uncultured	s__uncultured_bacterium
ASV_1137	d__Bacteria	p__Bacteroidota	c__Bacteroidia	o__Bacteroidales	f__Prevotellaceae	g__Prevotellaceae_UCG-003	Unknown
ASV_1138	d__Bacteria	p__Bacteroidota	c__Bacteroidia	o__Bacteroidales	f__Tannerellaceae	g__Parabacteroides	s__Parabacteroides_merdae
ASV_1139	d__Bacteria	p__Firmicutes	c__Clostridia	o__Oscillospirales	f__Ruminococcaceae	g__Subdoligranulum	Unknown
ASV_1140	d__Bacteria	p__Firmicutes	c__Clostridia	o__Clostridia_vadinBB60_group	f__Clostridia_vadinBB60_group	g__Clostridia_vadinBB60_group	s__uncultured_bacterium
ASV_1141	d__Bacteria	p__Firmicutes	c__Clostridia	o__Clostridia_vadinBB60_group	f__Clostridia_vadinBB60_group	g__Clostridia_vadinBB60_group	s__uncultured_bacterium
ASV_1142	d__Bacteria	p__Bacteroidota	c__Bacteroidia	o__Bacteroidales	f__Muribaculaceae	g__Muribaculaceae	s__uncultured_bacterium
ASV_1143	d__Bacteria	p__Firmicutes	c__Clostridia	o__Oscillospirales	f__Oscillospiraceae	g__Flavonifractor	s__uncultured_bacterium
ASV_1144	d__Bacteria	p__Firmicutes	c__Clostridia	o__Oscillospirales	Unknown	Unknown	Unknown
ASV_1145	d__Bacteria	p__Firmicutes	c__Bacilli	o__RF39	f__RF39	g__RF39	s__uncultured_bacterium
ASV_1146	d__Bacteria	p__Firmicutes	c__Clostridia	o__Clostridiales	f__Clostridiaceae	g__Clostridiaceae	s__uncultured_bacterium
ASV_1147	d__Bacteria	p__Firmicutes	c__Clostridia	o__Oscillospirales	f__Oscillospiraceae	g__Oscillibacter	Unknown
ASV_1148	d__Bacteria	p__Bacteroidota	c__Bacteroidia	o__Bacteroidales	f__Tannerellaceae	Unknown	Unknown
ASV_1149	d__Bacteria	p__Firmicutes	c__Clostridia	o__Clostridia_vadinBB60_group	f__Clostridia_vadinBB60_group	g__Clostridia_vadinBB60_group	Unknown
ASV_1150	d__Bacteria	p__Bacteroidota	c__Bacteroidia	o__Bacteroidales	f__Barnesiellaceae	g__Barnesiella	Unknown
ASV_1151	d__Bacteria	p__Bacteroidota	c__Bacteroidia	o__Bacteroidales	f__Muribaculaceae	g__Muribaculaceae	s__uncultured_bacterium
ASV_1152	d__Bacteria	p__Firmicutes	c__Negativicutes	o__Veillonellales-SelenomoUnknowndales	f__Veillonellaceae	g__Megasphaera	s__Megasphaera_stantonii
ASV_1153	d__Bacteria	p__Firmicutes	c__Bacilli	o__RF39	f__RF39	g__RF39	Unknown
ASV_1154	d__Bacteria	p__Firmicutes	c__Clostridia	o__Oscillospirales	f__UCG-010	g__UCG-010	Unknown
ASV_1155	d__Bacteria	p__Firmicutes	c__Clostridia	o__Oscillospirales	f__Butyricicoccaceae	g__Butyricicoccus	Unknown
ASV_1156	d__Bacteria	p__Elusimicrobiota	c__Elusimicrobia	o__Elusimicrobiales	f__Elusimicrobiaceae	g__Elusimicrobium	s__uncultured_bacterium
ASV_1157	d__Bacteria	p__Firmicutes	c__Clostridia	o__Clostridia_UCG-014	f__Clostridia_UCG-014	g__Clostridia_UCG-014	Unknown
ASV_1158	d__Bacteria	p__Bacteroidota	c__Bacteroidia	o__Bacteroidales	f__Bacteroidaceae	g__Bacteroides	Unknown
ASV_1159	d__Bacteria	p__Proteobacteria	c__Alphaproteobacteria	o__Rhodospirillales	f__uncultured	g__uncultured	Unknown
ASV_1160	d__Bacteria	p__Firmicutes	c__Clostridia	o__Lachnospirales	f__Lachnospiraceae	g__Blautia	Unknown
ASV_1161	d__Bacteria	p__Firmicutes	c__Clostridia	o__Oscillospirales	f__Ruminococcaceae	g__Subdoligranulum	Unknown
ASV_1162	d__Bacteria	p__Firmicutes	c__Negativicutes	o__Acidaminococcales	f__Acidaminococcaceae	g__Phascolarctobacterium	s__uncultured_Firmicutes
ASV_1163	d__Bacteria	p__Bacteroidota	c__Bacteroidia	o__Bacteroidales	f__Prevotellaceae	g__Alloprevotella	s__uncultured_Prevotellaceae
ASV_1164	d__Bacteria	p__Firmicutes	c__Clostridia	o__Lachnospirales	f__Lachnospiraceae	g__Lachnospiraceae_FE2018_group	s__uncultured_bacterium
ASV_1165	d__Bacteria	p__Firmicutes	c__Clostridia	o__Peptostreptococcales-Tissierellales	f__Peptostreptococcaceae	Unknown	Unknown
ASV_1166	d__Bacteria	p__Firmicutes	c__Clostridia	o__Oscillospirales	f__Ruminococcaceae	g__Ruminococcus	s__Ruminococcus_sp
ASV_1167	d__Bacteria	p__Firmicutes	c__Clostridia	o__Oscillospirales	f__Ruminococcaceae	Unknown	Unknown
ASV_1168	d__Bacteria	p__Firmicutes	c__Clostridia	o__Oscillospirales	f__Oscillospiraceae	g__UCG-005	Unknown
ASV_1169	d__Bacteria	p__Bacteroidota	c__Bacteroidia	o__Bacteroidales	f__Prevotellaceae	g__Prevotellaceae_NK3B31_group	Unknown
ASV_1170	d__Bacteria	p__Bacteroidota	c__Bacteroidia	o__Bacteroidales	f__Prevotellaceae	g__Alloprevotella	s__uncultured_bacterium
ASV_1171	d__Bacteria	p__Bacteroidota	c__Bacteroidia	o__Bacteroidales	f__Prevotellaceae	g__Prevotella	s__Prevotella_copri
ASV_1172	d__Bacteria	p__Firmicutes	c__Clostridia	o__Clostridiales	f__Clostridiaceae	g__Clostridium_sensu_stricto_1	Unknown
ASV_1173	d__Bacteria	p__Firmicutes	c__Clostridia	o__Oscillospirales	f__Ruminococcaceae	g__Incertae_Sedis	s__uncultured_bacterium
ASV_1174	d__Bacteria	p__Bacteroidota	c__Bacteroidia	o__Bacteroidales	f__Rikenellaceae	g__dgA-11_gut_group	s__uncultured_Bacteroidales
ASV_1175	d__Bacteria	p__Bacteroidota	c__Bacteroidia	o__Bacteroidales	f__PorphyromoUnknowndaceae	g__PorphyromoUnknowns	Unknown
ASV_1176	d__Bacteria	p__Desulfobacterota	c__Desulfovibrionia	o__DesulfovibrioUnknownles	f__DesulfovibrioUnknownceae	g__Desulfovibrio	s__Desulfovibrio_piger
ASV_1177	d__Bacteria	p__Firmicutes	c__Clostridia	o__Oscillospirales	Unknown	Unknown	Unknown
ASV_1178	d__Bacteria	p__Firmicutes	c__Clostridia	o__Lachnospirales	f__Lachnospiraceae	Unknown	Unknown
ASV_1179	d__Bacteria	p__Firmicutes	c__Incertae_Sedis	o__DTU014	f__DTU014	g__DTU014	s__unidentified
ASV_1180	d__Bacteria	p__Firmicutes	c__Clostridia	o__Clostridia_UCG-014	f__Clostridia_UCG-014	g__Clostridia_UCG-014	Unknown
ASV_1181	d__Bacteria	p__Bacteroidota	c__Bacteroidia	o__Bacteroidales	f__uncultured	g__uncultured	s__gut_metagenome
ASV_1182	d__Bacteria	p__Bacteroidota	c__Bacteroidia	o__Bacteroidales	f__Rikenellaceae	g__Alistipes	Unknown
ASV_1183	d__Bacteria	p__Bacteroidota	c__Bacteroidia	o__Bacteroidales	f__Prevotellaceae	g__Prevotellaceae_UCG-003	Unknown
ASV_1184	d__Bacteria	p__Proteobacteria	c__Gammaproteobacteria	o__AeromoUnknowndales	f__SuccinivibrioUnknownceae	g__Succinivibrio	Unknown
ASV_1185	d__Bacteria	p__Bacteroidota	c__Bacteroidia	o__Bacteroidales	f__Bacteroidaceae	g__Bacteroides	s__Bacteroides_caccae
ASV_1186	d__Bacteria	p__Proteobacteria	c__Alphaproteobacteria	o__Rhodospirillales	f__uncultured	g__uncultured	s__uncultured_rumen
ASV_1187	d__Bacteria	p__Firmicutes	c__Clostridia	o__Oscillospirales	f__uncultured	g__uncultured	s__uncultured_bacterium
ASV_1188	d__Bacteria	p__Bacteroidota	c__Bacteroidia	o__Bacteroidales	f__Prevotellaceae	g__Prevotellaceae_UCG-001	s__uncultured_Prevotellaceae
ASV_1189	d__Bacteria	p__Bacteroidota	c__Bacteroidia	o__Bacteroidales	f__F082	g__F082	Unknown
ASV_1190	d__Bacteria	p__Bacteroidota	c__Bacteroidia	o__Bacteroidales	f__Bacteroidaceae	g__Bacteroides	s__Bacteroides_caecigalliUnknownrum
ASV_1191	d__Bacteria	p__Proteobacteria	c__Gammaproteobacteria	o__Enterobacterales	f__Enterobacteriaceae	g__Escherichia-Shigella	Unknown
ASV_1192	d__Bacteria	p__Firmicutes	c__Clostridia	o__Oscillospirales	f__Oscillospiraceae	g__UCG-005	s__uncultured_Ruminococcaceae
ASV_1193	d__Bacteria	p__Firmicutes	c__Bacilli	o__Bacillales	f__Planococcaceae	g__Savagea	s__uncultured_bacterium
ASV_1194	d__Bacteria	p__Firmicutes	c__Bacilli	o__RF39	f__RF39	g__RF39	s__uncultured_bacterium
ASV_1195	d__Bacteria	p__Bacteroidota	c__Bacteroidia	o__Bacteroidales	f__Rikenellaceae	g__Rikenellaceae_RC9_gut_group	s__uncultured_bacterium
ASV_1196	d__Bacteria	p__Firmicutes	c__Clostridia	o__Clostridiales	f__Clostridiaceae	g__Clostridium_sensu_stricto_1	s__metagenome
ASV_1197	d__Bacteria	p__Bacteroidota	c__Bacteroidia	o__Bacteroidales	Unknown	Unknown	Unknown
ASV_1198	d__Bacteria	p__Firmicutes	c__Clostridia	o__Oscillospirales	Unknown	Unknown	Unknown
ASV_1199	d__Bacteria	p__Firmicutes	c__Clostridia	o__Clostridia_UCG-014	f__Clostridia_UCG-014	g__Clostridia_UCG-014	Unknown
ASV_1200	d__Bacteria	p__Bacteroidota	c__Bacteroidia	o__Bacteroidales	f__Bacteroidaceae	g__Bacteroides	s__Bacteroides_caecigalliUnknownrum
ASV_1201	d__Bacteria	p__Firmicutes	c__Clostridia	o__Peptostreptococcales-Tissierellales	f__AUnknownerovoracaceae	Unknown	s__uncultured_bacterium
ASV_1202	d__Bacteria	p__Firmicutes	c__Clostridia	o__Lachnospirales	f__Lachnospiraceae	Unknown	Unknown
ASV_1203	d__Bacteria	p__Firmicutes	c__Clostridia	o__Oscillospirales	f__Oscillospiraceae	Unknown	Unknown
ASV_1204	d__Bacteria	p__Bacteroidota	c__Bacteroidia	o__Bacteroidales	f__Tannerellaceae	g__Parabacteroides	s__uncultured_bacterium
ASV_1205	d__Bacteria	p__Firmicutes	c__Clostridia	o__Oscillospirales	f__Ruminococcaceae	Unknown	Unknown
ASV_1206	d__Bacteria	p__Bacteroidota	c__Bacteroidia	o__Bacteroidales	Unknown	Unknown	Unknown
ASV_1207	d__Bacteria	p__Firmicutes	c__Bacilli	o__Erysipelotrichales	f__Erysipelotrichaceae	g__Merdibacter	s__uncultured_bacterium
ASV_1208	d__Bacteria	p__Bacteroidota	c__Bacteroidia	o__Bacteroidales	f__Prevotellaceae	g__Prevotellaceae_Ga6A1_group	s__uncultured_bacterium
ASV_1209	d__Bacteria	p__Firmicutes	c__Bacilli	o__Lactobacillales	f__Enterococcaceae	g__Enterococcus	Unknown
ASV_1210	d__Bacteria	p__Firmicutes	c__Clostridia	o__Clostridia	f__Hungateiclostridiaceae	g__Saccharofermentans	Unknown
ASV_1211	d__Bacteria	p__Firmicutes	c__Clostridia	o__Oscillospirales	Unknown	Unknown	s__uncultured_bacterium
ASV_1212	d__Bacteria	p__Firmicutes	c__Bacilli	o__Erysipelotrichales	f__Erysipelotrichaceae	g__uncultured	s__Clostridiales_bacterium
ASV_1213	d__Bacteria	p__Firmicutes	c__Clostridia	o__Clostridia_UCG-014	f__Clostridia_UCG-014	g__Clostridia_UCG-014	Unknown
ASV_1214	d__Bacteria	p__Bacteroidota	c__Bacteroidia	o__Bacteroidales	f__Prevotellaceae	g__Alloprevotella	s__uncultured_bacterium
ASV_1215	d__Bacteria	p__Firmicutes	c__Clostridia	o__Lachnospirales	f__Lachnospiraceae	Unknown	Unknown
ASV_1216	d__Bacteria	p__Bacteroidota	c__Bacteroidia	o__Bacteroidales	f__Muribaculaceae	g__Muribaculaceae	s__uncultured_bacterium
ASV_1217	d__Bacteria	p__Firmicutes	c__Clostridia	o__Lachnospirales	f__Lachnospiraceae	Unknown	Unknown
ASV_1218	d__Bacteria	p__Firmicutes	c__Bacilli	o__RF39	f__RF39	g__RF39	s__Firmicutes_bacterium
ASV_1219	d__Bacteria	p__Bacteroidota	c__Bacteroidia	o__Bacteroidales	f__Muribaculaceae	g__Muribaculaceae	s__uncultured_bacterium
ASV_1220	d__Bacteria	p__Firmicutes	c__Clostridia	o__Oscillospirales	f__Ruminococcaceae	g__Incertae_Sedis	Unknown
ASV_1221	d__Bacteria	p__Firmicutes	c__Bacilli	o__Lactobacillales	f__Lactobacillaceae	g__Lactobacillus	s__Lactobacillus_salivarius
ASV_1222	d__Bacteria	p__Firmicutes	c__Clostridia	o__Clostridia_UCG-014	f__Clostridia_UCG-014	g__Clostridia_UCG-014	Unknown
ASV_1223	d__Bacteria	p__Bacteroidota	c__Bacteroidia	o__Bacteroidales	f__Bacteroidaceae	g__Bacteroides	s__uncultured_Bacteroidales
ASV_1224	d__Bacteria	p__Firmicutes	c__Clostridia	o__Clostridia_vadinBB60_group	f__Clostridia_vadinBB60_group	g__Clostridia_vadinBB60_group	Unknown
ASV_1225	d__Bacteria	p__Bacteroidota	c__Bacteroidia	o__Bacteroidales	f__Prevotellaceae	g__Alloprevotella	s__uncultured_bacterium
ASV_1226	d__Bacteria	p__Firmicutes	c__Clostridia	o__Oscillospirales	f__Butyricicoccaceae	g__Butyricicoccus	s__uncultured_bacterium
ASV_1227	d__Bacteria	p__Firmicutes	c__Clostridia	o__Oscillospirales	Unknown	Unknown	s__uncultured_bacterium
ASV_1228	d__Bacteria	p__Proteobacteria	c__Alphaproteobacteria	o__Rhizobiales	f__Rhizobiaceae	g__Ochrobactrum	Unknown
ASV_1229	d__Bacteria	p__Firmicutes	c__Clostridia	o__Oscillospirales	Unknown	Unknown	Unknown
ASV_1230	d__Bacteria	p__Firmicutes	c__Clostridia	o__Oscillospirales	Unknown	Unknown	Unknown
ASV_1231	d__Bacteria	p__Bacteroidota	c__Bacteroidia	o__Bacteroidales	f__Prevotellaceae	g__Alloprevotella	s__uncultured_bacterium
ASV_1232	d__Bacteria	p__Firmicutes	c__Clostridia	o__Oscillospirales	f__Ruminococcaceae	g__Negativibacillus	s__uncultured_bacterium
ASV_1233	d__Bacteria	p__Patescibacteria	c__SaccharimoUnknowndia	o__SaccharimoUnknowndales	f__SaccharimoUnknowndaceae	g__Candidatus_SaccharimoUnknowns	Unknown
ASV_1234	d__Bacteria	p__Firmicutes	c__Clostridia	o__Oscillospirales	f__Ruminococcaceae	g__uncultured	s__Ruminococcaceae_bacterium
ASV_1235	d__Bacteria	p__Firmicutes	c__Clostridia	o__Clostridiales	f__Clostridiaceae	g__Clostridium_sensu_stricto_5	s__Clostridium_putrefaciens
ASV_1236	d__Bacteria	p__Firmicutes	c__Clostridia	o__Clostridia_UCG-014	f__Clostridia_UCG-014	g__Clostridia_UCG-014	Unknown
ASV_1237	d__Bacteria	p__Firmicutes	c__Clostridia	o__Clostridia_vadinBB60_group	f__Clostridia_vadinBB60_group	g__Clostridia_vadinBB60_group	s__uncultured_bacterium
ASV_1238	d__Bacteria	p__Firmicutes	c__Clostridia	o__Oscillospirales	Unknown	Unknown	s__uncultured_rumen
ASV_1239	d__Bacteria	p__Firmicutes	c__Bacilli	o__RF39	f__RF39	g__RF39	s__Firmicutes_bacterium
ASV_1240	d__Bacteria	p__Firmicutes	c__Clostridia	o__Peptostreptococcales-Tissierellales	f__Peptostreptococcaceae	g__Terrisporobacter	Unknown
ASV_1241	d__Bacteria	p__Firmicutes	c__Clostridia	o__Clostridia_UCG-014	f__Clostridia_UCG-014	g__Clostridia_UCG-014	Unknown
ASV_1242	d__Bacteria	p__Bacteroidota	c__Bacteroidia	o__Bacteroidales	f__Bacteroidaceae	g__Bacteroides	s__Bacteroides_plebeius
ASV_1243	d__Bacteria	p__Firmicutes	c__Clostridia	o__Oscillospirales	f__Ruminococcaceae	g__Paludicola	s__uncultured_bacterium
ASV_1244	d__Bacteria	p__Firmicutes	c__Clostridia	o__Oscillospirales	f__Oscillospiraceae	g__UCG-005	s__uncultured_organism
ASV_1245	d__Bacteria	p__Firmicutes	c__Clostridia	o__Lachnospirales	f__Lachnospiraceae	g__Lachnoclostridium	Unknown
ASV_1246	d__Bacteria	p__Firmicutes	c__Clostridia	o__Monoglobales	f__Monoglobaceae	g__Monoglobus	Unknown
ASV_1247	d__Bacteria	p__Actinobacteriota	c__Actinobacteria	o__Bifidobacteriales	f__Bifidobacteriaceae	g__Bifidobacterium	s__Bifidobacterium_thermophilum
ASV_1248	d__Bacteria	p__Firmicutes	c__Negativicutes	o__Veillonellales-SelenomoUnknowndales	f__SelenomoUnknowndaceae	g__AUnknownerovibrio	s__uncultured_bacterium
ASV_1249	d__Bacteria	p__Firmicutes	c__Clostridia	o__Oscillospirales	f__Oscillospiraceae	Unknown	Unknown
ASV_1250	d__Bacteria	p__Bacteroidota	c__Bacteroidia	o__Bacteroidales	f__Barnesiellaceae	g__Barnesiella	s__Barnesiella_viscericola
ASV_1251	d__Bacteria	p__Bacteroidota	c__Bacteroidia	o__Bacteroidales	f__Muribaculaceae	g__Muribaculaceae	s__uncultured_bacterium
ASV_1252	d__Bacteria	p__Firmicutes	c__Clostridia	o__Oscillospirales	f__Oscillospiraceae	g__IntestinimoUnknowns	s__IntestinimoUnknowns_timonensis
ASV_1253	d__Bacteria	p__Firmicutes	c__Clostridia	o__Peptostreptococcales-Tissierellales	f__AUnknownerovoracaceae	g__Family_XIII_AD3011_group	s__gut_metagenome
ASV_1254	d__Bacteria	p__Firmicutes	c__Clostridia	o__Clostridia_UCG-014	f__Clostridia_UCG-014	g__Clostridia_UCG-014	Unknown
ASV_1255	d__Bacteria	p__Firmicutes	c__Clostridia	o__Oscillospirales	f__Ruminococcaceae	g__Paludicola	s__Paludicola_psychrotolerans
ASV_1256	d__Bacteria	p__Firmicutes	c__Bacilli	o__Erysipelotrichales	f__Erysipelotrichaceae	g__Erysipelotrichaceae	s__Faecalitalea_sp
ASV_1257	d__Bacteria	p__Firmicutes	c__Clostridia	o__Oscillospirales	f__Ruminococcaceae	g__Incertae_Sedis	s__uncultured_bacterium
ASV_1258	d__Bacteria	p__Firmicutes	c__Clostridia	o__Oscillospirales	Unknown	Unknown	Unknown
ASV_1259	d__Bacteria	p__Firmicutes	c__Clostridia	o__Lachnospirales	f__Lachnospiraceae	Unknown	Unknown
ASV_1260	d__Bacteria	p__Firmicutes	c__Clostridia	o__Clostridiales	f__Clostridiaceae	g__Clostridium_sensu_stricto_1	Unknown
ASV_1261	d__Bacteria	p__Bacteroidota	c__Bacteroidia	o__Bacteroidales	f__Rikenellaceae	g__Alistipes	s__uncultured_bacterium
ASV_1262	d__Bacteria	p__Firmicutes	c__Bacilli	o__Bacillales	f__Bacillaceae	g__Bacillus	Unknown
ASV_1263	d__Bacteria	p__Firmicutes	c__Clostridia	o__Lachnospirales	f__Lachnospiraceae	g__Roseburia	s__uncultured_Lachnospiraceae
ASV_1264	d__Bacteria	p__Fusobacteriota	c__Fusobacteriia	o__Fusobacteriales	f__Fusobacteriaceae	g__Fusobacterium	s__Fusobacterium_mortiferum
ASV_1265	d__Bacteria	p__Firmicutes	c__Bacilli	o__Bacillales	f__Planococcaceae	g__SporosarciUnknown	Unknown
ASV_1266	d__Bacteria	p__Firmicutes	c__Clostridia	o__Clostridia_vadinBB60_group	f__Clostridia_vadinBB60_group	g__Clostridia_vadinBB60_group	s__uncultured_bacterium
ASV_1267	d__Bacteria	p__Firmicutes	c__Clostridia	o__Oscillospirales	f__Oscillospiraceae	g__uncultured	s__uncultured_organism
ASV_1268	d__Bacteria	p__Bacteroidota	c__Bacteroidia	o__Bacteroidales	f__Prevotellaceae	g__Prevotellaceae_UCG-001	s__uncultured_bacterium
ASV_1269	d__Bacteria	p__Firmicutes	c__Clostridia	o__Christensenellales	f__Christensenellaceae	g__Christensenellaceae_R-7_group	s__uncultured_organism
ASV_1270	d__Bacteria	p__Proteobacteria	c__Gammaproteobacteria	o__Competibacterales	f__Competibacteraceae	g__Candidatus_Competibacter	s__wastewater_metagenome
ASV_1271	d__Bacteria	p__Bacteroidota	c__Bacteroidia	o__Bacteroidales	f__Bacteroidaceae	g__Bacteroides	s__Mogibacterium_sp
ASV_1272	d__Bacteria	p__Firmicutes	c__Clostridia	o__Oscillospirales	f__Oscillospiraceae	Unknown	Unknown
ASV_1273	d__Bacteria	p__Firmicutes	c__Clostridia	o__Lachnospirales	f__Lachnospiraceae	Unknown	Unknown
ASV_1274	d__Bacteria	p__Fusobacteriota	c__Fusobacteriia	o__Fusobacteriales	f__Fusobacteriaceae	g__Fusobacterium	s__Fusobacterium_mortiferum
ASV_1275	d__Bacteria	p__Firmicutes	c__Bacilli	o__Lactobacillales	f__Enterococcaceae	g__Enterococcus	s__Enterococcus_cecorum
ASV_1276	d__Bacteria	p__Firmicutes	c__Bacilli	o__Lactobacillales	f__Lactobacillaceae	g__Lactobacillus	Unknown
ASV_1277	d__Bacteria	p__Firmicutes	c__Clostridia	o__Clostridia_UCG-014	f__Clostridia_UCG-014	g__Clostridia_UCG-014	Unknown
ASV_1278	d__Bacteria	p__Firmicutes	c__Clostridia	o__Oscillospirales	f__Oscillospiraceae	Unknown	Unknown
ASV_1279	d__Bacteria	p__Bacteroidota	c__Bacteroidia	o__Bacteroidales	Unknown	Unknown	Unknown
ASV_1280	d__Bacteria	p__Cyanobacteria	c__Vampirivibrionia	o__GastraUnknownerophilales	f__GastraUnknownerophilales	g__GastraUnknownerophilales	s__uncultured_bacterium
ASV_1281	d__Bacteria	p__Firmicutes	c__Clostridia	o__Oscillospirales	f__Ruminococcaceae	g__Paludicola	s__uncultured_bacterium
ASV_1282	d__Bacteria	p__Desulfobacterota	c__Desulfovibrionia	o__DesulfovibrioUnknownles	f__DesulfovibrioUnknownceae	g__Desulfovibrio	s__uncultured_Shigella
ASV_1283	d__Bacteria	p__Bacteroidota	c__Bacteroidia	o__Bacteroidales	f__Bacteroidaceae	g__Bacteroides	Unknown
ASV_1284	d__Bacteria	p__Firmicutes	c__Clostridia	o__Oscillospirales	f__UCG-010	g__UCG-010	s__unidentified
ASV_1285	d__Bacteria	p__Firmicutes	c__Clostridia	o__Oscillospirales	f__Ruminococcaceae	g__Candidatus_Soleaferrea	s__uncultured_bacterium
ASV_1286	d__Bacteria	p__Bacteroidota	c__Bacteroidia	o__Bacteroidales	f__Rikenellaceae	g__Alistipes	s__uncultured_bacterium
ASV_1287	d__Bacteria	p__Firmicutes	c__Clostridia	o__Clostridia_UCG-014	f__Clostridia_UCG-014	g__Clostridia_UCG-014	s__uncultured_bacterium
ASV_1288	d__Bacteria	p__Firmicutes	c__Clostridia	o__Oscillospirales	f__Ruminococcaceae	g__uncultured	s__uncultured_organism
ASV_1289	d__Bacteria	p__Firmicutes	c__Clostridia	o__Clostridia_UCG-014	f__Clostridia_UCG-014	g__Clostridia_UCG-014	Unknown
ASV_1290	d__Bacteria	p__Bacteroidota	c__Bacteroidia	o__Bacteroidales	f__Rikenellaceae	g__Rikenellaceae_RC9_gut_group	s__uncultured_bacterium
ASV_1291	d__Bacteria	p__Firmicutes	c__Clostridia	o__Oscillospirales	f__UCG-010	g__UCG-010	s__uncultured_organism
ASV_1292	d__Bacteria	p__Firmicutes	c__Bacilli	o__RF39	f__RF39	g__RF39	Unknown
ASV_1293	d__Bacteria	p__Bacteroidota	c__Bacteroidia	o__Bacteroidales	f__Rikenellaceae	g__Rikenellaceae_RC9_gut_group	Unknown
ASV_1294	d__Bacteria	p__Firmicutes	c__Clostridia	o__Clostridia_UCG-014	f__Clostridia_UCG-014	g__Clostridia_UCG-014	Unknown
ASV_1295	d__Bacteria	p__Bacteroidota	c__Bacteroidia	o__Bacteroidales	f__Prevotellaceae	g__Prevotellaceae_NK3B31_group	s__metagenome
ASV_1296	d__Bacteria	p__Firmicutes	c__Clostridia	o__Oscillospirales	f__Oscillospiraceae	Unknown	Unknown
ASV_1297	d__Bacteria	p__Firmicutes	c__Negativicutes	o__Veillonellales-SelenomoUnknowndales	f__SelenomoUnknowndaceae	g__AUnknownerovibrio	s__uncultured_bacterium
ASV_1298	d__Bacteria	p__Firmicutes	c__Clostridia	o__Oscillospirales	f__Oscillospiraceae	g__UCG-005	Unknown
ASV_1299	d__Bacteria	p__Bacteroidota	c__Bacteroidia	o__Bacteroidales	f__Prevotellaceae	g__Prevotellaceae_Ga6A1_group	s__uncultured_bacterium
ASV_1300	d__Bacteria	p__Firmicutes	c__Clostridia	o__Oscillospirales	f__Oscillospiraceae	g__uncultured	Unknown
ASV_1301	d__Bacteria	p__Cyanobacteria	c__Vampirivibrionia	o__GastraUnknownerophilales	f__GastraUnknownerophilales	g__GastraUnknownerophilales	s__uncultured_bacterium
ASV_1302	d__Bacteria	p__Firmicutes	c__Bacilli	o__Lactobacillales	f__Enterococcaceae	g__Enterococcus	s__Enterococcus_cecorum
ASV_1303	d__Bacteria	p__Proteobacteria	c__Gammaproteobacteria	o__Enterobacterales	f__Morganellaceae	g__Proteus	Unknown
ASV_1304	d__Bacteria	p__Firmicutes	c__Clostridia	o__Oscillospirales	f__Oscillospiraceae	g__uncultured	s__uncultured_bacterium
ASV_1305	d__Bacteria	p__Bacteroidota	c__Bacteroidia	o__Bacteroidales	f__Muribaculaceae	g__Muribaculaceae	s__uncultured_bacterium
ASV_1306	d__Bacteria	p__Bacteroidota	c__Bacteroidia	o__Bacteroidales	f__Muribaculaceae	g__Muribaculaceae	s__uncultured_bacterium
ASV_1307	d__Bacteria	p__Firmicutes	c__Clostridia	o__Oscillospirales	f__Oscillospiraceae	g__uncultured	Unknown
ASV_1308	d__Bacteria	p__Bacteroidota	c__Bacteroidia	o__Bacteroidales	f__Prevotellaceae	g__Prevotellaceae_NK3B31_group	s__uncultured_Prevotella
ASV_1309	d__Bacteria	p__Firmicutes	c__Clostridia	o__Oscillospirales	f__Oscillospiraceae	g__uncultured	Unknown
ASV_1310	d__Bacteria	p__Firmicutes	c__Bacilli	o__RF39	f__RF39	g__RF39	s__uncultured_bacterium
ASV_1311	d__Bacteria	p__Firmicutes	c__Clostridia	o__Oscillospirales	f__Oscillospiraceae	g__Papillibacter	s__uncultured_bacterium
ASV_1312	d__Bacteria	p__Firmicutes	c__Clostridia	o__Oscillospirales	f__Butyricicoccaceae	g__UCG-009	s__uncultured_bacterium
ASV_1313	d__Bacteria	p__Firmicutes	c__Clostridia	o__Lachnospirales	f__Lachnospiraceae	g__Lachnospiraceae_UCG-010	s__uncultured_bacterium
ASV_1314	d__Bacteria	p__Firmicutes	c__Bacilli	o__Lactobacillales	f__Lactobacillaceae	g__Lactobacillus	s__Lactobacillus_reuteri
ASV_1315	d__Bacteria	p__Firmicutes	c__Clostridia	o__Oscillospirales	f__Oscillospiraceae	g__UCG-002	Unknown
ASV_1316	d__Bacteria	p__Firmicutes	c__Clostridia	o__Clostridia_UCG-014	f__Clostridia_UCG-014	g__Clostridia_UCG-014	s__unidentified
ASV_1317	d__Bacteria	p__Bacteroidota	c__Bacteroidia	o__Bacteroidales	f__Prevotellaceae	g__Prevotellaceae_UCG-001	s__uncultured_bacterium
ASV_1318	d__Bacteria	p__Firmicutes	c__Clostridia	o__Oscillospirales	f__Ruminococcaceae	g__uncultured	s__uncultured_bacterium
ASV_1319	d__Bacteria	p__Firmicutes	c__Clostridia	o__Clostridia_UCG-014	f__Clostridia_UCG-014	g__Clostridia_UCG-014	Unknown
ASV_1320	d__Bacteria	p__Firmicutes	c__Clostridia	o__Oscillospirales	f__Oscillospiraceae	Unknown	Unknown
ASV_1321	d__Bacteria	p__Bacteroidota	c__Bacteroidia	o__Bacteroidales	f__Muribaculaceae	g__Muribaculaceae	s__uncultured_bacterium
ASV_1322	d__Bacteria	p__Firmicutes	c__Clostridia	o__Christensenellales	f__Christensenellaceae	g__Christensenellaceae_R-7_group	s__uncultured_prokaryote
ASV_1323	d__Bacteria	p__Bacteroidota	c__Bacteroidia	o__Bacteroidales	f__Prevotellaceae	g__Prevotellaceae_UCG-001	s__uncultured_bacterium
ASV_1324	d__Bacteria	p__Euryarchaeota	c__Methanobacteria	o__Methanobacteriales	f__Methanobacteriaceae	g__Methanobrevibacter	s__Methanobrevibacter_wolinii
ASV_1325	d__Bacteria	p__Bacteroidota	c__Bacteroidia	o__Bacteroidales	f__Bacteroidaceae	g__Bacteroides	s__Bacteroides_intestiUnknownlis
ASV_1326	d__Bacteria	p__Firmicutes	c__Clostridia	o__Clostridia_UCG-014	f__Clostridia_UCG-014	g__Clostridia_UCG-014	Unknown
ASV_1327	d__Bacteria	p__Firmicutes	c__Clostridia	o__Oscillospirales	f__UCG-010	g__UCG-010	Unknown
ASV_1328	d__Bacteria	p__Bacteroidota	c__Bacteroidia	o__Bacteroidales	f__Tannerellaceae	g__Parabacteroides	s__uncultured_bacterium
ASV_1329	d__Bacteria	p__Firmicutes	c__Clostridia	o__Oscillospirales	f__Oscillospiraceae	g__Pseudoflavonifractor	s__uncultured_bacterium
ASV_1330	d__Bacteria	p__Proteobacteria	c__Alphaproteobacteria	o__Rickettsiales	f__Mitochondria	g__Mitochondria	s__Noccaea_caerulescens
ASV_1331	d__Bacteria	p__Firmicutes	c__Bacilli	o__Erysipelotrichales	f__Erysipelotrichaceae	Unknown	s__uncultured_bacterium
ASV_1332	d__Bacteria	p__Firmicutes	c__Clostridia	o__Clostridia_UCG-014	f__Clostridia_UCG-014	g__Clostridia_UCG-014	Unknown
ASV_1333	d__Bacteria	p__Firmicutes	c__Bacilli	o__Lactobacillales	f__Lactobacillaceae	g__Lactobacillus	s__uncultured_bacterium
ASV_1334	d__Bacteria	p__Firmicutes	c__Clostridia	o__Clostridia_vadinBB60_group	f__Clostridia_vadinBB60_group	g__Clostridia_vadinBB60_group	s__uncultured_bacterium
ASV_1335	d__Bacteria	p__Firmicutes	c__Clostridia	o__Lachnospirales	f__Lachnospiraceae	Unknown	Unknown
ASV_1336	d__Bacteria	p__Firmicutes	c__Clostridia	o__Oscillospirales	f__Oscillospiraceae	g__UCG-005	s__uncultured_Ruminococcaceae
ASV_1337	d__Bacteria	p__Bacteroidota	c__Bacteroidia	o__Bacteroidales	f__Rikenellaceae	g__Rikenellaceae_RC9_gut_group	s__uncultured_bacterium
ASV_1338	d__Bacteria	p__Firmicutes	c__Clostridia	o__Clostridia_vadinBB60_group	f__Clostridia_vadinBB60_group	g__Clostridia_vadinBB60_group	s__uncultured_bacterium
ASV_1339	d__Bacteria	p__Firmicutes	c__Clostridia	o__Clostridia_vadinBB60_group	f__Clostridia_vadinBB60_group	g__Clostridia_vadinBB60_group	s__unidentified
ASV_1340	d__Bacteria	p__Firmicutes	c__Clostridia	o__Clostridia_vadinBB60_group	f__Clostridia_vadinBB60_group	g__Clostridia_vadinBB60_group	s__uncultured_bacterium
ASV_1341	d__Bacteria	p__Firmicutes	c__Clostridia	o__Clostridia_UCG-014	f__Clostridia_UCG-014	g__Clostridia_UCG-014	s__uncultured_Acetivibrio
ASV_1342	d__Bacteria	p__Firmicutes	c__Bacilli	o__Lactobacillales	f__Lactobacillaceae	g__Lactobacillus	s__Lactobacillus_brevis
ASV_1343	d__Bacteria	p__Firmicutes	c__Clostridia	o__Lachnospirales	f__Lachnospiraceae	Unknown	Unknown
ASV_1344	d__Bacteria	p__Firmicutes	c__Bacilli	o__RF39	f__RF39	g__RF39	Unknown
ASV_1345	d__Bacteria	p__Firmicutes	c__Clostridia	o__Oscillospirales	Unknown	Unknown	Unknown
ASV_1346	d__Bacteria	p__Firmicutes	c__Bacilli	o__Lactobacillales	f__Lactobacillaceae	g__Lactobacillus	Unknown
ASV_1347	d__Bacteria	p__Firmicutes	c__Clostridia	o__Oscillospirales	f__UCG-010	g__UCG-010	s__uncultured_rumen
ASV_1348	d__Bacteria	p__Bacteroidota	c__Bacteroidia	o__Bacteroidales	f__Rikenellaceae	Unknown	Unknown
ASV_1349	d__Bacteria	p__Firmicutes	c__Clostridia	o__Oscillospirales	f__Ruminococcaceae	g__Paludicola	s__uncultured_Clostridiaceae
ASV_1350	d__Bacteria	p__Firmicutes	c__Clostridia	o__Christensenellales	f__Christensenellaceae	g__Christensenellaceae_R-7_group	Unknown
ASV_1351	d__Bacteria	p__Proteobacteria	c__Gammaproteobacteria	o__Burkholderiales	f__Sutterellaceae	g__Parasutterella	s__Parasutterella_secunda
ASV_1352	d__Bacteria	p__Bacteroidota	c__Bacteroidia	o__Bacteroidales	f__p-2534-18B5_gut_group	g__p-2534-18B5_gut_group	s__uncultured_bacterium
ASV_1353	d__Bacteria	p__Bacteroidota	c__Bacteroidia	o__Bacteroidales	f__Bacteroidales_RF16_group	g__Bacteroidales_RF16_group	s__uncultured_bacterium
ASV_1354	d__Bacteria	p__Bacteroidota	c__Bacteroidia	o__Bacteroidales	f__Tannerellaceae	g__Parabacteroides	s__uncultured_bacterium
ASV_1355	d__Bacteria	p__Firmicutes	c__Clostridia	o__Lachnospirales	f__Lachnospiraceae	g__Oribacterium	s__uncultured_bacterium
ASV_1356	d__Bacteria	p__Firmicutes	c__Bacilli	o__Lactobacillales	f__Lactobacillaceae	g__Lactobacillus	Unknown
ASV_1357	d__Bacteria	p__Proteobacteria	c__Gammaproteobacteria	o__Enterobacterales	f__Enterobacteriaceae	g__Escherichia-Shigella	Unknown
ASV_1358	d__Bacteria	p__Firmicutes	c__Bacilli	o__Lactobacillales	f__Lactobacillaceae	g__Pediococcus	s__Pediococcus_argentinicus
ASV_1359	d__Bacteria	p__Firmicutes	c__Clostridia	o__Peptostreptococcales-Tissierellales	f__Peptostreptococcaceae	Unknown	Unknown
ASV_1360	d__Bacteria	p__Bacteroidota	c__Bacteroidia	o__Bacteroidales	f__Muribaculaceae	g__Muribaculaceae	s__uncultured_bacterium
ASV_1361	d__Bacteria	p__Firmicutes	c__Bacilli	o__Bacillales	f__Planococcaceae	g__Savagea	s__uncultured_bacterium
ASV_1362	d__Bacteria	p__Bacteroidota	c__Bacteroidia	o__Bacteroidales	f__Prevotellaceae	g__Prevotellaceae_NK3B31_group	s__uncultured_bacterium
ASV_1363	d__Bacteria	p__Bacteroidota	c__Bacteroidia	o__Bacteroidales	f__Bacteroidaceae	g__Bacteroides	s__Bacteroides_salanitronis
ASV_1364	d__Bacteria	p__Firmicutes	c__Clostridia	o__Lachnospirales	f__Lachnospiraceae	Unknown	Unknown
ASV_1365	d__Bacteria	p__Firmicutes	c__Clostridia	o__Peptostreptococcales-Tissierellales	f__Peptostreptococcaceae	g__Romboutsia	Unknown
ASV_1366	d__Bacteria	p__Actinobacteriota	c__Actinobacteria	o__Corynebacteriales	f__Corynebacteriaceae	g__Corynebacterium	s__Corynebacterium_aquilae
ASV_1367	d__Bacteria	p__Firmicutes	c__Clostridia	o__Lachnospirales	f__Lachnospiraceae	Unknown	Unknown
ASV_1368	d__Bacteria	p__Firmicutes	c__Clostridia	o__Monoglobales	f__Monoglobaceae	g__Monoglobus	s__uncultured_bacterium
ASV_1369	d__Bacteria	p__Bacteroidota	c__Bacteroidia	o__Bacteroidales	f__Tannerellaceae	Unknown	Unknown
ASV_1370	d__Bacteria	p__Firmicutes	c__Clostridia	o__Oscillospirales	f__Butyricicoccaceae	g__Butyricicoccus	s__uncultured_organism
ASV_1371	d__Bacteria	p__Proteobacteria	c__Gammaproteobacteria	o__PseudomoUnknowndales	f__Moraxellaceae	g__Psychrobacter	Unknown
ASV_1372	d__Bacteria	p__Deferribacterota	c__Deferribacteres	o__Deferribacterales	f__Deferribacteraceae	g__Mucispirillum	s__uncultured_bacterium
ASV_1373	d__Bacteria	p__Bacteroidota	c__Bacteroidia	o__Bacteroidales	f__Rikenellaceae	g__Alistipes	s__uncultured_bacterium
ASV_1374	d__Bacteria	p__Firmicutes	c__Clostridia	o__Oscillospirales	f__Oscillospiraceae	Unknown	Unknown
ASV_1375	d__Bacteria	p__Firmicutes	c__Clostridia	o__Lachnospirales	f__Lachnospiraceae	g__CHKCI001	s__uncultured_organism
ASV_1376	d__Bacteria	p__Firmicutes	c__Clostridia	o__Oscillospirales	f__Ruminococcaceae	g__Subdoligranulum	Unknown
ASV_1377	d__Bacteria	p__Firmicutes	c__Bacilli	o__Lactobacillales	f__Lactobacillaceae	g__Lactobacillus	Unknown
ASV_1378	d__Bacteria	p__Firmicutes	c__Clostridia	o__Clostridia_UCG-014	f__Clostridia_UCG-014	g__Clostridia_UCG-014	Unknown
ASV_1379	d__Bacteria	p__Firmicutes	c__Bacilli	o__Lactobacillales	f__Lactobacillaceae	g__Lactobacillus	Unknown
ASV_1380	d__Bacteria	p__Firmicutes	c__Clostridia	o__Oscillospirales	f__Butyricicoccaceae	g__Butyricicoccus	Unknown
ASV_1381	d__Bacteria	p__Desulfobacterota	c__Desulfovibrionia	o__DesulfovibrioUnknownles	f__DesulfovibrioUnknownceae	g__Mailhella	s__Desulfovibrio_sp
ASV_1382	d__Bacteria	p__Patescibacteria	c__SaccharimoUnknowndia	o__SaccharimoUnknowndales	f__SaccharimoUnknowndaceae	g__Candidatus_SaccharimoUnknowns	s__uncultured_rumen
ASV_1383	d__Bacteria	p__Firmicutes	c__Clostridia	o__Oscillospirales	f__Oscillospiraceae	g__NK4A214_group	s__uncultured_rumen
ASV_1384	d__Bacteria	p__Firmicutes	c__Negativicutes	o__Acidaminococcales	f__Acidaminococcaceae	g__Phascolarctobacterium	Unknown
ASV_1385	d__Bacteria	p__Firmicutes	c__Clostridia	o__Clostridia_vadinBB60_group	f__Clostridia_vadinBB60_group	g__Clostridia_vadinBB60_group	s__uncultured_Clostridia
ASV_1386	d__Bacteria	p__Bacteroidota	c__Bacteroidia	o__Bacteroidales	f__Rikenellaceae	g__Rikenellaceae_RC9_gut_group	s__uncultured_beta
ASV_1387	d__Bacteria	p__Firmicutes	c__Clostridia	o__Clostridia_vadinBB60_group	f__Clostridia_vadinBB60_group	g__Clostridia_vadinBB60_group	s__uncultured_rumen
ASV_1388	d__Bacteria	p__Firmicutes	c__Clostridia	o__Lachnospirales	f__Lachnospiraceae	Unknown	Unknown
ASV_1389	d__Bacteria	p__Firmicutes	c__Clostridia	o__Clostridia_UCG-014	f__Clostridia_UCG-014	g__Clostridia_UCG-014	Unknown
ASV_1390	d__Bacteria	p__Bacteroidota	c__Bacteroidia	o__Bacteroidales	f__Muribaculaceae	g__Muribaculaceae	s__uncultured_bacterium
ASV_1391	d__Bacteria	p__Fusobacteriota	c__Fusobacteriia	o__Fusobacteriales	f__Fusobacteriaceae	g__Fusobacterium	s__Fusobacterium_mortiferum
ASV_1392	d__Bacteria	p__Firmicutes	c__Clostridia	o__Oscillospirales	f__Oscillospiraceae	g__NK4A214_group	Unknown
ASV_1393	d__Bacteria	p__Firmicutes	c__Bacilli	o__RF39	f__RF39	g__RF39	Unknown
ASV_1394	d__Bacteria	p__Firmicutes	c__Clostridia	o__Oscillospirales	f__Butyricicoccaceae	g__UCG-009	s__uncultured_bacterium
ASV_1395	d__Bacteria	p__Firmicutes	c__Clostridia	o__Oscillospirales	f__Oscillospiraceae	g__UCG-005	s__uncultured_Ruminococcaceae
ASV_1396	d__Bacteria	p__Firmicutes	c__Clostridia	o__Lachnospirales	f__Lachnospiraceae	g__Acetitomaculum	s__uncultured_rumen
ASV_1397	d__Bacteria	p__Firmicutes	c__Clostridia	o__Clostridia_UCG-014	f__Clostridia_UCG-014	g__Clostridia_UCG-014	s__uncultured_rumen
ASV_1398	d__Bacteria	p__Actinobacteriota	c__Coriobacteriia	o__Coriobacteriales	f__Atopobiaceae	g__Olsenella	s__Olsenella_sp
ASV_1399	d__Bacteria	p__Firmicutes	c__Clostridia	o__Oscillospirales	f__Ruminococcaceae	g__Subdoligranulum	Unknown
ASV_1400	d__Bacteria	p__Proteobacteria	c__Gammaproteobacteria	o__Pasteurellales	f__Pasteurellaceae	g__Actinobacillus	s__Actinobacillus_porcinus
ASV_1401	d__Bacteria	p__Firmicutes	c__Clostridia	o__Christensenellales	f__Christensenellaceae	g__Christensenellaceae_R-7_group	Unknown
ASV_1402	d__Bacteria	p__Fusobacteriota	c__Fusobacteriia	o__Fusobacteriales	f__Fusobacteriaceae	g__Fusobacterium	s__Fusobacterium_mortiferum
ASV_1403	d__Bacteria	p__Bacteroidota	c__Bacteroidia	o__Bacteroidales	f__Bacteroidaceae	g__Bacteroides	s__Bacteroides_galliUnknownceum
ASV_1404	d__Bacteria	p__Proteobacteria	c__Gammaproteobacteria	o__Cardiobacteriales	f__WohlfahrtiimoUnknowndaceae	g__IgUnknowntzschineria	Unknown
ASV_1405	d__Bacteria	p__Firmicutes	c__Clostridia	o__Oscillospirales	f__Ruminococcaceae	g__Ruminococcus	Unknown
ASV_1406	d__Bacteria	p__Firmicutes	c__Clostridia	o__Peptostreptococcales-Tissierellales	f__AUnknownerovoracaceae	g__Family_XIII_AD3011_group	s__uncultured_bacterium
ASV_1407	d__Bacteria	p__Bacteroidota	c__Bacteroidia	o__Bacteroidales	f__Barnesiellaceae	g__Barnesiella	Unknown
ASV_1408	d__Bacteria	p__Firmicutes	c__Negativicutes	o__Veillonellales-SelenomoUnknowndales	f__SelenomoUnknowndaceae	g__AUnknownerovibrio	s__uncultured_bacterium
ASV_1409	d__Bacteria	p__Firmicutes	c__Clostridia	o__Oscillospirales	f__Oscillospiraceae	g__NK4A214_group	s__uncultured_organism
ASV_1410	d__Bacteria	p__Firmicutes	c__Clostridia	o__Oscillospirales	f__Oscillospiraceae	g__UCG-002	Unknown
ASV_1411	d__Bacteria	p__Firmicutes	c__Clostridia	o__Oscillospirales	f__Butyricicoccaceae	g__Butyricicoccus	Unknown
ASV_1412	d__Bacteria	p__Deferribacterota	c__Deferribacteres	o__Deferribacterales	f__Deferribacteraceae	g__Mucispirillum	s__uncultured_bacterium
ASV_1413	d__Bacteria	p__Firmicutes	c__Clostridia	o__Oscillospirales	f__Oscillospiraceae	Unknown	Unknown
ASV_1414	d__Bacteria	p__Bacteroidota	c__Bacteroidia	o__Bacteroidales	f__Bacteroidaceae	g__Bacteroides	s__uncultured_Bacteroides
ASV_1415	d__Bacteria	p__Firmicutes	c__Clostridia	o__Lachnospirales	f__Lachnospiraceae	Unknown	s__uncultured_Clostridiales
ASV_1416	d__Bacteria	p__Synergistota	c__Synergistia	o__Synergistales	f__Synergistaceae	g__Pyramidobacter	s__uncultured_Pyramidobacter
ASV_1417	d__Bacteria	p__Firmicutes	c__Clostridia	o__Oscillospirales	f__Oscillospiraceae	g__Colidextribacter	Unknown
ASV_1418	d__Bacteria	p__Firmicutes	c__Clostridia	o__Peptostreptococcales-Tissierellales	f__Peptostreptococcaceae	g__Romboutsia	Unknown
ASV_1419	d__Bacteria	p__Bacteroidota	c__Bacteroidia	o__Bacteroidales	f__Rikenellaceae	g__Rikenellaceae_RC9_gut_group	s__uncultured_bacterium
ASV_1420	d__Bacteria	p__Firmicutes	c__Bacilli	o__RF39	f__RF39	g__RF39	Unknown
ASV_1421	d__Bacteria	p__Firmicutes	c__Clostridia	o__Clostridia_vadinBB60_group	f__Clostridia_vadinBB60_group	g__Clostridia_vadinBB60_group	s__uncultured_bacterium
ASV_1422	d__Bacteria	p__Firmicutes	c__Clostridia	o__Oscillospirales	f__Oscillospiraceae	g__Oscillibacter	s__uncultured_bacterium
ASV_1423	d__Bacteria	p__Proteobacteria	c__Alphaproteobacteria	o__Rhodospirillales	f__uncultured	g__uncultured	s__gut_metagenome
ASV_1424	d__Bacteria	p__Firmicutes	c__Clostridia	o__Clostridia_UCG-014	f__Clostridia_UCG-014	g__Clostridia_UCG-014	Unknown
ASV_1425	d__Bacteria	p__Firmicutes	c__Clostridia	o__Clostridia_UCG-014	f__Clostridia_UCG-014	g__Clostridia_UCG-014	Unknown
ASV_1426	d__Bacteria	p__Firmicutes	c__Bacilli	o__Erysipelotrichales	f__Erysipelotrichaceae	g__Solobacterium	s__uncultured_bacterium
ASV_1427	d__Bacteria	p__Firmicutes	c__Clostridia	o__Oscillospirales	f__Oscillospiraceae	g__UCG-005	Unknown
ASV_1428	d__Bacteria	p__Bacteroidota	c__Bacteroidia	o__Bacteroidales	f__Rikenellaceae	g__Rikenellaceae_RC9_gut_group	s__uncultured_bacterium
ASV_1429	d__Bacteria	p__Firmicutes	c__Clostridia	o__Oscillospirales	f__Oscillospiraceae	g__Oscillibacter	s__uncultured_organism
ASV_1430	d__Bacteria	p__Firmicutes	c__Clostridia	o__Oscillospirales	f__Oscillospiraceae	g__NK4A214_group	s__uncultured_bacterium
ASV_1431	d__Bacteria	p__Firmicutes	c__Clostridia	o__Clostridiales	f__Clostridiaceae	g__Clostridium_sensu_stricto_1	s__Clostridium_paraputrificum
ASV_1432	d__Bacteria	p__Firmicutes	c__Clostridia	o__Oscillospirales	Unknown	Unknown	s__uncultured_bacterium
ASV_1433	d__Bacteria	p__Firmicutes	c__Clostridia	o__Clostridia_UCG-014	f__Clostridia_UCG-014	g__Clostridia_UCG-014	s__unidentified
ASV_1434	d__Bacteria	p__Firmicutes	c__Bacilli	o__RF39	f__RF39	g__RF39	s__uncultured_rumen
ASV_1435	d__Bacteria	p__Bacteroidota	c__Bacteroidia	o__Bacteroidales	f__Bacteroidaceae	g__Bacteroides	s__Mogibacterium_sp
ASV_1436	d__Bacteria	p__Firmicutes	c__Clostridia	o__Oscillospirales	f__Oscillospiraceae	Unknown	Unknown
ASV_1437	d__Bacteria	p__Firmicutes	c__Clostridia	o__Peptostreptococcales-Tissierellales	f__Peptostreptococcaceae	g__Paeniclostridium	Unknown
ASV_1438	d__Bacteria	p__Firmicutes	c__Clostridia	o__Christensenellales	f__Christensenellaceae	g__Christensenellaceae_R-7_group	s__gut_metagenome
ASV_1439	d__Bacteria	p__Proteobacteria	c__Alphaproteobacteria	o__Rhodospirillales	f__uncultured	g__uncultured	s__unidentified_rumen
ASV_1440	d__Bacteria	p__Firmicutes	c__Bacilli	o__RF39	f__RF39	g__RF39	Unknown
ASV_1441	d__Bacteria	p__Bacteroidota	c__Bacteroidia	o__Bacteroidales	Unknown	Unknown	Unknown
ASV_1442	d__Bacteria	p__Firmicutes	c__Clostridia	o__Clostridia_UCG-014	f__Clostridia_UCG-014	g__Clostridia_UCG-014	Unknown
ASV_1443	d__Bacteria	p__Verrucomicrobiota	c__Kiritimatiellae	o__WCHB1-41	f__WCHB1-41	g__WCHB1-41	s__uncultured_bacterium
ASV_1444	d__Bacteria	p__Bacteroidota	c__Bacteroidia	o__Bacteroidales	Unknown	Unknown	Unknown
ASV_1445	d__Bacteria	p__Firmicutes	c__Bacilli	o__Bacillales	f__Planococcaceae	g__Savagea	s__Savagea_faecisuis
ASV_1446	d__Bacteria	p__Firmicutes	c__Clostridia	o__Monoglobales	f__Monoglobaceae	g__Monoglobus	Unknown
ASV_1447	d__Bacteria	p__Firmicutes	c__Clostridia	o__Oscillospirales	f__Oscillospiraceae	Unknown	Unknown
ASV_1448	d__Bacteria	p__Firmicutes	c__Clostridia	o__Oscillospirales	f__Ruminococcaceae	g__Fournierella	Unknown
ASV_1449	d__Bacteria	p__Bacteroidota	c__Bacteroidia	o__Bacteroidales	f__Prevotellaceae	g__Prevotellaceae_UCG-004	s__uncultured_rumen
ASV_1450	d__Bacteria	p__Firmicutes	c__Clostridia	o__Oscillospirales	f__Oscillospiraceae	g__Oscillibacter	Unknown
ASV_1451	d__Bacteria	p__Firmicutes	c__Clostridia	o__Peptostreptococcales-Tissierellales	f__AUnknownerovoracaceae	g__Family_XIII_AD3011_group	s__gut_metagenome
ASV_1452	d__Bacteria	p__Firmicutes	c__Clostridia	o__Lachnospirales	f__Lachnospiraceae	g__SellimoUnknowns	Unknown
ASV_1453	d__Bacteria	p__Bacteroidota	c__Bacteroidia	o__Bacteroidales	f__Rikenellaceae	g__Alistipes	s__uncultured_bacterium
ASV_1454	d__Bacteria	p__Firmicutes	c__Clostridia	o__Peptococcales	f__Peptococcaceae	g__uncultured	s__uncultured_bacterium
ASV_1455	d__Bacteria	p__Firmicutes	c__Clostridia	o__Peptostreptococcales-Tissierellales	f__AUnknownerovoracaceae	Unknown	Unknown
ASV_1456	d__Bacteria	p__Cyanobacteria	c__Vampirivibrionia	o__GastraUnknownerophilales	f__GastraUnknownerophilales	g__GastraUnknownerophilales	s__uncultured_rumen
ASV_1457	d__Bacteria	p__Bacteroidota	c__Bacteroidia	o__Bacteroidales	f__Muribaculaceae	g__Muribaculaceae	s__uncultured_bacterium
ASV_1458	d__Bacteria	p__Firmicutes	c__Clostridia	o__Clostridia_vadinBB60_group	f__Clostridia_vadinBB60_group	g__Clostridia_vadinBB60_group	s__uncultured_bacterium
ASV_1459	d__Bacteria	p__Firmicutes	c__Clostridia	o__Oscillospirales	f__Butyricicoccaceae	g__Butyricicoccus	Unknown
ASV_1460	d__Bacteria	p__Firmicutes	c__Clostridia	o__Lachnospirales	f__Lachnospiraceae	g__Roseburia	Unknown
ASV_1461	d__Bacteria	p__Firmicutes	c__Bacilli	o__Erysipelotrichales	f__Erysipelotrichaceae	Unknown	s__uncultured_bacterium
ASV_1462	d__Bacteria	p__Firmicutes	c__Clostridia	o__Clostridia_UCG-014	f__Clostridia_UCG-014	g__Clostridia_UCG-014	Unknown
ASV_1463	d__Bacteria	p__Firmicutes	c__Bacilli	o__Bacillales	f__Bacillaceae	g__Bacillus	Unknown
ASV_1464	d__Bacteria	p__Bacteroidota	c__Bacteroidia	o__Bacteroidales	f__Muribaculaceae	g__Muribaculaceae	s__uncultured_PorphyromoUnknowndaceae
ASV_1465	d__Bacteria	p__Bacteroidota	c__Bacteroidia	o__Bacteroidales	f__Prevotellaceae	g__uncultured	s__uncultured_bacterium
ASV_1466	d__Bacteria	p__Bacteroidota	c__Bacteroidia	o__Bacteroidales	f__Muribaculaceae	g__Muribaculaceae	s__uncultured_bacterium
ASV_1467	d__Bacteria	p__Bacteroidota	c__Bacteroidia	o__Bacteroidales	f__Muribaculaceae	g__Muribaculaceae	s__uncultured_bacterium
ASV_1468	d__Bacteria	p__Firmicutes	c__Clostridia	o__Oscillospirales	f__Oscillospiraceae	g__UCG-005	Unknown
ASV_1469	d__Bacteria	p__Bacteroidota	c__Bacteroidia	o__Bacteroidales	f__Bacteroidaceae	g__Bacteroides	s__uncultured_Bacteroidales
ASV_1470	d__Bacteria	p__Firmicutes	c__Bacilli	o__Lactobacillales	f__Lactobacillaceae	g__Lactobacillus	s__Lactobacillus_agilis
ASV_1471	d__Bacteria	p__Firmicutes	c__Bacilli	o__RF39	f__RF39	g__RF39	s__Firmicutes_bacterium
ASV_1472	d__Bacteria	p__Bacteroidota	c__Bacteroidia	o__Bacteroidales	f__Rikenellaceae	g__Rikenellaceae_RC9_gut_group	s__uncultured_bacterium
ASV_1473	d__Bacteria	p__Firmicutes	c__Clostridia	o__Lachnospirales	f__Defluviitaleaceae	g__Defluviitaleaceae_UCG-011	s__Lachnospiraceae_bacterium
ASV_1474	d__Bacteria	p__Firmicutes	c__Bacilli	o__Erysipelotrichales	f__Erysipelotrichaceae	g__Solobacterium	s__uncultured_bacterium
ASV_1475	d__Bacteria	p__Firmicutes	c__Clostridia	o__Clostridia_UCG-014	f__Clostridia_UCG-014	g__Clostridia_UCG-014	Unknown
ASV_1476	d__Bacteria	p__Firmicutes	c__Bacilli	o__RF39	f__RF39	g__RF39	s__uncultured_bacterium
ASV_1477	d__Bacteria	p__Firmicutes	c__Clostridia	o__Clostridia_vadinBB60_group	f__Clostridia_vadinBB60_group	g__Clostridia_vadinBB60_group	s__uncultured_bacterium
ASV_1478	d__Bacteria	p__Firmicutes	c__Clostridia	o__Lachnospirales	f__Lachnospiraceae	Unknown	s__uncultured_bacterium
ASV_1479	d__Bacteria	p__Firmicutes	c__Clostridia	o__Clostridia_vadinBB60_group	f__Clostridia_vadinBB60_group	g__Clostridia_vadinBB60_group	Unknown
ASV_1480	d__Bacteria	p__Firmicutes	c__Clostridia	o__Oscillospirales	f__UCG-010	g__UCG-010	s__uncultured_bacterium
ASV_1481	d__Bacteria	p__Firmicutes	c__Clostridia	o__Oscillospirales	f__Oscillospiraceae	Unknown	Unknown
ASV_1482	d__Bacteria	p__Firmicutes	c__Clostridia	o__Clostridia_UCG-014	f__Clostridia_UCG-014	g__Clostridia_UCG-014	Unknown
ASV_1483	d__Bacteria	p__Proteobacteria	c__Gammaproteobacteria	o__PseudomoUnknowndales	f__Moraxellaceae	g__Moraxella	Unknown
ASV_1484	d__Bacteria	p__Bacteroidota	c__Bacteroidia	o__Bacteroidales	f__Bacteroidaceae	g__Bacteroides	s__Bacteroides_galliUnknownceum
ASV_1485	d__Bacteria	p__Firmicutes	c__Bacilli	o__Erysipelotrichales	f__Erysipelotrichaceae	g__Turicibacter	Unknown
ASV_1486	d__Bacteria	p__Firmicutes	c__Bacilli	o__Erysipelotrichales	f__Erysipelotrichaceae	g__Solobacterium	s__uncultured_bacterium
ASV_1487	d__Bacteria	p__Firmicutes	c__Clostridia	o__Monoglobales	f__Monoglobaceae	g__Monoglobus	s__uncultured_bacterium
ASV_1488	d__Bacteria	p__Firmicutes	c__Clostridia	o__Monoglobales	f__Monoglobaceae	g__Monoglobus	s__uncultured_bacterium
ASV_1489	d__Bacteria	p__Bacteroidota	c__Bacteroidia	o__Bacteroidales	f__Bacteroidaceae	g__Bacteroides	s__uncultured_Bacteroides
ASV_1490	d__Bacteria	p__Desulfobacterota	c__Desulfovibrionia	o__DesulfovibrioUnknownles	f__DesulfovibrioUnknownceae	Unknown	Unknown
ASV_1491	d__Bacteria	p__Bacteroidota	c__Bacteroidia	o__Bacteroidales	f__Tannerellaceae	g__Parabacteroides	s__uncultured_bacterium
ASV_1492	d__Bacteria	p__Firmicutes	c__Bacilli	o__Lactobacillales	f__Lactobacillaceae	g__Lactobacillus	s__Lactobacillus_panis
ASV_1493	d__Bacteria	p__Firmicutes	c__Clostridia	o__Oscillospirales	Unknown	Unknown	s__uncultured_Ruminococcaceae
ASV_1494	d__Bacteria	p__Bacteroidota	c__Bacteroidia	o__Bacteroidales	f__Rikenellaceae	g__Alistipes	s__uncultured_bacterium
ASV_1495	d__Bacteria	p__Firmicutes	c__Clostridia	o__Lachnospirales	f__Lachnospiraceae	g__GCA-900066575	s__uncultured_bacterium
ASV_1496	d__Bacteria	p__Firmicutes	c__Clostridia	o__Clostridia_vadinBB60_group	f__Clostridia_vadinBB60_group	g__Clostridia_vadinBB60_group	s__uncultured_Firmicutes
ASV_1497	d__Bacteria	p__Bacteroidota	c__Bacteroidia	o__Bacteroidales	f__Muribaculaceae	g__Muribaculaceae	s__uncultured_bacterium
ASV_1498	d__Bacteria	p__Firmicutes	c__Clostridia	o__Oscillospirales	f__Oscillospiraceae	g__uncultured	Unknown
ASV_1499	d__Bacteria	p__Firmicutes	c__Clostridia	o__Oscillospirales	f__Ruminococcaceae	g__Faecalibacterium	Unknown
ASV_1500	d__Bacteria	p__Firmicutes	c__Clostridia	o__Clostridia_UCG-014	f__Clostridia_UCG-014	g__Clostridia_UCG-014	Unknown
ASV_1501	d__Bacteria	p__Firmicutes	c__Clostridia	o__Lachnospirales	f__Lachnospiraceae	Unknown	Unknown
ASV_1502	d__Bacteria	p__Firmicutes	c__Clostridia	o__Oscillospirales	f__Ruminococcaceae	g__Ruminococcus	s__Ruminococcus_flavefaciens
ASV_1503	d__Bacteria	p__Firmicutes	c__Bacilli	o__Lactobacillales	f__Streptococcaceae	g__Streptococcus	s__Streptococcus_suis
ASV_1504	d__Bacteria	p__Firmicutes	c__Clostridia	o__Oscillospirales	f__Oscillospiraceae	Unknown	Unknown
ASV_1505	d__Bacteria	p__Firmicutes	c__Bacilli	o__Bacillales	f__Planococcaceae	Unknown	Unknown
ASV_1506	d__Bacteria	p__Firmicutes	c__Clostridia	o__Lachnospirales	f__Lachnospiraceae	Unknown	Unknown
ASV_1507	d__Bacteria	p__Firmicutes	c__Clostridia	o__Clostridia_vadinBB60_group	f__Clostridia_vadinBB60_group	g__Clostridia_vadinBB60_group	s__uncultured_bacterium
ASV_1508	d__Bacteria	p__Firmicutes	c__Clostridia	o__Peptostreptococcales-Tissierellales	f__AUnknownerovoracaceae	g__Family_XIII_AD3011_group	s__uncultured_Clostridiales
ASV_1509	d__Bacteria	p__Desulfobacterota	c__Desulfovibrionia	o__DesulfovibrioUnknownles	f__DesulfovibrioUnknownceae	g__Desulfovibrio	s__Desulfovibrio_piger
ASV_1510	d__Bacteria	p__Firmicutes	c__Clostridia	o__Clostridia_UCG-014	f__Clostridia_UCG-014	g__Clostridia_UCG-014	Unknown
ASV_1511	d__Bacteria	p__Firmicutes	c__Clostridia	o__Oscillospirales	f__Oscillospiraceae	Unknown	Unknown
ASV_1512	d__Bacteria	p__Firmicutes	c__Clostridia	o__Lachnospirales	f__Lachnospiraceae	Unknown	Unknown
ASV_1513	d__Bacteria	p__Firmicutes	c__Clostridia	o__Lachnospirales	f__Lachnospiraceae	Unknown	Unknown
ASV_1514	d__Bacteria	p__Firmicutes	c__Clostridia	o__Peptococcales	f__Peptococcaceae	g__Peptococcus	s__uncultured_bacterium
ASV_1515	d__Bacteria	p__Bacteroidota	c__Bacteroidia	o__Bacteroidales	f__Tannerellaceae	g__Parabacteroides	s__uncultured_bacterium
ASV_1516	d__Bacteria	p__Firmicutes	c__Clostridia	o__Oscillospirales	f__Oscillospiraceae	g__Colidextribacter	s__uncultured_Clostridiales
ASV_1517	d__Bacteria	p__Firmicutes	c__Bacilli	o__RF39	f__RF39	g__RF39	Unknown
ASV_1518	d__Bacteria	p__Bacteroidota	c__Bacteroidia	o__Bacteroidales	f__Bacteroidaceae	g__Bacteroides	s__Bacteroides_plebeius
ASV_1519	d__Bacteria	p__Firmicutes	c__Bacilli	o__Lactobacillales	f__Lactobacillaceae	g__Lactobacillus	s__Lactobacillus_intermedius
ASV_1520	d__Bacteria	p__Firmicutes	c__Clostridia	o__Oscillospirales	f__Butyricicoccaceae	g__Butyricicoccus	Unknown
ASV_1521	d__Bacteria	p__Firmicutes	c__Clostridia	o__Clostridia_UCG-014	f__Clostridia_UCG-014	g__Clostridia_UCG-014	Unknown
ASV_1522	d__Bacteria	p__Firmicutes	c__Bacilli	o__Erysipelotrichales	f__Erysipelotrichaceae	g__Solobacterium	s__uncultured_bacterium
ASV_1523	d__Bacteria	p__Firmicutes	c__Clostridia	o__Clostridia_vadinBB60_group	f__Clostridia_vadinBB60_group	g__Clostridia_vadinBB60_group	s__uncultured_bacterium
ASV_1524	d__Bacteria	p__Firmicutes	c__Clostridia	Unknown	Unknown	Unknown	Unknown
ASV_1525	d__Bacteria	p__Bacteroidota	c__Bacteroidia	o__Bacteroidales	f__Prevotellaceae	g__Alloprevotella	s__uncultured_Bacteroidales
ASV_1526	d__Bacteria	p__Proteobacteria	c__Gammaproteobacteria	o__Burkholderiales	f__Sutterellaceae	g__Sutterella	Unknown
ASV_1527	d__Bacteria	p__Firmicutes	c__Clostridia	o__Clostridia_UCG-014	f__Clostridia_UCG-014	g__Clostridia_UCG-014	Unknown
ASV_1528	d__Bacteria	p__Firmicutes	c__Clostridia	o__Clostridia_UCG-014	f__Clostridia_UCG-014	g__Clostridia_UCG-014	s__uncultured_bacterium
ASV_1529	d__Bacteria	p__Firmicutes	c__Bacilli	o__Lactobacillales	f__Enterococcaceae	g__Enterococcus	s__Enterococcus_cecorum
ASV_1530	d__Bacteria	p__Firmicutes	c__Clostridia	o__Clostridia_UCG-014	f__Clostridia_UCG-014	g__Clostridia_UCG-014	Unknown
ASV_1531	d__Bacteria	p__Firmicutes	c__Clostridia	o__Clostridia_vadinBB60_group	f__Clostridia_vadinBB60_group	g__Clostridia_vadinBB60_group	s__uncultured_bacterium
ASV_1532	d__Bacteria	p__Firmicutes	c__Clostridia	o__Oscillospirales	f__Ruminococcaceae	g__Subdoligranulum	Unknown
ASV_1533	d__Bacteria	p__Bacteroidota	c__Bacteroidia	o__Bacteroidales	f__p-2534-18B5_gut_group	g__p-2534-18B5_gut_group	s__uncultured_bacterium
ASV_1534	d__Bacteria	p__Firmicutes	c__Clostridia	o__Clostridia_vadinBB60_group	f__Clostridia_vadinBB60_group	g__Clostridia_vadinBB60_group	s__uncultured_organism
ASV_1535	d__Bacteria	p__Firmicutes	c__Clostridia	o__Peptococcales	f__Peptococcaceae	g__uncultured	Unknown
ASV_1536	d__Bacteria	p__Firmicutes	c__Clostridia	o__Oscillospirales	Unknown	Unknown	Unknown
ASV_1537	d__Bacteria	p__Firmicutes	c__Clostridia	o__Oscillospirales	f__Ruminococcaceae	g__DTU089	Unknown
ASV_1538	d__Bacteria	p__Bacteroidota	c__Bacteroidia	o__Bacteroidales	f__Rikenellaceae	g__Alistipes	s__Alistipes_sp
ASV_1539	d__Bacteria	p__Cyanobacteria	c__Vampirivibrionia	o__GastraUnknownerophilales	f__GastraUnknownerophilales	g__GastraUnknownerophilales	s__uncultured_bacterium
ASV_1540	d__Bacteria	p__Bacteroidota	c__Bacteroidia	o__Bacteroidales	f__Muribaculaceae	g__Muribaculaceae	s__uncultured_bacterium
ASV_1541	d__Bacteria	p__Bacteroidota	c__Bacteroidia	o__Bacteroidales	f__Prevotellaceae	g__Prevotellaceae_UCG-001	s__uncultured_bacterium
ASV_1542	d__Bacteria	p__Firmicutes	c__Bacilli	o__Lactobacillales	f__Enterococcaceae	g__Enterococcus	s__Enterococcus_cecorum
ASV_1543	d__Bacteria	p__Firmicutes	c__Clostridia	o__Clostridia_UCG-014	f__Clostridia_UCG-014	g__Clostridia_UCG-014	s__uncultured_organism
ASV_1544	d__Bacteria	p__Bacteroidota	c__Bacteroidia	o__Bacteroidales	f__Bacteroidaceae	g__Bacteroides	s__uncultured_Bacteroides
ASV_1545	d__Bacteria	p__Firmicutes	c__Bacilli	o__Erysipelotrichales	f__Erysipelatoclostridiaceae	g__Erysipelatoclostridium	Unknown
ASV_1546	d__Bacteria	p__Firmicutes	c__Clostridia	o__Lachnospirales	f__Lachnospiraceae	Unknown	Unknown
ASV_1547	d__Bacteria	p__Thermoplasmatota	c__Thermoplasmata	o__Methanomassiliicoccales	f__Methanomethylophilaceae	g__uncultured	s__methanogenic_archaeon
ASV_1548	d__Bacteria	p__Firmicutes	c__Clostridia	o__Lachnospirales	f__Lachnospiraceae	Unknown	Unknown
ASV_1549	d__Bacteria	p__Firmicutes	c__Clostridia	o__Oscillospirales	f__UCG-010	g__UCG-010	s__metagenome
ASV_1550	d__Bacteria	p__Bacteroidota	c__Bacteroidia	o__Bacteroidales	f__Barnesiellaceae	g__uncultured	Unknown
ASV_1551	d__Bacteria	p__Firmicutes	c__Clostridia	o__Oscillospirales	f__Oscillospiraceae	Unknown	Unknown
ASV_1552	d__Bacteria	p__Bacteroidota	c__Bacteroidia	o__Bacteroidales	f__Bacteroidaceae	g__Bacteroides	Unknown
ASV_1553	d__Bacteria	p__Firmicutes	c__Clostridia	o__Clostridia_UCG-014	f__Clostridia_UCG-014	g__Clostridia_UCG-014	Unknown
ASV_1554	d__Bacteria	p__Firmicutes	c__Clostridia	o__Lachnospirales	f__Lachnospiraceae	g__Eisenbergiella	s__uncultured_bacterium
ASV_1555	d__Bacteria	p__Elusimicrobiota	c__Elusimicrobia	o__Elusimicrobiales	f__Elusimicrobiaceae	g__Elusimicrobium	s__uncultured_bacterium
ASV_1556	d__Bacteria	p__Firmicutes	c__Clostridia	o__Oscillospirales	f__Oscillospiraceae	g__UCG-005	Unknown
ASV_1557	d__Bacteria	p__Firmicutes	c__Bacilli	o__Lactobacillales	f__Lactobacillaceae	g__Lactobacillus	s__Lactobacillus_phage
ASV_1558	d__Bacteria	p__Bacteroidota	c__Bacteroidia	o__Bacteroidales	f__Marinifilaceae	g__Odoribacter	Unknown
ASV_1559	d__Bacteria	p__Firmicutes	c__Clostridia	o__Clostridia_UCG-014	f__Clostridia_UCG-014	g__Clostridia_UCG-014	Unknown
ASV_1560	d__Bacteria	p__Firmicutes	c__Bacilli	o__RF39	f__RF39	g__RF39	Unknown
ASV_1561	d__Bacteria	p__Firmicutes	c__Clostridia	o__Oscillospirales	Unknown	Unknown	s__uncultured_Clostridium
ASV_1562	d__Bacteria	p__Firmicutes	c__Clostridia	o__Clostridia_UCG-014	f__Clostridia_UCG-014	g__Clostridia_UCG-014	Unknown
ASV_1563	d__Bacteria	p__Bacteroidota	c__Bacteroidia	o__Bacteroidales	f__Prevotellaceae	g__Prevotella	Unknown
ASV_1564	d__Bacteria	p__Bacteroidota	c__Bacteroidia	o__Bacteroidales	f__Prevotellaceae	g__Prevotellaceae_NK3B31_group	Unknown
ASV_1565	d__Bacteria	p__Bacteroidota	c__Bacteroidia	o__Bacteroidales	f__Rikenellaceae	g__Rikenellaceae_RC9_gut_group	s__uncultured_bacterium
ASV_1566	d__Bacteria	p__Bacteroidota	c__Bacteroidia	o__Bacteroidales	f__Bacteroidaceae	g__Bacteroides	s__Bacteroides_caecigalliUnknownrum
ASV_1567	d__Bacteria	p__Firmicutes	c__Clostridia	o__Lachnospirales	f__Lachnospiraceae	Unknown	Unknown
ASV_1568	d__Bacteria	p__Bacteroidota	c__Bacteroidia	o__Bacteroidales	f__Rikenellaceae	g__Alistipes	s__uncultured_bacterium
ASV_1569	d__Bacteria	p__Firmicutes	c__Clostridia	o__Lachnospirales	f__Lachnospiraceae	g__Marvinbryantia	Unknown
ASV_1570	d__Bacteria	p__Firmicutes	c__Clostridia	o__Clostridia_UCG-014	f__Clostridia_UCG-014	g__Clostridia_UCG-014	Unknown
ASV_1571	d__Bacteria	p__Bacteroidota	c__Bacteroidia	o__Bacteroidales	f__Muribaculaceae	g__Muribaculaceae	s__uncultured_bacterium
ASV_1572	d__Bacteria	p__Firmicutes	c__Clostridia	o__Clostridia_vadinBB60_group	f__Clostridia_vadinBB60_group	g__Clostridia_vadinBB60_group	s__uncultured_bacterium
ASV_1573	d__Bacteria	p__Proteobacteria	c__Alphaproteobacteria	o__Rhodospirillales	f__uncultured	g__uncultured	s__unidentified_rumen
ASV_1574	d__Bacteria	p__Firmicutes	c__Bacilli	o__Lactobacillales	f__Lactobacillaceae	g__Lactobacillus	s__Lactobacillus_intermedius
ASV_1575	d__Bacteria	p__Firmicutes	c__Clostridia	o__Clostridia_UCG-014	f__Clostridia_UCG-014	g__Clostridia_UCG-014	Unknown
ASV_1576	d__Bacteria	p__Firmicutes	c__Clostridia	o__Oscillospirales	f__Oscillospiraceae	g__Colidextribacter	Unknown
ASV_1577	d__Bacteria	p__Bacteroidota	c__Bacteroidia	o__Bacteroidales	f__Bacteroidaceae	g__Bacteroides	Unknown
ASV_1578	d__Bacteria	p__Firmicutes	c__Clostridia	o__Christensenellales	f__Christensenellaceae	g__Christensenellaceae_R-7_group	s__uncultured_bacterium
ASV_1579	d__Bacteria	p__Bacteroidota	c__Bacteroidia	o__Bacteroidales	f__Prevotellaceae	g__Prevotellaceae_UCG-003	Unknown
ASV_1580	d__Bacteria	p__Firmicutes	c__Clostridia	o__Lachnospirales	f__Lachnospiraceae	Unknown	Unknown
ASV_1581	d__Bacteria	p__Firmicutes	c__Clostridia	o__Oscillospirales	f__Ruminococcaceae	g__uncultured	s__uncultured_organism
ASV_1582	d__Bacteria	p__Firmicutes	c__Clostridia	o__Lachnospirales	f__Lachnospiraceae	g__uncultured	Unknown
ASV_1583	d__Bacteria	p__Bacteroidota	c__Bacteroidia	o__Bacteroidales	f__p-251-o5	g__p-251-o5	s__uncultured_bacterium
ASV_1584	d__Bacteria	p__Deferribacterota	c__Deferribacteres	o__Deferribacterales	f__Deferribacteraceae	g__Mucispirillum	s__uncultured_bacterium
ASV_1585	d__Bacteria	p__Bacteroidota	c__Bacteroidia	o__Bacteroidales	f__Bacteroidaceae	g__Bacteroides	s__Bacteroides_barnesiae
ASV_1586	d__Bacteria	p__Bacteroidota	c__Bacteroidia	o__Bacteroidales	f__Prevotellaceae	g__Alloprevotella	s__uncultured_bacterium
ASV_1587	d__Bacteria	p__Firmicutes	c__Clostridia	o__Lachnospirales	f__Lachnospiraceae	g__Dorea	s__uncultured_Lachnospiraceae
ASV_1588	d__Bacteria	p__Firmicutes	c__Clostridia	o__Christensenellales	f__Christensenellaceae	g__Christensenellaceae_R-7_group	s__uncultured_prokaryote
ASV_1589	d__Bacteria	p__Firmicutes	c__Bacilli	o__RF39	f__RF39	g__RF39	s__Firmicutes_bacterium
ASV_1590	d__Bacteria	p__Firmicutes	c__Clostridia	o__Oscillospirales	f__Oscillospiraceae	g__Oscillospira	s__uncultured_bacterium
ASV_1591	d__Bacteria	p__Desulfobacterota	c__Desulfovibrionia	o__DesulfovibrioUnknownles	f__DesulfovibrioUnknownceae	g__Desulfovibrio	s__bacterium_New
ASV_1592	d__Bacteria	p__Firmicutes	c__Clostridia	o__Clostridia_UCG-014	f__Clostridia_UCG-014	g__Clostridia_UCG-014	Unknown
ASV_1593	d__Bacteria	p__Bacteroidota	c__Bacteroidia	o__Bacteroidales	f__Prevotellaceae	g__Prevotellaceae_Ga6A1_group	s__uncultured_bacterium
ASV_1594	d__Bacteria	p__Firmicutes	c__Clostridia	o__Clostridia_UCG-014	f__Clostridia_UCG-014	g__Clostridia_UCG-014	Unknown
ASV_1595	d__Bacteria	p__Bacteroidota	c__Bacteroidia	o__Bacteroidales	f__Tannerellaceae	g__Parabacteroides	s__Parabacteroides_goldsteinii
ASV_1596	d__Bacteria	p__Firmicutes	c__Clostridia	o__Christensenellales	f__Christensenellaceae	g__Christensenellaceae_R-7_group	Unknown
ASV_1597	d__Bacteria	p__Firmicutes	c__Clostridia	o__Peptococcales	f__Peptococcaceae	g__uncultured	Unknown
ASV_1598	d__Bacteria	p__Firmicutes	c__Clostridia	o__Lachnospirales	f__Lachnospiraceae	Unknown	Unknown
ASV_1599	d__Bacteria	p__Firmicutes	c__Clostridia	o__Oscillospirales	f__Ruminococcaceae	g__uncultured	s__uncultured_bacterium
ASV_1600	d__Bacteria	p__Firmicutes	c__Clostridia	o__Clostridia_UCG-014	f__Clostridia_UCG-014	g__Clostridia_UCG-014	Unknown
ASV_1601	d__Bacteria	p__Firmicutes	c__Clostridia	o__Clostridia_UCG-014	f__Clostridia_UCG-014	g__Clostridia_UCG-014	s__uncultured_Firmicutes
ASV_1602	d__Bacteria	p__Firmicutes	c__Bacilli	o__RF39	f__RF39	g__RF39	Unknown
ASV_1603	d__Bacteria	p__Bacteroidota	c__Bacteroidia	o__Bacteroidales	f__Prevotellaceae	g__Prevotella	Unknown
ASV_1604	d__Bacteria	p__Firmicutes	c__Clostridia	o__Clostridia_UCG-014	f__Clostridia_UCG-014	g__Clostridia_UCG-014	Unknown
ASV_1605	d__Bacteria	p__Firmicutes	c__Clostridia	o__Clostridia_UCG-014	f__Clostridia_UCG-014	g__Clostridia_UCG-014	Unknown
ASV_1606	d__Bacteria	p__Firmicutes	c__Bacilli	o__Lactobacillales	f__Leuconostocaceae	g__Leuconostoc	s__Leuconostoc_citreum
ASV_1607	d__Bacteria	p__Firmicutes	c__Clostridia	o__Clostridia_UCG-014	f__Clostridia_UCG-014	g__Clostridia_UCG-014	Unknown
ASV_1608	d__Bacteria	p__Firmicutes	c__Clostridia	o__Oscillospirales	f__Ruminococcaceae	g__uncultured	Unknown
ASV_1609	d__Bacteria	p__Firmicutes	c__Clostridia	o__Oscillospirales	f__Ruminococcaceae	g__uncultured	Unknown
ASV_1610	d__Bacteria	p__Firmicutes	c__Clostridia	o__Oscillospirales	f__Oscillospiraceae	g__uncultured	Unknown
ASV_1611	d__Bacteria	p__Firmicutes	c__Clostridia	o__Oscillospirales	f__Oscillospiraceae	Unknown	Unknown
ASV_1612	d__Bacteria	p__Firmicutes	c__Clostridia	o__Clostridia_UCG-014	f__Clostridia_UCG-014	g__Clostridia_UCG-014	Unknown
ASV_1613	d__Bacteria	p__Cyanobacteria	c__Vampirivibrionia	o__GastraUnknownerophilales	f__GastraUnknownerophilales	g__GastraUnknownerophilales	s__uncultured_bacterium
ASV_1614	d__Bacteria	p__Firmicutes	c__Bacilli	o__Lactobacillales	f__Lactobacillaceae	g__Lactobacillus	Unknown
ASV_1615	d__Bacteria	p__Firmicutes	c__Clostridia	o__Clostridiales	f__Clostridiaceae	g__Clostridium_sensu_stricto_1	s__uncultured_bacterium
ASV_1616	d__Bacteria	p__Firmicutes	c__Clostridia	o__Oscillospirales	f__Butyricicoccaceae	g__Butyricicoccus	s__Butyricicoccus_pullicaecorum
ASV_1617	d__Bacteria	p__Firmicutes	c__Clostridia	o__Lachnospirales	f__Lachnospiraceae	g__Lachnospiraceae_UCG-010	s__uncultured_bacterium
ASV_1618	d__Bacteria	p__Bacteroidota	c__Bacteroidia	o__Bacteroidales	f__Rikenellaceae	g__Rikenellaceae_RC9_gut_group	s__wallaby_gut
ASV_1619	d__Bacteria	p__Firmicutes	c__Clostridia	o__Oscillospirales	f__Ruminococcaceae	g__Ruminococcus	s__unidentified
ASV_1620	d__Bacteria	p__Bacteroidota	c__Bacteroidia	o__Bacteroidales	f__Bacteroidaceae	g__Bacteroides	s__uncultured_bacterium
ASV_1621	d__Bacteria	p__Firmicutes	c__Clostridia	o__Clostridia_vadinBB60_group	f__Clostridia_vadinBB60_group	g__Clostridia_vadinBB60_group	s__uncultured_bacterium
ASV_1622	d__Bacteria	p__Firmicutes	c__Clostridia	o__Oscillospirales	f__Oscillospiraceae	Unknown	Unknown
ASV_1623	d__Bacteria	p__Bacteroidota	c__Bacteroidia	o__Bacteroidales	f__Bacteroidaceae	g__Bacteroides	Unknown
ASV_1624	d__Bacteria	p__Firmicutes	c__Bacilli	o__Bacillales	f__Bacillaceae	g__uncultured	s__uncultured_bacterium
ASV_1625	d__Bacteria	p__Firmicutes	c__Clostridia	o__Oscillospirales	Unknown	Unknown	s__gut_metagenome
ASV_1626	d__Bacteria	p__Firmicutes	c__Clostridia	o__Oscillospirales	f__Oscillospiraceae	Unknown	Unknown
ASV_1627	d__Bacteria	p__Firmicutes	c__Clostridia	o__Oscillospirales	f__Ruminococcaceae	g__uncultured	s__uncultured_bacterium
ASV_1628	d__Bacteria	p__Firmicutes	c__Clostridia	o__Peptostreptococcales-Tissierellales	f__AUnknownerovoracaceae	g__Family_XIII_UCG-001	s__uncultured_bacterium
ASV_1629	d__Bacteria	p__Firmicutes	c__Clostridia	o__Oscillospirales	f__Ruminococcaceae	Unknown	Unknown
ASV_1630	d__Bacteria	p__Bacteroidota	c__Bacteroidia	o__Bacteroidales	f__Rikenellaceae	g__Rikenellaceae_RC9_gut_group	s__uncultured_bacterium
ASV_1631	d__Bacteria	p__Firmicutes	c__Clostridia	o__Lachnospirales	f__Lachnospiraceae	Unknown	Unknown
ASV_1632	d__Bacteria	p__Cyanobacteria	c__Vampirivibrionia	o__GastraUnknownerophilales	f__GastraUnknownerophilales	g__GastraUnknownerophilales	s__uncultured_rumen
ASV_1633	d__Bacteria	p__Bacteroidota	c__Bacteroidia	o__Bacteroidales	f__Rikenellaceae	g__Rikenellaceae_RC9_gut_group	s__uncultured_bacterium
ASV_1634	d__Bacteria	p__Firmicutes	c__Bacilli	o__Acholeplasmatales	f__Acholeplasmataceae	g__AUnknowneroplasma	s__uncultured_bacterium
ASV_1635	d__Bacteria	p__Firmicutes	c__Bacilli	o__Erysipelotrichales	f__Erysipelotrichaceae	g__Holdemania	Unknown
ASV_1636	d__Bacteria	p__Desulfobacterota	c__Desulfovibrionia	o__DesulfovibrioUnknownles	f__DesulfovibrioUnknownceae	Unknown	Unknown
ASV_1637	d__Bacteria	p__Firmicutes	c__Clostridia	o__Clostridia_vadinBB60_group	f__Clostridia_vadinBB60_group	g__Clostridia_vadinBB60_group	s__uncultured_Firmicutes
ASV_1638	d__Bacteria	p__Firmicutes	c__Clostridia	o__Clostridia_vadinBB60_group	f__Clostridia_vadinBB60_group	g__Clostridia_vadinBB60_group	s__uncultured_bacterium
ASV_1639	d__Bacteria	p__Proteobacteria	c__Gammaproteobacteria	o__Burkholderiales	f__Sutterellaceae	g__Sutterella	Unknown
ASV_1640	d__Bacteria	p__Firmicutes	c__Clostridia	o__Oscillospirales	f__Oscillospiraceae	g__uncultured	s__uncultured_organism
ASV_1641	d__Bacteria	p__Firmicutes	c__Clostridia	o__Oscillospirales	f__Butyricicoccaceae	g__Butyricicoccus	Unknown
ASV_1642	d__Bacteria	Unknown	Unknown	Unknown	Unknown	Unknown	Unknown
ASV_1643	d__Bacteria	p__Firmicutes	c__Clostridia	o__Lachnospirales	f__Lachnospiraceae	Unknown	s__uncultured_rumen
ASV_1644	d__Bacteria	p__Firmicutes	c__Clostridia	o__Oscillospirales	f__Butyricicoccaceae	g__UCG-009	s__uncultured_bacterium
ASV_1645	d__Bacteria	p__Firmicutes	c__Clostridia	o__Oscillospirales	f__Oscillospiraceae	Unknown	Unknown
ASV_1646	d__Bacteria	p__Firmicutes	c__Clostridia	o__Monoglobales	f__Monoglobaceae	g__Monoglobus	s__uncultured_bacterium
ASV_1647	d__Bacteria	p__Firmicutes	c__Clostridia	o__Oscillospirales	f__Ruminococcaceae	g__AUnknownerofilum	s__uncultured_bacterium
ASV_1648	d__Bacteria	p__Firmicutes	c__Clostridia	o__Oscillospirales	f__Ruminococcaceae	g__uncultured	s__gut_metagenome
ASV_1649	d__Bacteria	p__Firmicutes	c__Clostridia	o__Clostridiales	f__Clostridiaceae	g__Clostridium_sensu_stricto_1	Unknown
ASV_1650	d__Bacteria	p__Firmicutes	c__Clostridia	o__Oscillospirales	Unknown	Unknown	s__uncultured_bacterium
ASV_1651	d__Bacteria	p__Bacteroidota	c__Bacteroidia	o__Bacteroidales	f__Prevotellaceae	g__Alloprevotella	s__uncultured_Prevotellaceae
ASV_1652	d__Bacteria	p__Fusobacteriota	c__Fusobacteriia	o__Fusobacteriales	f__Fusobacteriaceae	g__Fusobacterium	s__Fusobacterium_mortiferum
ASV_1653	d__Bacteria	p__Firmicutes	c__Bacilli	o__Erysipelotrichales	f__Erysipelotrichaceae	g__Erysipelothrix	s__uncultured_bacterium
ASV_1654	d__Bacteria	p__Firmicutes	c__Clostridia	o__Oscillospirales	f__Oscillospiraceae	g__UCG-005	s__uncultured_Ruminococcaceae
ASV_1655	d__Bacteria	p__Synergistota	c__Synergistia	o__Synergistales	f__Synergistaceae	g__Synergistes	s__uncultured_organism
ASV_1656	d__Bacteria	p__Bacteroidota	c__Bacteroidia	o__Bacteroidales	f__Prevotellaceae	g__Prevotellaceae_Ga6A1_group	s__uncultured_bacterium
ASV_1657	d__Bacteria	p__Bacteroidota	c__Bacteroidia	o__Bacteroidales	f__Rikenellaceae	g__Alistipes	s__uncultured_bacterium
ASV_1658	d__Bacteria	p__Firmicutes	c__Clostridia	o__Oscillospirales	f__Ruminococcaceae	g__uncultured	Unknown
[truncated: 5,612 more rows]

## Sheet: ST3
Supplemental Table 3: Proportion of bacterial abundance of four groups, including top 10 phyla and top 20 genus.
phylum	HE	HP	YE	YP
[truncated: 32 more rows]

## Sheet: ST4
Supplemental Table 4: The abundance of KO in each sample and KO hierarchy relationship predicted by PICRUSt2
[truncated: 7,264 more rows]
